# Supplementary material for: Bis[2,6-bis­(benzimidazol-2-yl)pyridine-κ3 N,N′,N′′]nickel(II) bis­(tri­fluoro­methane­sulfonate) diethyl ether monosolvate
Source: IUCrdata. 2024 Jan 31;9(Pt 1):x240088. doi: 10.1107/S2414314624000889 (PMC10842276; doi:10.1107/S2414314624000889)
Supplement: Supplementary file 1 [file x-09-x240088-sup1.cif]

##############################################################################
#                                                                            #
# This CIF contains the data for a data article accepted for                 #
# publication in IUCrData. It conforms to the requirements of                #
# Notes for Authors for IUCrData, and has been                               #
# peer reviewed under the auspices of IUCrData.                              #
#                                                                            #
# Full details of the Crystallographic Information File format               #
# are given in the paper "The Crystallographic Information File (CIF):       #
# a New Standard Archive File for Crystallography" by S. R. Hall, F. H.      #
# Allen and I. D. Brown [Acta Cryst. (1991), A47, 655-685].                  #
#                                                                            #
# The current version of the core CIF dictionary is obtainable from          #
# ftp://ftp.iucr.org/pub/cif_core.dic.                                       #
#                                                                            #
# Software is freely available for graphical display of the structure(s)     #
# in this CIF. For information consult the CIF software page                 #
# http://www.iucr.org/resources/cif/software.                                #
#                                                                            #
# This file may be used for bona fide research purposes within the           #
# scientific community so long as proper attribution is given to the data    # 
# article from which it was obtained.                                        #
#                                                                            #
##############################################################################
data_I
_audit_creation_method
;
Olex2 1.5
(compiled 2023.08.24 svn.re1ec1418 for OlexSys, GUI svn.r6817)
;
_journal_date_recd_electronic     2024-01-18
_journal_date_accepted     2024-01-24
_journal_name_full     'IUCrData'
_journal_year     2024
_journal_volume     9
_journal_issue      1
_journal_page_first     0
_journal_page_last     0
_journal_paper_category     HM
_journal_paper_doi     10.1107/S2414314624000889
_journal_coeditor_code     VM4063
_publ_contact_author_name     'Rafael A. Adrian'
_publ_contact_author_address
;
Department of Chemistry and Biochemistry
University of the Incarnate Word
San Antonio, Texas 78209
USA
;
_publ_contact_author_email     adrian@uiwtx.edu
_publ_contact_author_fax     ?
_publ_contact_author_phone     '+12108322117'
_publ_section_title
;\
Bis[2,6-bis(benzimidazol-2-yl)pyridine-\k^3^<i>N</i>,<i>N</i>',<i>N</i>'']\
nickel(II) bis(trifluoromethanesulfonate) diethyl ether monosolvate
;
_publ_section_title_footnote     .
loop_
    _publ_author_name
    _publ_author_footnote
    _publ_author_address
    'Ruiz, Sarah E.' .
;
Department of Chemistry and Biochemistry
University of the Incarnate Word
San Antonio, Texas 78209
USA
;
    'Arman, Hadi D.' .
;
Department of Chemistry
The University of Texas at San Antonio
San Antonio, Texas 78249
USA
;
    'Adrian, Rafael A.' .
;
Department of Chemistry and Biochemistry
University of the Incarnate Word
San Antonio, Texas 78209
USA
;
_publ_section_synopsis
;
In the crystal structure of the title compound, the nickel(II) metal center is
surrounded by two tridentate 2,6-bis(2-benzimidazolyl)pyridine ligands in a
distorted octahedral geometry. Hydrogen bonding is present between counter-ion
and ligand.
;
_chemical_name_systematic
;\
Bis[2,6-bis(benzimidazol-2-yl)pyridine-\k^3^<i>N</i>,<i>N</i>',<i>N</i>'']\
nickel(II) bis(trifluoromethanesulfonate) diethyl ether monosolvate
;
_chemical_name_common     ?
_chemical_formula_moiety     'C38 H26 N10 Ni 2+, 2(C F3 O3 S -), C4 H10 O'
_chemical_formula_sum     'C44 H36 F6 N10 Ni O7 S2'
_chemical_formula_iupac     '[Ni (C19 H13 N5)2] (C F3 S O3)2, C4 H10 O'
_chemical_formula_weight     1053.66
_chemical_melting_point     ?
_chemical_absolute_configuration     ad
_space_group_crystal_system     monoclinic
_space_group_name_H-M_alt     'P 1 21 1'
_space_group_name_Hall     'P 2yb'
loop_
    _space_group_symop_operation_xyz
    'x, y, z'
    '-x, y+1/2, -z'
_cell_length_a     12.1089(3)
_cell_length_b     13.3568(3)
_cell_length_c     14.0513(4)
_cell_angle_alpha     90
_cell_angle_beta     98.955(3)
_cell_angle_gamma     90
_cell_volume     2244.90(10)
_cell_formula_units_Z     2
_cell_measurement_reflns_used     12040
_cell_measurement_theta_min     3.6760
_cell_measurement_theta_max     73.4530
_cell_measurement_temperature     100.00(13)
loop_
    _twin_individual_id
    _twin_individual_mass_fraction_refined
    _twin_individual_twin_matrix_11
    _twin_individual_twin_matrix_12
    _twin_individual_twin_matrix_13
    _twin_individual_twin_matrix_21
    _twin_individual_twin_matrix_22
    _twin_individual_twin_matrix_23
    _twin_individual_twin_matrix_31
    _twin_individual_twin_matrix_32
    _twin_individual_twin_matrix_33
    1 0.5896 1.0000 0.0000 0.0000 0.0000 1.0000 0.0000 0.0000 0.0000 1.0000
    2 0.4104 1.0002 0.0004 0.2669 0.0004 -1.0000 -0.0003 -0.0017 0.0002 -1.0003
_exptl_crystal_description     plate
_exptl_crystal_colour     'clear colourless'
_exptl_crystal_size_max     0.082
_exptl_crystal_size_mid     0.079
_exptl_crystal_size_min     0.06
_exptl_crystal_density_diffrn     1.559
_exptl_crystal_density_meas     ?
_exptl_crystal_density_method     ?
_exptl_crystal_F_000     1080
loop_
    _exptl_crystal_face_index_h
    _exptl_crystal_face_index_k
    _exptl_crystal_face_index_l
    _exptl_crystal_face_perp_dist
    2 -6 -6 0.0386
    -6 -4 4 0.0397
    -2 6 6 0.0268
    6 3 -5 0.0374
    0 -6 -6 0.0327
    5 -6 3 0.0521
    0 6 6 0.0386
    -5 6 -4 0.0059
_exptl_absorpt_coefficient_mu     2.274
_exptl_absorpt_correction_type     gaussian
_exptl_absorpt_process_details
;
(CrysAlisPro; Rigaku OD, 2022)
;
_exptl_absorpt_correction_T_min     0.014
_exptl_absorpt_correction_T_max     0.145
_diffrn_ambient_temperature     100.00(13)
_diffrn_source     'micro-focus sealed X-ray tube'
_diffrn_radiation_type     'Cu K\a'
_diffrn_radiation_wavelength     1.54184
_diffrn_radiation_monochromator     mirror
_diffrn_measurement_device_type     'XtaLAB Synergy, Dualflex, HyPix'
_diffrn_measurement_device     'four-circle diffractometer'
_diffrn_measurement_method     '\w scans'
_diffrn_detector     'Hybrid Pixel Array Detector'
_diffrn_detector_area_resol_mean     10.0000
_diffrn_reflns_number     11492
_diffrn_reflns_av_R_equivalents     ?
_diffrn_reflns_av_unetI/netI     0.0166
_diffrn_reflns_theta_min     3.184
_diffrn_reflns_theta_max     76.177
_diffrn_reflns_theta_full     67.684
_diffrn_measured_fraction_theta_max     0.913
_diffrn_measured_fraction_theta_full     0.998
_diffrn_reflns_limit_h_min     -15
_diffrn_reflns_limit_h_max     14
_diffrn_reflns_limit_k_min     -16
_diffrn_reflns_limit_k_max     16
_diffrn_reflns_limit_l_min     -17
_diffrn_reflns_limit_l_max     17
_diffrn_radiation_probe     x-ray
_refine_special_details
;
 Refined as a 2-component twin.
;
_reflns_number_total     11492
_reflns_number_gt     10931
_reflns_threshold_expression     'I > 2\s(I)'
_refine_ls_structure_factor_coef     Fsqd
_refine_ls_matrix_type     full
_refine_ls_R_factor_all     0.0597
_refine_ls_R_factor_gt     0.0575
_refine_ls_wR_factor_gt     0.1351
_refine_ls_wR_factor_ref     0.1364
_refine_ls_goodness_of_fit_ref     1.070
_refine_ls_restrained_S_all     1.070
_refine_ls_number_reflns     11492
_refine_ls_number_parameters     634
_refine_ls_number_restraints     1
_refine_ls_hydrogen_treatment     constr
_refine_ls_weighting_scheme     calc
_refine_ls_weighting_details
              'w=1/[\s^2^(Fo^2^)+(0.0500P)^2^+2.5000P] where P=(Fo^2^+2Fc^2^)/3'
_atom_sites_solution_hydrogens     geom
_atom_sites_solution_primary     dual
_atom_sites_solution_secondary     ?
_refine_ls_shift/su_max     0.000
_refine_ls_shift/su_mean     0.000
_refine_diff_density_max     0.467
_refine_diff_density_min     -0.275
_refine_ls_extinction_method     none
_refine_ls_extinction_coef     .
_refine_ls_abs_structure_details
;
 Classical Flack method preferred over Parsons because s.u. lower
;
_refine_ls_abs_structure_Flack     0.00(2)
loop_
    _atom_type_symbol
    _atom_type_description
    _atom_type_scat_dispersion_real
    _atom_type_scat_dispersion_imag
    _atom_type_scat_source
    'C' 'C' 0.0181 0.0091
                         'International Tables Vol C Tables 4.2.6.8 and 6.1.1.4'
    'H' 'H' 0.0000 0.0000
                         'International Tables Vol C Tables 4.2.6.8 and 6.1.1.4'
    'F' 'F' 0.0727 0.0534
                         'International Tables Vol C Tables 4.2.6.8 and 6.1.1.4'
    'N' 'N' 0.0311 0.0180
                         'International Tables Vol C Tables 4.2.6.8 and 6.1.1.4'
    'Ni' 'Ni' -3.0029 0.5091
                         'International Tables Vol C Tables 4.2.6.8 and 6.1.1.4'
    'O' 'O' 0.0492 0.0322
                         'International Tables Vol C Tables 4.2.6.8 and 6.1.1.4'
    'S' 'S' 0.3331 0.5567
                         'International Tables Vol C Tables 4.2.6.8 and 6.1.1.4'
_computing_data_collection
;
CrysAlisPro 1.171.42.79a (Rigaku OD, 2022)
;
_computing_cell_refinement
;
CrysAlisPro 1.171.42.79a (Rigaku OD, 2022)
;
_computing_data_reduction
;
CrysAlisPro 1.171.42.79a (Rigaku OD, 2022)
;
_computing_structure_solution
;
<i>SHELXT</i>  (Sheldrick, 2015<i>a</i>)
;
_computing_structure_refinement
;
<i>SHELXL2018/3</i> (Sheldrick, 2015<i>b</i>)
;
_computing_molecular_graphics
;
Olex2 1.5 (Dolomanov <i>et al.</i>,  2009)
;
_computing_publication_material
;
Olex2 1.5 (Dolomanov <i>et al.</i>,  2009)
;
loop_
    _atom_site_type_symbol
    _atom_site_label
    _atom_site_fract_x
    _atom_site_fract_y
    _atom_site_fract_z
    _atom_site_U_iso_or_equiv
    _atom_site_adp_type
    _atom_site_calc_flag
    _atom_site_occupancy
    _atom_site_disorder_assembly
    _atom_site_disorder_group
    Ni Ni1 0.50632(10) 0.65435(10) 0.76555(8) 0.0407(3) Uani d 1 . .
    S S2 0.12531(15) 0.16821(17) 0.73086(13) 0.0483(5) Uani d 1 . .
    S S1 0.56101(15) 0.65885(17) 0.26452(11) 0.0444(4) Uani d 1 . .
    F F3 0.4341(4) 0.5038(4) 0.2844(4) 0.0600(13) Uani d 1 . .
    F F5 -0.0436(4) 0.2869(4) 0.7412(4) 0.0591(12) Uani d 1 . .
    F F1 0.3856(4) 0.6378(5) 0.3527(4) 0.0776(17) Uani d 1 . .
    O O6 0.1414(5) 0.0643(5) 0.7476(5) 0.0582(15) Uani d 1 . .
    N N2 0.7063(5) 0.6697(5) 0.5513(4) 0.0432(14) Uani d 1 . .
    H H2 0.718066 0.642731 0.496620 0.052 Uiso calc 1 . .
    N N7 0.7275(5) 0.6077(5) 1.0201(4) 0.0423(14) Uani d 1 . .
    H H7 0.755640 0.636859 1.074683 0.051 Uiso calc 1 . .
    F F2 0.3508(4) 0.6213(6) 0.1983(4) 0.0850(19) Uani d 1 . .
    F F4 -0.0233(5) 0.1658(6) 0.8446(5) 0.104(3) Uani d 1 . .
    O O1 0.5401(5) 0.7636(5) 0.2534(4) 0.0581(15) Uani d 1 . .
    O O3 0.5901(5) 0.6091(4) 0.1816(4) 0.0490(13) Uani d 1 . .
    N N9 0.3994(5) 0.7710(5) 0.7021(4) 0.0415(14) Uani d 1 . .
    N N8 0.5189(5) 0.7559(5) 0.8729(4) 0.0398(13) Uani d 1 . .
    O O2 0.6271(5) 0.6297(5) 0.3543(4) 0.0552(15) Uani d 1 . .
    N N5 0.2661(5) 0.4311(5) 0.7626(4) 0.0433(14) Uani d 1 . .
    H H5 0.239063 0.376827 0.731903 0.052 Uiso calc 1 . .
    N N6 0.6242(5) 0.5851(5) 0.8767(4) 0.0399(14) Uani d 1 . .
    N N1 0.6335(5) 0.6949(5) 0.6854(4) 0.0404(14) Uani d 1 . .
    O O4 0.1889(6) 0.2296(6) 0.7993(6) 0.092(3) Uani d 1 . .
    C C14 0.2991(6) 0.5575(6) 0.8663(5) 0.0428(16) Uani d 1 . .
    C C13 0.3487(6) 0.4907(6) 0.7390(5) 0.0404(16) Uani d 1 . .
    N N4 0.3704(5) 0.5680(5) 0.7993(4) 0.0425(14) Uani d 1 . .
    N N10 0.3142(5) 0.9148(5) 0.7293(4) 0.0413(14) Uani d 1 . .
    H H10 0.294992 0.968015 0.759795 0.050 Uiso calc 1 . .
    F F6 -0.0903(4) 0.1373(5) 0.6991(6) 0.110(3) Uani d 1 . .
    C C33 0.3290(6) 0.7978(6) 0.6186(5) 0.0428(17) Uani d 1 . .
    O O7 1.0079(6) 0.5886(6) 0.6835(5) 0.0737(19) Uani d 1 . .
    C C31 0.4549(6) 0.8398(6) 0.8615(5) 0.0397(16) Uani d 1 . .
    O O5 0.1204(7) 0.1962(8) 0.6346(6) 0.119(4) Uani d 1 . .
    C C9 0.5365(6) 0.4890(6) 0.5125(5) 0.0424(17) Uani d 1 . .
    H H9 0.581500 0.492939 0.462963 0.051 Uiso calc 1 . .
    C C16 0.2085(7) 0.5847(7) 1.0009(6) 0.052(2) Uani d 1 . .
    H H16 0.198024 0.623517 1.055447 0.062 Uiso calc 1 . .
    N N3 0.4863(5) 0.5508(5) 0.6588(4) 0.0429(14) Uani d 1 . .
    C C30 0.4568(6) 0.9081(6) 0.9357(5) 0.0414(16) Uani d 1 . .
    H H30 0.413634 0.967738 0.926984 0.050 Uiso calc 1 . .
    C C19 0.2326(6) 0.4718(6) 0.8436(5) 0.0440(17) Uani d 1 . .
    C C20 0.6452(6) 0.6446(6) 0.9524(5) 0.0403(16) Uani d 1 . .
    C C29 0.5237(7) 0.8875(7) 1.0234(6) 0.0475(19) Uani d 1 . .
    H H29 0.524204 0.931933 1.076295 0.057 Uiso calc 1 . .
    C C2 0.7176(6) 0.7643(6) 0.6827(5) 0.0419(16) Uani d 1 . .
    C C15 0.2872(6) 0.6146(7) 0.9465(5) 0.0469(18) Uani d 1 . .
    H H15 0.331897 0.672334 0.963139 0.056 Uiso calc 1 . .
    C C32 0.3890(6) 0.8421(6) 0.7656(5) 0.0398(16) Uani d 1 . .
    C C26 0.7587(6) 0.5168(6) 0.9879(6) 0.0450(18) Uani d 1 . .
    C C3 0.7568(6) 0.8402(6) 0.7474(6) 0.0474(18) Uani d 1 . .
    H H3 0.725107 0.850940 0.804352 0.057 Uiso calc 1 . .
    C C25 0.8349(7) 0.4442(7) 1.0284(6) 0.0483(19) Uani d 1 . .
    H H25 0.879128 0.453552 1.089815 0.058 Uiso calc 1 . .
    C C11 0.3895(6) 0.4101(6) 0.5839(5) 0.0438(17) Uani d 1 . .
    H H11 0.333945 0.359801 0.583438 0.053 Uiso calc 1 . .
    C C34 0.3121(7) 0.7529(7) 0.5277(5) 0.0477(18) Uani d 1 . .
    H H34 0.349060 0.692578 0.515659 0.057 Uiso calc 1 . .
    C C21 0.6940(6) 0.5033(6) 0.8973(6) 0.0448(18) Uani d 1 . .
    C C10 0.4549(7) 0.4157(7) 0.5118(5) 0.0491(19) Uani d 1 . .
    H H10A 0.443901 0.368480 0.460650 0.059 Uiso calc 1 . .
    C C37 0.1997(7) 0.9344(7) 0.5629(6) 0.0501(19) Uani d 1 . .
    H H37 0.161663 0.994138 0.575059 0.060 Uiso calc 1 . .
    C C28 0.5898(6) 0.8014(6) 1.0335(5) 0.0409(16) Uani d 1 . .
    H H28 0.636807 0.786987 1.092531 0.049 Uiso calc 1 . .
    C C38 0.2748(7) 0.8874(6) 0.6343(5) 0.0430(17) Uani d 1 . .
    C C12 0.4081(6) 0.4811(6) 0.6571(5) 0.0419(17) Uani d 1 . .
    C C36 0.1839(7) 0.8892(7) 0.4742(6) 0.051(2) Uani d 1 . .
    H H36 0.133862 0.918901 0.423180 0.061 Uiso calc 1 . .
    C C6 0.8510(7) 0.8095(6) 0.5749(6) 0.0473(18) Uani d 1 . .
    H H6 0.882512 0.799691 0.517750 0.057 Uiso calc 1 . .
    C C7 0.7627(6) 0.7498(6) 0.5978(5) 0.0431(17) Uani d 1 . .
    C C5 0.8887(7) 0.8831(7) 0.6409(6) 0.053(2) Uani d 1 . .
    H H5A 0.948210 0.925049 0.628445 0.064 Uiso calc 1 . .
    C C17 0.1428(7) 0.4987(7) 0.9789(6) 0.0501(19) Uani d 1 . .
    H H17 0.090028 0.480291 1.019249 0.060 Uiso calc 1 . .
    C C1 0.6294(6) 0.6404(6) 0.6058(5) 0.0404(16) Uani d 1 . .
    C C27 0.5854(6) 0.7388(6) 0.9567(5) 0.0399(16) Uani d 1 . .
    C C4 0.8430(7) 0.8989(7) 0.7259(6) 0.051(2) Uani d 1 . .
    H H4 0.871959 0.950831 0.768849 0.061 Uiso calc 1 . .
    C C42 1.0015(8) 0.6461(11) 0.7661(7) 0.074(3) Uani d 1 . .
    H H42A 0.983211 0.716507 0.748110 0.088 Uiso calc 1 . .
    H H42B 1.073803 0.644660 0.810065 0.088 Uiso calc 1 . .
    C C35 0.2398(7) 0.7998(7) 0.4563(6) 0.056(2) Uani d 1 . .
    H H35 0.227103 0.771517 0.393543 0.067 Uiso calc 1 . .
    C C24 0.8430(7) 0.3586(7) 0.9757(6) 0.052(2) Uani d 1 . .
    H H24 0.894924 0.308332 1.000978 0.063 Uiso calc 1 . .
    C C39 0.4253(7) 0.6035(8) 0.2760(6) 0.053(2) Uani d 1 . .
    C C18 0.1535(7) 0.4407(7) 0.9002(6) 0.0474(18) Uani d 1 . .
    H H18 0.109387 0.382328 0.884968 0.057 Uiso calc 1 . .
    C C23 0.7766(7) 0.3433(7) 0.8854(7) 0.054(2) Uani d 1 . .
    H H23 0.783922 0.282640 0.851552 0.065 Uiso calc 1 . .
    C C40 -0.0173(7) 0.1910(7) 0.7536(7) 0.055(2) Uani d 1 . .
    C C22 0.7008(7) 0.4149(7) 0.8449(6) 0.0485(19) Uani d 1 . .
    H H22 0.655383 0.404490 0.784214 0.058 Uiso calc 1 . .
    C C8 0.5495(6) 0.5563(6) 0.5889(5) 0.0427(17) Uani d 1 . .
    C C43 1.0938(7) 0.6242(8) 0.6328(7) 0.061(2) Uani d 1 . .
    H H43A 1.166897 0.623792 0.675634 0.074 Uiso calc 1 . .
    H H43B 1.077298 0.693607 0.610174 0.074 Uiso calc 1 . .
    C C44 1.0970(9) 0.5566(9) 0.5495(8) 0.076(3) Uani d 1 . .
    H H44A 1.026320 0.561634 0.505107 0.114 Uiso calc 1 . .
    H H44B 1.107936 0.487496 0.572428 0.114 Uiso calc 1 . .
    H H44C 1.158890 0.576087 0.516031 0.114 Uiso calc 1 . .
    C C41 0.9092(9) 0.5999(10) 0.8152(9) 0.093(4) Uani d 1 . .
    H H41A 0.837036 0.607265 0.773246 0.140 Uiso calc 1 . .
    H H41B 0.906508 0.634276 0.876452 0.140 Uiso calc 1 . .
    H H41C 0.924961 0.528713 0.827395 0.140 Uiso calc 1 . .
loop_
    _atom_site_aniso_label
    _atom_site_aniso_U_11
    _atom_site_aniso_U_22
    _atom_site_aniso_U_33
    _atom_site_aniso_U_12
    _atom_site_aniso_U_13
    _atom_site_aniso_U_23
    Ni1 0.0473(6) 0.0379(7) 0.0380(6) 0.0014(6) 0.0095(5) -0.0013(6)
    S2 0.0466(9) 0.0497(12) 0.0492(10) 0.0037(9) 0.0090(7) 0.0070(10)
    S1 0.0537(9) 0.0425(10) 0.0377(8) -0.0029(10) 0.0098(7) -0.0020(9)
    F3 0.060(3) 0.055(3) 0.067(3) -0.015(2) 0.019(2) -0.004(3)
    F5 0.058(3) 0.049(3) 0.069(3) 0.007(2) 0.008(2) -0.004(3)
    F1 0.079(3) 0.087(5) 0.076(3) 0.004(3) 0.041(3) -0.008(3)
    O6 0.048(3) 0.051(4) 0.077(4) 0.000(3) 0.015(3) -0.011(3)
    N2 0.054(3) 0.039(4) 0.039(3) 0.005(3) 0.013(2) -0.005(3)
    N7 0.044(3) 0.041(4) 0.041(3) 0.000(3) 0.005(2) -0.001(3)
    F2 0.058(3) 0.113(6) 0.079(4) 0.003(3) -0.003(3) 0.015(4)
    F4 0.103(4) 0.125(6) 0.101(4) 0.049(5) 0.063(4) 0.047(5)
    O1 0.084(4) 0.048(4) 0.046(3) 0.005(3) 0.021(3) 0.001(3)
    O3 0.065(3) 0.042(3) 0.041(3) -0.003(3) 0.014(2) 0.001(2)
    N9 0.047(3) 0.038(4) 0.039(3) -0.001(3) 0.006(3) 0.000(3)
    N8 0.044(3) 0.042(4) 0.035(3) 0.002(3) 0.012(2) 0.000(3)
    O2 0.067(3) 0.056(4) 0.040(3) -0.013(3) 0.003(2) -0.003(3)
    N5 0.054(4) 0.037(4) 0.039(3) -0.003(3) 0.009(3) -0.004(3)
    N6 0.043(3) 0.036(4) 0.041(3) 0.006(3) 0.011(2) -0.001(3)
    N1 0.043(3) 0.040(4) 0.040(3) -0.002(3) 0.012(2) -0.004(3)
    O4 0.067(4) 0.056(5) 0.139(7) 0.016(4) -0.028(4) -0.031(5)
    C14 0.049(4) 0.036(4) 0.044(4) -0.001(3) 0.009(3) 0.002(3)
    C13 0.046(4) 0.037(4) 0.039(4) 0.004(3) 0.008(3) -0.002(3)
    N4 0.048(3) 0.039(4) 0.041(3) 0.001(3) 0.007(3) -0.002(3)
    N10 0.048(3) 0.044(4) 0.034(3) 0.004(3) 0.010(3) -0.002(3)
    F6 0.053(3) 0.059(4) 0.207(8) 0.000(3) -0.018(4) -0.017(5)
    C33 0.044(4) 0.046(5) 0.038(4) 0.000(3) 0.005(3) -0.001(3)
    O7 0.067(4) 0.077(5) 0.079(4) -0.001(4) 0.015(3) 0.017(4)
    C31 0.044(4) 0.036(4) 0.040(4) 0.000(3) 0.013(3) 0.002(3)
    O5 0.093(5) 0.179(11) 0.094(5) 0.061(6) 0.048(4) 0.076(6)
    C9 0.051(4) 0.040(5) 0.037(4) -0.001(4) 0.012(3) -0.003(3)
    C16 0.060(5) 0.053(5) 0.045(4) -0.003(4) 0.015(3) -0.010(4)
    N3 0.045(3) 0.049(4) 0.035(3) 0.002(3) 0.008(2) -0.001(3)
    C30 0.046(4) 0.033(4) 0.046(4) 0.003(3) 0.011(3) 0.001(3)
    C19 0.051(4) 0.044(5) 0.037(4) 0.001(4) 0.009(3) -0.001(3)
    C20 0.044(3) 0.039(4) 0.038(3) 0.002(3) 0.008(3) 0.003(3)
    C29 0.054(5) 0.044(5) 0.046(4) -0.002(4) 0.015(3) -0.004(4)
    C2 0.046(4) 0.038(4) 0.041(4) 0.006(3) 0.005(3) 0.000(3)
    C15 0.053(4) 0.044(5) 0.045(4) -0.005(4) 0.009(3) -0.005(4)
    C32 0.046(4) 0.035(4) 0.040(4) 0.005(3) 0.012(3) -0.001(3)
    C26 0.050(4) 0.037(4) 0.050(4) 0.002(3) 0.014(3) -0.003(4)
    C3 0.051(4) 0.045(5) 0.047(4) 0.001(4) 0.011(3) -0.005(4)
    C25 0.045(4) 0.047(5) 0.052(4) 0.000(4) 0.004(3) 0.006(4)
    C11 0.046(4) 0.041(4) 0.044(4) -0.001(3) 0.006(3) 0.001(4)
    C34 0.056(4) 0.045(5) 0.042(4) 0.004(4) 0.007(3) -0.001(4)
    C21 0.047(4) 0.041(4) 0.049(4) 0.005(3) 0.016(3) 0.004(4)
    C10 0.062(5) 0.047(5) 0.038(4) -0.002(4) 0.007(3) -0.005(4)
    C37 0.054(4) 0.049(5) 0.048(4) 0.006(4) 0.009(3) 0.003(4)
    C28 0.047(4) 0.038(4) 0.038(4) -0.002(3) 0.008(3) 0.002(3)
    C38 0.052(4) 0.041(5) 0.036(4) -0.004(4) 0.008(3) 0.000(3)
    C12 0.051(4) 0.037(4) 0.037(4) -0.003(3) 0.004(3) 0.006(3)
    C36 0.054(4) 0.054(6) 0.042(4) 0.006(4) -0.001(3) 0.002(4)
    C6 0.054(4) 0.045(5) 0.044(4) 0.004(4) 0.011(3) 0.004(4)
    C7 0.048(4) 0.040(4) 0.042(4) 0.004(3) 0.006(3) -0.002(3)
    C5 0.050(4) 0.052(5) 0.058(5) -0.007(4) 0.013(4) 0.002(4)
    C17 0.055(4) 0.052(5) 0.047(4) -0.003(4) 0.017(4) -0.003(4)
    C1 0.046(3) 0.039(5) 0.036(3) 0.004(3) 0.008(3) 0.000(3)
    C27 0.046(4) 0.038(4) 0.037(4) 0.000(3) 0.009(3) 0.006(3)
    C4 0.056(4) 0.048(5) 0.049(4) -0.005(4) 0.004(3) -0.008(4)
    C42 0.064(5) 0.086(8) 0.073(6) 0.013(6) 0.019(4) 0.023(6)
    C35 0.064(5) 0.061(6) 0.041(4) 0.002(4) 0.002(4) -0.010(4)
    C24 0.053(4) 0.045(5) 0.060(5) 0.009(4) 0.010(4) 0.005(4)
    C39 0.053(4) 0.060(6) 0.047(4) 0.000(4) 0.007(3) 0.002(4)
    C18 0.055(4) 0.043(5) 0.046(4) 0.001(4) 0.012(3) 0.003(4)
    C23 0.061(5) 0.038(5) 0.067(6) 0.004(4) 0.021(4) 0.000(4)
    C40 0.047(4) 0.051(6) 0.066(5) 0.004(4) 0.009(4) -0.003(4)
    C22 0.051(4) 0.046(5) 0.051(4) 0.002(4) 0.014(3) -0.006(4)
    C8 0.053(4) 0.039(4) 0.036(3) 0.002(4) 0.007(3) 0.001(3)
    C43 0.055(4) 0.062(6) 0.070(6) 0.000(4) 0.017(4) 0.009(5)
    C44 0.075(6) 0.080(8) 0.072(6) -0.007(6) 0.005(5) -0.008(6)
    C41 0.074(6) 0.104(10) 0.106(9) 0.029(7) 0.029(6) 0.056(8)
_geom_special_details
;
 All esds (except the esd in the dihedral angle between two l.s. planes)
 are estimated using the full covariance matrix.  The cell esds are taken
 into account individually in the estimation of esds in distances, angles
 and torsion angles; correlations between esds in cell parameters are only
 used when they are defined by crystal symmetry.  An approximate (isotropic)
 treatment of cell esds is used for estimating esds involving l.s. planes.
;
loop_
    _geom_bond_atom_site_label_1
    _geom_bond_atom_site_label_2
    _geom_bond_site_symmetry_2
    _geom_bond_distance
    _geom_bond_publ_flag
    Ni1 N9 . 2.130(7) y
    Ni1 N8 . 2.017(6) y
    Ni1 N6 . 2.153(6) y
    Ni1 N1 . 2.114(6) y
    Ni1 N4 . 2.123(7) y
    Ni1 N3 . 2.028(6) y
    S2 O6 . 1.416(7) ?
    S2 O4 . 1.400(7) ?
    S2 O5 . 1.396(7) ?
    S2 C40 . 1.829(8) ?
    S1 O1 . 1.426(6) ?
    S1 O3 . 1.432(6) ?
    S1 O2 . 1.438(6) ?
    S1 C39 . 1.832(9) ?
    F3 C39 . 1.339(11) ?
    F5 C40 . 1.325(10) ?
    F1 C39 . 1.328(10) ?
    N2 H2 . 0.8800 ?
    N2 C7 . 1.378(10) ?
    N2 C1 . 1.352(9) ?
    N7 H7 . 0.8800 ?
    N7 C20 . 1.359(9) ?
    N7 C26 . 1.369(10) ?
    F2 C39 . 1.325(9) ?
    F4 C40 . 1.335(10) ?
    N9 C33 . 1.385(9) ?
    N9 C32 . 1.323(9) ?
    N8 C31 . 1.358(10) ?
    N8 C27 . 1.339(9) ?
    N5 H5 . 0.8800 ?
    N5 C13 . 1.359(10) ?
    N5 C19 . 1.378(9) ?
    N6 C20 . 1.321(9) ?
    N6 C21 . 1.384(10) ?
    N1 C2 . 1.383(10) ?
    N1 C1 . 1.329(9) ?
    C14 N4 . 1.381(9) ?
    C14 C19 . 1.408(11) ?
    C14 C15 . 1.386(11) ?
    C13 N4 . 1.334(10) ?
    C13 C12 . 1.454(10) ?
    N10 H10 . 0.8800 ?
    N10 C32 . 1.370(10) ?
    N10 C38 . 1.395(9) ?
    F6 C40 . 1.293(11) ?
    C33 C34 . 1.397(10) ?
    C33 C38 . 1.398(11) ?
    O7 C42 . 1.404(13) ?
    O7 C43 . 1.431(10) ?
    C31 C30 . 1.382(10) ?
    C31 C32 . 1.456(10) ?
    C9 H9 . 0.9500 ?
    C9 C10 . 1.390(11) ?
    C9 C8 . 1.390(10) ?
    C16 H16 . 0.9500 ?
    C16 C15 . 1.371(11) ?
    C16 C17 . 1.404(12) ?
    N3 C12 . 1.325(10) ?
    N3 C8 . 1.338(9) ?
    C30 H30 . 0.9500 ?
    C30 C29 . 1.393(11) ?
    C19 C18 . 1.401(11) ?
    C20 C27 . 1.457(11) ?
    C29 H29 . 0.9500 ?
    C29 C28 . 1.396(11) ?
    C2 C3 . 1.395(11) ?
    C2 C7 . 1.401(10) ?
    C15 H15 . 0.9500 ?
    C26 C25 . 1.398(11) ?
    C26 C21 . 1.398(11) ?
    C3 H3 . 0.9500 ?
    C3 C4 . 1.377(12) ?
    C25 H25 . 0.9500 ?
    C25 C24 . 1.374(12) ?
    C11 H11 . 0.9500 ?
    C11 C10 . 1.382(10) ?
    C11 C12 . 1.392(11) ?
    C34 H34 . 0.9500 ?
    C34 C35 . 1.375(11) ?
    C21 C22 . 1.401(11) ?
    C10 H10A . 0.9500 ?
    C37 H37 . 0.9500 ?
    C37 C38 . 1.394(11) ?
    C37 C36 . 1.371(11) ?
    C28 H28 . 0.9500 ?
    C28 C27 . 1.361(10) ?
    C36 H36 . 0.9500 ?
    C36 C35 . 1.414(12) ?
    C6 H6 . 0.9500 ?
    C6 C7 . 1.411(11) ?
    C6 C5 . 1.379(12) ?
    C5 H5A . 0.9500 ?
    C5 C4 . 1.408(12) ?
    C17 H17 . 0.9500 ?
    C17 C18 . 1.372(11) ?
    C1 C8 . 1.478(11) ?
    C4 H4 . 0.9500 ?
    C42 H42A . 0.9900 ?
    C42 H42B . 0.9900 ?
    C42 C41 . 1.532(14) ?
    C35 H35 . 0.9500 ?
    C24 H24 . 0.9500 ?
    C24 C23 . 1.408(12) ?
    C18 H18 . 0.9500 ?
    C23 H23 . 0.9500 ?
    C23 C22 . 1.385(12) ?
    C22 H22 . 0.9500 ?
    C43 H43A . 0.9900 ?
    C43 H43B . 0.9900 ?
    C43 C44 . 1.483(14) ?
    C44 H44A . 0.9800 ?
    C44 H44B . 0.9800 ?
    C44 H44C . 0.9800 ?
    C41 H41A . 0.9800 ?
    C41 H41B . 0.9800 ?
    C41 H41C . 0.9800 ?
loop_
    _geom_angle_atom_site_label_1
    _geom_angle_atom_site_label_2
    _geom_angle_atom_site_label_3
    _geom_angle_site_symmetry_1
    _geom_angle_site_symmetry_3
    _geom_angle
    _geom_angle_publ_flag
    N9 Ni1 N6 . . 155.3(2) y
    N8 Ni1 N9 . . 78.0(2) y
    N8 Ni1 N6 . . 77.4(2) y
    N8 Ni1 N1 . . 104.5(2) y
    N8 Ni1 N4 . . 99.8(2) y
    N8 Ni1 N3 . . 177.3(3) y
    N1 Ni1 N9 . . 92.0(2) y
    N1 Ni1 N6 . . 92.3(2) y
    N1 Ni1 N4 . . 155.8(2) y
    N4 Ni1 N9 . . 92.8(2) y
    N4 Ni1 N6 . . 93.1(2) y
    N3 Ni1 N9 . . 101.2(2) y
    N3 Ni1 N6 . . 103.5(2) y
    N3 Ni1 N1 . . 78.1(2) y
    N3 Ni1 N4 . . 77.7(2) y
    O6 S2 C40 . . 104.1(4) ?
    O4 S2 O6 . . 114.4(4) ?
    O4 S2 C40 . . 102.5(5) ?
    O5 S2 O6 . . 114.0(5) ?
    O5 S2 O4 . . 116.5(6) ?
    O5 S2 C40 . . 103.0(4) ?
    O1 S1 O3 . . 115.4(3) ?
    O1 S1 O2 . . 115.3(4) ?
    O1 S1 C39 . . 105.0(4) ?
    O3 S1 O2 . . 114.5(4) ?
    O3 S1 C39 . . 102.8(4) ?
    O2 S1 C39 . . 101.4(4) ?
    C7 N2 H2 . . 126.6 ?
    C1 N2 H2 . . 126.6 ?
    C1 N2 C7 . . 106.9(6) ?
    C20 N7 H7 . . 126.3 ?
    C20 N7 C26 . . 107.4(6) ?
    C26 N7 H7 . . 126.3 ?
    C33 N9 Ni1 . . 142.9(5) ?
    C32 N9 Ni1 . . 111.0(5) ?
    C32 N9 C33 . . 105.9(6) ?
    C31 N8 Ni1 . . 119.5(5) ?
    C27 N8 Ni1 . . 120.5(5) ?
    C27 N8 C31 . . 120.0(6) ?
    C13 N5 H5 . . 126.5 ?
    C13 N5 C19 . . 107.0(7) ?
    C19 N5 H5 . . 126.5 ?
    C20 N6 Ni1 . . 110.4(5) ?
    C20 N6 C21 . . 105.7(6) ?
    C21 N6 Ni1 . . 143.6(5) ?
    C2 N1 Ni1 . . 141.9(5) ?
    C1 N1 Ni1 . . 111.9(5) ?
    C1 N1 C2 . . 105.9(6) ?
    N4 C14 C19 . . 108.9(7) ?
    N4 C14 C15 . . 130.9(7) ?
    C15 C14 C19 . . 120.2(7) ?
    N5 C13 C12 . . 127.9(7) ?
    N4 C13 N5 . . 112.2(6) ?
    N4 C13 C12 . . 119.8(7) ?
    C14 N4 Ni1 . . 142.7(5) ?
    C13 N4 Ni1 . . 111.2(5) ?
    C13 N4 C14 . . 105.8(6) ?
    C32 N10 H10 . . 126.9 ?
    C32 N10 C38 . . 106.1(6) ?
    C38 N10 H10 . . 126.9 ?
    N9 C33 C34 . . 130.2(7) ?
    N9 C33 C38 . . 109.3(6) ?
    C34 C33 C38 . . 120.3(7) ?
    C42 O7 C43 . . 111.6(8) ?
    N8 C31 C30 . . 120.9(7) ?
    N8 C31 C32 . . 110.3(6) ?
    C30 C31 C32 . . 128.8(7) ?
    C10 C9 H9 . . 121.4 ?
    C8 C9 H9 . . 121.4 ?
    C8 C9 C10 . . 117.1(7) ?
    C15 C16 H16 . . 118.8 ?
    C15 C16 C17 . . 122.4(7) ?
    C17 C16 H16 . . 118.8 ?
    C12 N3 Ni1 . . 119.7(5) ?
    C12 N3 C8 . . 121.0(7) ?
    C8 N3 Ni1 . . 119.3(5) ?
    C31 C30 H30 . . 120.8 ?
    C31 C30 C29 . . 118.4(7) ?
    C29 C30 H30 . . 120.8 ?
    N5 C19 C14 . . 106.1(7) ?
    N5 C19 C18 . . 131.9(8) ?
    C18 C19 C14 . . 122.0(7) ?
    N7 C20 C27 . . 126.8(7) ?
    N6 C20 N7 . . 112.0(7) ?
    N6 C20 C27 . . 121.2(6) ?
    C30 C29 H29 . . 120.1 ?
    C30 C29 C28 . . 119.8(8) ?
    C28 C29 H29 . . 120.1 ?
    N1 C2 C3 . . 130.3(7) ?
    N1 C2 C7 . . 108.5(7) ?
    C3 C2 C7 . . 121.2(7) ?
    C14 C15 H15 . . 121.2 ?
    C16 C15 C14 . . 117.5(8) ?
    C16 C15 H15 . . 121.2 ?
    N9 C32 N10 . . 112.6(7) ?
    N9 C32 C31 . . 120.9(7) ?
    N10 C32 C31 . . 126.5(7) ?
    N7 C26 C25 . . 132.8(8) ?
    N7 C26 C21 . . 105.8(7) ?
    C25 C26 C21 . . 121.5(8) ?
    C2 C3 H3 . . 121.2 ?
    C4 C3 C2 . . 117.6(8) ?
    C4 C3 H3 . . 121.2 ?
    C26 C25 H25 . . 121.4 ?
    C24 C25 C26 . . 117.1(8) ?
    C24 C25 H25 . . 121.4 ?
    C10 C11 H11 . . 121.3 ?
    C10 C11 C12 . . 117.4(7) ?
    C12 C11 H11 . . 121.3 ?
    C33 C34 H34 . . 121.4 ?
    C35 C34 C33 . . 117.2(8) ?
    C35 C34 H34 . . 121.4 ?
    N6 C21 C26 . . 109.0(7) ?
    N6 C21 C22 . . 129.7(7) ?
    C26 C21 C22 . . 121.1(8) ?
    C9 C10 H10A . . 119.3 ?
    C11 C10 C9 . . 121.4(8) ?
    C11 C10 H10A . . 119.3 ?
    C38 C37 H37 . . 122.0 ?
    C36 C37 H37 . . 122.0 ?
    C36 C37 C38 . . 116.0(8) ?
    C29 C28 H28 . . 120.8 ?
    C27 C28 C29 . . 118.4(7) ?
    C27 C28 H28 . . 120.8 ?
    N10 C38 C33 . . 106.0(7) ?
    C37 C38 N10 . . 131.2(8) ?
    C37 C38 C33 . . 122.8(7) ?
    N3 C12 C13 . . 111.4(7) ?
    N3 C12 C11 . . 121.6(7) ?
    C11 C12 C13 . . 127.0(7) ?
    C37 C36 H36 . . 119.0 ?
    C37 C36 C35 . . 122.0(8) ?
    C35 C36 H36 . . 119.0 ?
    C7 C6 H6 . . 122.2 ?
    C5 C6 H6 . . 122.2 ?
    C5 C6 C7 . . 115.7(7) ?
    N2 C7 C2 . . 106.3(7) ?
    N2 C7 C6 . . 132.0(7) ?
    C2 C7 C6 . . 121.7(7) ?
    C6 C5 H5A . . 118.5 ?
    C6 C5 C4 . . 123.0(8) ?
    C4 C5 H5A . . 118.5 ?
    C16 C17 H17 . . 119.4 ?
    C18 C17 C16 . . 121.2(8) ?
    C18 C17 H17 . . 119.4 ?
    N2 C1 C8 . . 128.3(6) ?
    N1 C1 N2 . . 112.3(7) ?
    N1 C1 C8 . . 119.3(6) ?
    N8 C27 C20 . . 110.3(7) ?
    N8 C27 C28 . . 122.4(7) ?
    C28 C27 C20 . . 127.3(7) ?
    C3 C4 C5 . . 120.9(8) ?
    C3 C4 H4 . . 119.6 ?
    C5 C4 H4 . . 119.6 ?
    O7 C42 H42A . . 110.3 ?
    O7 C42 H42B . . 110.3 ?
    O7 C42 C41 . . 106.9(10) ?
    H42A C42 H42B . . 108.6 ?
    C41 C42 H42A . . 110.3 ?
    C41 C42 H42B . . 110.3 ?
    C34 C35 C36 . . 121.5(8) ?
    C34 C35 H35 . . 119.2 ?
    C36 C35 H35 . . 119.2 ?
    C25 C24 H24 . . 119.0 ?
    C25 C24 C23 . . 121.9(8) ?
    C23 C24 H24 . . 119.0 ?
    F3 C39 S1 . . 110.5(6) ?
    F1 C39 S1 . . 112.0(6) ?
    F1 C39 F3 . . 107.8(7) ?
    F2 C39 S1 . . 111.1(6) ?
    F2 C39 F3 . . 106.6(7) ?
    F2 C39 F1 . . 108.6(7) ?
    C19 C18 H18 . . 121.7 ?
    C17 C18 C19 . . 116.7(8) ?
    C17 C18 H18 . . 121.7 ?
    C24 C23 H23 . . 119.4 ?
    C22 C23 C24 . . 121.2(8) ?
    C22 C23 H23 . . 119.4 ?
    F5 C40 S2 . . 110.6(6) ?
    F5 C40 F4 . . 108.7(8) ?
    F4 C40 S2 . . 108.6(6) ?
    F6 C40 S2 . . 112.4(7) ?
    F6 C40 F5 . . 109.3(7) ?
    F6 C40 F4 . . 107.0(9) ?
    C21 C22 H22 . . 121.5 ?
    C23 C22 C21 . . 117.1(8) ?
    C23 C22 H22 . . 121.5 ?
    C9 C8 C1 . . 127.5(7) ?
    N3 C8 C9 . . 121.5(7) ?
    N3 C8 C1 . . 111.0(6) ?
    O7 C43 H43A . . 110.2 ?
    O7 C43 H43B . . 110.2 ?
    O7 C43 C44 . . 107.5(9) ?
    H43A C43 H43B . . 108.5 ?
    C44 C43 H43A . . 110.2 ?
    C44 C43 H43B . . 110.2 ?
    C43 C44 H44A . . 109.5 ?
    C43 C44 H44B . . 109.5 ?
    C43 C44 H44C . . 109.5 ?
    H44A C44 H44B . . 109.5 ?
    H44A C44 H44C . . 109.5 ?
    H44B C44 H44C . . 109.5 ?
    C42 C41 H41A . . 109.5 ?
    C42 C41 H41B . . 109.5 ?
    C42 C41 H41C . . 109.5 ?
    H41A C41 H41B . . 109.5 ?
    H41A C41 H41C . . 109.5 ?
    H41B C41 H41C . . 109.5 ?
loop_
    _geom_torsion_atom_site_label_1
    _geom_torsion_atom_site_label_2
    _geom_torsion_atom_site_label_3
    _geom_torsion_atom_site_label_4
    _geom_torsion_site_symmetry_1
    _geom_torsion_site_symmetry_2
    _geom_torsion_site_symmetry_3
    _geom_torsion_site_symmetry_4
    _geom_torsion
    _geom_torsion_publ_flag
    Ni1 N9 C33 C34 . . . . -10.4(14) ?
    Ni1 N9 C33 C38 . . . . 173.4(6) ?
    Ni1 N9 C32 N10 . . . . -175.5(5) ?
    Ni1 N9 C32 C31 . . . . 6.2(9) ?
    Ni1 N8 C31 C30 . . . . 176.3(5) ?
    Ni1 N8 C31 C32 . . . . -2.8(8) ?
    Ni1 N8 C27 C20 . . . . 3.0(8) ?
    Ni1 N8 C27 C28 . . . . -174.8(6) ?
    Ni1 N6 C20 N7 . . . . -173.9(5) ?
    Ni1 N6 C20 C27 . . . . 4.9(8) ?
    Ni1 N6 C21 C26 . . . . 172.7(6) ?
    Ni1 N6 C21 C22 . . . . -11.3(14) ?
    Ni1 N1 C2 C3 . . . . 5.2(14) ?
    Ni1 N1 C2 C7 . . . . -173.5(6) ?
    Ni1 N1 C1 N2 . . . . 176.4(5) ?
    Ni1 N1 C1 C8 . . . . -6.0(8) ?
    Ni1 N3 C12 C13 . . . . -1.6(8) ?
    Ni1 N3 C12 C11 . . . . 178.3(6) ?
    Ni1 N3 C8 C9 . . . . -177.9(6) ?
    Ni1 N3 C8 C1 . . . . 1.9(8) ?
    O6 S2 C40 F5 . . . . 179.4(6) ?
    O6 S2 C40 F4 . . . . 60.2(8) ?
    O6 S2 C40 F6 . . . . -58.1(8) ?
    N2 C1 C8 C9 . . . . -0.1(13) ?
    N2 C1 C8 N3 . . . . -179.9(7) ?
    N7 C20 C27 N8 . . . . 173.2(7) ?
    N7 C20 C27 C28 . . . . -9.1(12) ?
    N7 C26 C25 C24 . . . . 178.2(8) ?
    N7 C26 C21 N6 . . . . -0.7(8) ?
    N7 C26 C21 C22 . . . . -177.1(7) ?
    O1 S1 C39 F3 . . . . 178.4(5) ?
    O1 S1 C39 F1 . . . . -61.4(7) ?
    O1 S1 C39 F2 . . . . 60.3(7) ?
    O3 S1 C39 F3 . . . . 57.4(6) ?
    O3 S1 C39 F1 . . . . 177.5(6) ?
    O3 S1 C39 F2 . . . . -60.8(7) ?
    N9 C33 C34 C35 . . . . -176.8(8) ?
    N9 C33 C38 N10 . . . . 0.1(8) ?
    N9 C33 C38 C37 . . . . 179.0(7) ?
    N8 C31 C30 C29 . . . . -1.8(11) ?
    N8 C31 C32 N9 . . . . -2.6(10) ?
    N8 C31 C32 N10 . . . . 179.2(7) ?
    O2 S1 C39 F3 . . . . -61.3(6) ?
    O2 S1 C39 F1 . . . . 58.9(7) ?
    O2 S1 C39 F2 . . . . -179.4(7) ?
    N5 C13 N4 Ni1 . . . . 176.5(5) ?
    N5 C13 N4 C14 . . . . 0.7(9) ?
    N5 C13 C12 N3 . . . . -177.8(7) ?
    N5 C13 C12 C11 . . . . 2.3(13) ?
    N5 C19 C18 C17 . . . . 178.4(8) ?
    N6 C20 C27 N8 . . . . -5.3(10) ?
    N6 C20 C27 C28 . . . . 172.3(7) ?
    N6 C21 C22 C23 . . . . -177.5(8) ?
    N1 C2 C3 C4 . . . . -179.9(8) ?
    N1 C2 C7 N2 . . . . -1.4(8) ?
    N1 C2 C7 C6 . . . . -179.7(7) ?
    N1 C1 C8 C9 . . . . -177.2(7) ?
    N1 C1 C8 N3 . . . . 3.0(10) ?
    O4 S2 C40 F5 . . . . 60.0(7) ?
    O4 S2 C40 F4 . . . . -59.2(8) ?
    O4 S2 C40 F6 . . . . -177.5(8) ?
    C14 C19 C18 C17 . . . . 0.7(12) ?
    C13 N5 C19 C14 . . . . 0.0(9) ?
    C13 N5 C19 C18 . . . . -178.0(9) ?
    N4 C14 C19 N5 . . . . 0.5(9) ?
    N4 C14 C19 C18 . . . . 178.7(7) ?
    N4 C14 C15 C16 . . . . -179.4(8) ?
    N4 C13 C12 N3 . . . . 5.2(10) ?
    N4 C13 C12 C11 . . . . -174.7(7) ?
    C33 N9 C32 N10 . . . . 0.6(9) ?
    C33 N9 C32 C31 . . . . -177.8(7) ?
    C33 C34 C35 C36 . . . . -0.6(13) ?
    C31 N8 C27 C20 . . . . 179.7(6) ?
    C31 N8 C27 C28 . . . . 1.9(11) ?
    C31 C30 C29 C28 . . . . 2.5(11) ?
    O5 S2 C40 F5 . . . . -61.3(8) ?
    O5 S2 C40 F4 . . . . 179.4(8) ?
    O5 S2 C40 F6 . . . . 61.2(9) ?
    C16 C17 C18 C19 . . . . -0.1(13) ?
    C30 C31 C32 N9 . . . . 178.4(8) ?
    C30 C31 C32 N10 . . . . 0.2(13) ?
    C30 C29 C28 C27 . . . . -1.1(11) ?
    C19 N5 C13 N4 . . . . -0.4(9) ?
    C19 N5 C13 C12 . . . . -177.6(7) ?
    C19 C14 N4 Ni1 . . . . -174.3(6) ?
    C19 C14 N4 C13 . . . . -0.7(9) ?
    C19 C14 C15 C16 . . . . -0.6(12) ?
    C20 N7 C26 C25 . . . . -177.0(8) ?
    C20 N7 C26 C21 . . . . 1.8(8) ?
    C20 N6 C21 C26 . . . . -0.7(8) ?
    C20 N6 C21 C22 . . . . 175.3(8) ?
    C29 C28 C27 N8 . . . . -1.1(11) ?
    C29 C28 C27 C20 . . . . -178.5(7) ?
    C2 N1 C1 N2 . . . . 0.3(8) ?
    C2 N1 C1 C8 . . . . 177.8(6) ?
    C2 C3 C4 C5 . . . . 0.6(13) ?
    C15 C14 N4 Ni1 . . . . 4.6(15) ?
    C15 C14 N4 C13 . . . . 178.2(8) ?
    C15 C14 C19 N5 . . . . -178.6(7) ?
    C15 C14 C19 C18 . . . . -0.4(12) ?
    C15 C16 C17 C18 . . . . -0.9(14) ?
    C32 N9 C33 C34 . . . . 175.8(8) ?
    C32 N9 C33 C38 . . . . -0.4(8) ?
    C32 N10 C38 C33 . . . . 0.2(8) ?
    C32 N10 C38 C37 . . . . -178.5(9) ?
    C32 C31 C30 C29 . . . . 177.1(7) ?
    C26 N7 C20 N6 . . . . -2.4(8) ?
    C26 N7 C20 C27 . . . . 178.9(7) ?
    C26 C25 C24 C23 . . . . -1.0(13) ?
    C26 C21 C22 C23 . . . . -1.9(12) ?
    C3 C2 C7 N2 . . . . 179.8(7) ?
    C3 C2 C7 C6 . . . . 1.5(12) ?
    C25 C26 C21 N6 . . . . 178.3(7) ?
    C25 C26 C21 C22 . . . . 1.8(12) ?
    C25 C24 C23 C22 . . . . 0.9(13) ?
    C34 C33 C38 N10 . . . . -176.5(7) ?
    C34 C33 C38 C37 . . . . 2.3(12) ?
    C21 N6 C20 N7 . . . . 1.9(8) ?
    C21 N6 C20 C27 . . . . -179.3(7) ?
    C21 C26 C25 C24 . . . . -0.4(12) ?
    C10 C9 C8 N3 . . . . 0.0(11) ?
    C10 C9 C8 C1 . . . . -179.8(7) ?
    C10 C11 C12 C13 . . . . 179.0(8) ?
    C10 C11 C12 N3 . . . . -0.8(11) ?
    C37 C36 C35 C34 . . . . 0.8(14) ?
    C38 N10 C32 N9 . . . . -0.5(9) ?
    C38 N10 C32 C31 . . . . 177.8(7) ?
    C38 C33 C34 C35 . . . . -0.9(12) ?
    C38 C37 C36 C35 . . . . 0.5(13) ?
    C12 C13 N4 Ni1 . . . . -6.1(9) ?
    C12 C13 N4 C14 . . . . 178.1(7) ?
    C12 N3 C8 C9 . . . . -0.5(11) ?
    C12 N3 C8 C1 . . . . 179.3(7) ?
    C12 C11 C10 C9 . . . . 0.3(12) ?
    C36 C37 C38 N10 . . . . 176.4(8) ?
    C36 C37 C38 C33 . . . . -2.0(12) ?
    C6 C5 C4 C3 . . . . 0.1(14) ?
    C7 N2 C1 N1 . . . . -1.2(8) ?
    C7 N2 C1 C8 . . . . -178.4(7) ?
    C7 C2 C3 C4 . . . . -1.4(12) ?
    C7 C6 C5 C4 . . . . -0.1(12) ?
    C5 C6 C7 N2 . . . . -178.5(8) ?
    C5 C6 C7 C2 . . . . -0.7(11) ?
    C17 C16 C15 C14 . . . . 1.2(13) ?
    C1 N2 C7 C2 . . . . 1.5(8) ?
    C1 N2 C7 C6 . . . . 179.6(8) ?
    C1 N1 C2 C3 . . . . 179.4(8) ?
    C1 N1 C2 C7 . . . . 0.7(8) ?
    C27 N8 C31 C30 . . . . -0.4(11) ?
    C27 N8 C31 C32 . . . . -179.5(6) ?
    C42 O7 C43 C44 . . . . 177.8(8) ?
    C24 C23 C22 C21 . . . . 0.6(12) ?
    C8 C9 C10 C11 . . . . 0.1(12) ?
    C8 N3 C12 C13 . . . . -178.9(7) ?
    C8 N3 C12 C11 . . . . 1.0(11) ?
    C43 O7 C42 C41 . . . . -178.8(8) ?
loop_
    _geom_hbond_atom_site_label_D
    _geom_hbond_atom_site_label_H
    _geom_hbond_atom_site_label_A
    _geom_hbond_site_symmetry_A
    _geom_hbond_distance_DH
    _geom_hbond_distance_HA
    _geom_hbond_distance_DA
    _geom_hbond_angle_DHA
    _geom_hbond_publ_flag
    N2 H2 O2 . 0.88 2.14 2.836(8) 136 yes
    N7 H7 O4 2_657 0.88 2.18 3.052(11) 171 yes
    N5 H5 O4 . 0.88 2.31 2.922(11) 127 yes
    N10 H10 O6 1_565 0.88 2.25 2.933(9) 135 yes
    N10 H10 O3 2_656 0.88 2.41 3.032(9) 128 yes
_shelx_space_group_comment
;
The symmetry employed for this shelxl refinement is uniquely defined
by the following loop, which should always be used as a source of
symmetry information in preference to the above space-group names.
They are only intended as comments.
;
_shelx_estimated_absorpt_T_min     0.835
_shelx_estimated_absorpt_T_max     0.876
_shelx_hkl_file
;
   1  16  -4 3128.05 77.6110  -2
   0 -16   4 3128.05 77.6110   1
   0  15  -1 4896.62 67.0673  -2
   0 -15   1 4896.62 67.0673   1
   0 -15   2 2090.70 47.7213   1
   1  15  -3 3303.45 77.0029  -2
   0 -15   3 3303.45 77.0029   1
   1  15  -4 1582.43 57.2623  -2
   0 -15   4 1582.43 57.2623   1
   0 -15   5 1304.50 69.4633   1
   1  15  -5 1746.40 82.5329  -2
   0 -15   5 1746.40 82.5329   1
   0 -15   6 1295.80 35.2411   1
   2  15  -7 584.677 57.0592  -2
   0 -15   7 584.677 57.0592   1
   0  14   0 2467.23 8.34645  -2
   0 -14   0 2467.23 8.34645   1
   0 -14  -1 1210.88 55.8899   1
   0  14  -1 1747.89 51.6507  -2
   0 -14   1 1747.89 51.6507   1
   0 -14  -2 1606.49 41.9337   1
   1  14  -3 1420.34 82.9969  -2
   0 -14   3 1420.34 82.9969   1
   1  14  -4 8422.49 134.688  -2
   0 -14   4 8422.49 134.688   1
   0 -14   5 1406.17 91.0287   1
   1  14  -5 1537.64 96.5851  -2
   0 -14   5 1537.64 96.5851   1
   0 -14   6 3278.27 67.2825   1
   2  14  -7 1034.85 56.8959  -2
   0 -14   7 1034.85 56.8959   1
   2  14  -8 863.171 45.2985  -2
   0 -14   8 863.171 45.2985   1
   0 -14   9 354.586 41.5342   1
   0 -13  -1 443.403 92.3854   1
   0  13  -1 1104.05 52.5208  -2
   0 -13   1 1104.05 52.5208   1
   0 -13  -2 1823.22 48.0345   1
   0 -13   3 852.762 102.609   1
   1  13  -3 3057.46 65.9176  -2
   0 -13   3 3057.46 65.9176   1
   1  13  -4 6254.12 142.882  -2
   0 -13   4 6254.12 142.882   1
   0 -13   5 189.283 62.2634   1
   1  13  -5 363.702 142.645  -2
   0 -13   5 363.702 142.645   1
   0 -13   6 6133.12 82.6238   1
   2  13  -7 1733.34 67.7074  -2
   0 -13   7 1733.34 67.7074   1
   2  13  -8 3547.01 68.1295  -2
   0 -13   8 3547.01 68.1295   1
   0 -13   9 416.045 33.7031   1
   2  13  -9 1204.38 106.738  -2
   0 -13   9 1204.38 106.738   1
   0  12   0 50121.9 19.0215  -2
   0 -12   0 50121.9 19.0215   1
   0 -12   1 3316.68 153.427   1
   0  12  -1 5867.70 81.8486  -2
   0 -12   1 5867.70 81.8486   1
   0 -12  -2 8055.57 71.9662   1
   1  12  -3 14080.3 93.3377  -2
   0 -12   3 14080.3 93.3377   1
  -1  12   4 15782.9 194.472  -2
   0 -12  -4 15782.9 194.472   1
   0 -12   5 4458.46 112.523   1
   1  12  -5 4917.08 214.248  -2
   0 -12   5 4917.08 214.248   1
   0 -12   6 7427.28 103.630   1
   2  12  -7 7806.71 119.874  -2
   0 -12   7 7806.71 119.874   1
   2  12  -8 3993.72 85.0893  -2
   0 -12   8 3993.72 85.0893   1
   0 -12   9 311.502 42.0611   1
   2  12  -9 2693.67 153.503  -2
   0 -12   9 2693.67 153.503   1
   0 -12  10 1742.02 65.3302   1
   3  12 -10 2497.19 131.007  -2
   0 -12  10 2497.19 131.007   1
   3  12 -11 1480.56 105.331  -2
   0 -12  11 1480.56 105.331   1
   0 -11  -1 4606.28 89.1363   1
   0  11   1 8178.60 102.744  -2
   0 -11  -1 8178.60 102.744   1
   0 -11   2 2068.03 51.7836   1
  -1  11   3 2284.44 62.4146  -2
   0 -11  -3 2284.44 62.4146   1
  -1  11   4 11198.8 122.181  -2
   0 -11  -4 11198.8 122.181   1
   0 -11  -5 6640.27 115.796   1
   1  11  -5 10583.0 280.417  -2
   0 -11   5 10583.0 280.417   1
   0 -11   6 1932.00 85.3342   1
   2  11  -7 10096.1 146.316  -2
   0 -11   7 10096.1 146.316   1
   2  11  -8 4454.02 104.087  -2
   0 -11   8 4454.02 104.087   1
   0 -11   9 1725.47 57.1679   1
   0 -11  10 6123.65 115.176   1
   3  11 -10 9298.22 203.203  -2
   0 -11  10 9298.22 203.203   1
   0  10   0 29056.5 17.8788  -2
   0 -10   0 29056.5 17.8788   1
   0 -10   1 1805.15 75.2123   1
   0  10   1 3037.00 101.065  -2
   0 -10  -1 3037.00 101.065   1
   0 -10  -2 28142.2 108.741   1
  -1  10   3 7315.43 81.6777  -2
   0 -10  -3 7315.43 81.6777   1
  -1  10   4 6511.07 86.1579  -2
   0 -10  -4 6511.07 86.1579   1
   0 -10  -5 4137.37 135.837   1
   1  10  -5 7772.01 294.098  -2
   0 -10   5 7772.01 294.098   1
   0 -10   6 13956.5 203.619   1
   2  10  -7 4689.59 182.044  -2
   0 -10   7 4689.59 182.044   1
   2  10  -8 8404.80 138.535  -2
   0 -10   8 8404.80 138.535   1
   0 -10   9 2359.07 63.1309   1
   0 -10  10 4210.70 93.3941   1
   0 -10  13 155.879 66.5400   1
   0  -9   1 1134.39 53.9302   1
   0   9  -1 2309.89 214.478  -2
   0  -9   1 2309.89 214.478   1
   0  -9  -2 3481.87 58.4966   1
   0  -9   3 1712.67 138.509   1
  -1   9   3 3405.16 69.0154  -2
   0  -9  -3 3405.16 69.0154   1
  -1   9   4 11187.7 102.964  -2
   0  -9  -4 11187.7 102.964   1
   0  -9  -5 17444.9 199.514   1
   1   9  -5 25469.7 387.758  -2
   0  -9   5 25469.7 387.758   1
   0  -9   6 6580.50 150.493   1
   2   9  -7 7223.12 202.646  -2
   0  -9   7 7223.12 202.646   1
   2   9  -8 12285.2 228.756  -2
   0  -9   8 12285.2 228.756   1
   0  -9   9 8915.88 108.362   1
   0  -9  10 4041.53 136.286   1
   3   9 -10 4472.74 195.817  -2
   0  -9  10 4472.74 195.817   1
   3   9 -11 1488.47 126.258  -2
   0  -9  11 1488.47 126.258   1
   3   9 -12 6428.73 130.144  -2
   0  -9  12 6428.73 130.144   1
   0  -9  13 2148.01 67.9925   1
   0  -9  14 2342.33 76.0605   1
   0   8   0 153904. 27.9703  -2
   0  -8   0 153904. 27.9703   1
   0  -8   1 22744.8 105.963   1
   0   8  -1 40256.9 374.191  -2
   0  -8   1 40256.9 374.191   1
   0  -8   2 25609.6 106.218   1
  -1   8   3 15642.9 104.099  -2
   0  -8  -3 15642.9 104.099   1
   1   8  -4 44160.5 216.871  -2
   0  -8   4 44160.5 216.871   1
   0  -8  -5 1488.15 83.6136   1
   1   8  -5 8901.90 230.702  -2
   0  -8   5 8901.90 230.702   1
   0  -8  -6 39932.8 220.439   1
   2   8  -7 6172.77 255.349  -2
   0  -8   7 6172.77 255.349   1
   2   8  -8 17328.7 346.191  -2
   0  -8   8 17328.7 346.191   1
   0  -8  -9 3654.89 156.318   1
   0  -8  10 6775.88 138.572   1
   3   8 -10 12341.0 269.049  -2
   0  -8  10 12341.0 269.049   1
   3   8 -11 2496.94 151.686  -2
   0  -8  11 2496.94 151.686   1
   3   8 -12 4140.72 135.540  -2
   0  -8  12 4140.72 135.540   1
   0  -8  13 190.958 68.6750   1
   4   8 -14 902.169 71.0535  -2
   0  -8  14 902.169 71.0535   1
   0  -7   1 18202.0 136.053   1
   0  -7   2 3317.86 101.262   1
   0  -7   3 5239.89 214.475   1
  -1   7   3 15682.3 147.623  -2
   0  -7  -3 15682.3 147.623   1
  -1   7   4 33996.2 262.902  -2
   0  -7  -4 33996.2 262.902   1
   0  -7  -5 9938.61 230.905   1
   1   7  -5 15204.7 282.151  -2
   0  -7   5 15204.7 282.151   1
   0  -7   6 23080.0 177.263   1
   2   7  -7 16616.4 361.467  -2
   0  -7   7 16616.4 361.467   1
   2   7  -8 14866.6 318.648  -2
   0  -7   8 14866.6 318.648   1
   0  -7   9 1880.24 132.705   1
   0  -7 -10 17265.7 301.098   1
   3   7 -10 23266.1 351.798  -2
   0  -7  10 23266.1 351.798   1
   3   7 -11 478.081 152.231  -2
   0  -7  11 478.081 152.231   1
   3   7 -12 4660.53 153.524  -2
   0  -7  12 4660.53 153.524   1
   0  -7  13 992.373 83.9804   1
   4   7 -14 7016.38 109.920  -2
   0  -7  14 7016.38 109.920   1
   4   7 -15 1416.62 104.597  -2
   0  -7  15 1416.62 104.597   1
   0   6   0 175601. 30.3817  -2
   0  -6   0 175601. 30.3817   1
   0  -6  -1 819.176 162.947   1
   0  -6  -2 56080.8 434.099   1
   0  -6  -3 4112.73 305.510   1
  -1   6   3 5190.90 201.149  -2
   0  -6  -3 5190.90 201.149   1
   1   6  -4 70459.6 370.132  -2
   0  -6   4 70459.6 370.132   1
   0  -6  -5 1162.80 91.7631   1
   1   6  -5 10897.7 419.829  -2
   0  -6   5 10897.7 419.829   1
   0  -6  -6 20646.8 174.760   1
  -2   6   7 2839.97 170.960  -2
   0  -6  -7 2839.97 170.960   1
   2   6  -8 35339.0 322.727  -2
   0  -6   8 35339.0 322.727   1
   0  -6  -9 1705.09 128.767   1
   0  -6  10 12790.6 198.666   1
  -3   6  10 12029.9 315.044  -2
   0  -6 -10 12029.9 315.044   1
   3   6 -11 3265.49 187.580  -2
   0  -6  11 3265.49 187.580   1
   3   6 -12 7315.38 186.019  -2
   0  -6  12 7315.38 186.019   1
   0  -6  13 101.821 85.9711   1
   4   6 -14 1994.97 100.168  -2
   0  -6  14 1994.97 100.168   1
   4   6 -15 2058.78 82.1618  -2
   0  -6  15 2058.78 82.1618   1
   0  -5  -1 5417.11 181.576   1
   0  -5   2 13534.8 142.360   1
   0  -5  -3 49060.6 324.756   1
   1   5  -3 52308.1 389.689  -2
   0  -5   3 52308.1 389.689   1
  -1   5   4 47629.1 501.420  -2
   0  -5  -4 47629.1 501.420   1
   0  -5  -5 24164.9 321.854   1
   0  -5   6 28779.4 205.947   1
   2   5  -7 39961.7 281.091  -2
   0  -5   7 39961.7 281.091   1
  -2   5   8 45689.5 329.144  -2
   0  -5  -8 45689.5 329.144   1
   0  -5  -9 4593.57 147.559   1
  -2   5   9 5163.02 488.531  -2
   0  -5  -9 5163.02 488.531   1
   0  -5  10 5767.10 206.275   1
   3   5 -10 8997.85 274.037  -2
   0  -5  10 8997.85 274.037   1
   3   5 -11 9836.93 197.242  -2
   0  -5  11 9836.93 197.242   1
  -3   5  12 37774.0 294.891  -2
   0  -5 -12 37774.0 294.891   1
   0  -5 -13 856.208 92.4988   1
  -3   5  13 2015.34 234.616  -2
   0  -5 -13 2015.34 234.616   1
   4   5 -14 11630.2 216.274  -2
   0  -5  14 11630.2 216.274   1
   4   5 -15 546.512 99.9570  -2
   0  -5  15 546.512 99.9570   1
   0   4   0 571013. 42.8349  -2
   0  -4   0 571013. 42.8349   1
   0  -4   1 10949.3 212.502   1
   0  -4  -2 93819.3 301.443   1
   0  -4   3 1999.19 143.597   1
  -1   4   3 3572.72 308.458  -2
   0  -4  -3 3572.72 308.458   1
  -1   4   4 86345.7 1124.25  -2
   0  -4  -4 86345.7 1124.25   1
   0  -4  -5 31740.6 367.896   1
   0  -4  -6 21050.0 185.429   1
  -2   4   7 31046.5 213.816  -2
   0  -4  -7 31046.5 213.816   1
  -2   4   8 19031.4 200.463  -2
   0  -4  -8 19031.4 200.463   1
   0  -4   9 7159.78 149.363   1
  -2   4   9 9408.40 275.408  -2
   0  -4  -9 9408.40 275.408   1
   0  -4 -10 18312.7 283.547   1
   3   4 -10 24851.5 353.410  -2
   0  -4  10 24851.5 353.410   1
  -3   4  11 2911.04 176.610  -2
   0  -4 -11 2911.04 176.610   1
  -3   4  12 3333.56 166.472  -2
   0  -4 -12 3333.56 166.472   1
   0  -4  13 530.685 128.854   1
  -3   4  13 1965.24 247.946  -2
   0  -4 -13 1965.24 247.946   1
   0  -4  14 508.967 126.409   1
  -4   4  14 2290.63 146.922  -2
   0  -4 -14 2290.63 146.922   1
   4   4 -15 3011.92 134.152  -2
   0  -4  15 3011.92 134.152   1
   0  -4  16 443.041 67.5028   1
   0  -3  -1 194925. 362.692   1
   0  -3   2 12051.1 148.467   1
   0  -3  -3 7126.82 207.713   1
  -1   3   4 2504.38 180.494  -2
   0  -3  -4 2504.38 180.494   1
   0  -3   5 80816.7 406.288   1
   0  -3  -6 11994.1 204.998   1
   2   3  -7 21936.2 192.222  -2
   0  -3   7 21936.2 192.222   1
  -2   3   8 15131.7 182.486  -2
   0  -3  -8 15131.7 182.486   1
   0  -3   9 4931.28 141.365   1
  -2   3   9 7121.27 308.374  -2
   0  -3  -9 7121.27 308.374   1
   0  -3 -10 24332.3 312.703   1
   3   3 -10 28993.4 293.877  -2
   0  -3  10 28993.4 293.877   1
   3   3 -11 10449.5 199.380  -2
   0  -3  11 10449.5 199.380   1
  -3   3  12 21272.6 210.769  -2
   0  -3 -12 21272.6 210.769   1
   0  -3  13 4187.45 153.209   1
   0  -3  14 7065.72 175.710   1
  -4   3  14 8940.50 181.331  -2
   0  -3 -14 8940.50 181.331   1
  -4   3  15 3358.14 85.1268  -2
   0  -3 -15 3358.14 85.1268   1
   4   3 -16 4096.44 116.719  -2
   0  -3  16 4096.44 116.719   1
   0   2   0 924477. 115.694  -2
   0  -2   0 924477. 115.694   1
   0  -2  -1 32852.9 168.956   1
   0  -2  -2 469744. 563.834   1
   0  -2   3 13134.9 184.448   1
  -1   2   4 29721.3 286.292  -2
   0  -2  -4 29721.3 286.292   1
   0  -2  -5 14262.4 196.476   1
   0  -2  -6 21716.3 243.467   1
   2   2  -7 14296.9 269.443  -2
   0  -2   7 14296.9 269.443   1
   2   2  -8 55043.2 364.976  -2
   0  -2   8 55043.2 364.976   1
   0  -2  -9 1609.56 125.593   1
  -2   2   9 6950.97 323.227  -2
   0  -2  -9 6950.97 323.227   1
   0  -2  10 8297.90 214.942   1
  -3   2  10 34479.6 314.071  -2
   0  -2 -10 34479.6 314.071   1
  -3   2  11 4135.43 163.967  -2
   0  -2 -11 4135.43 163.967   1
  -3   2  12 24358.7 219.547  -2
   0  -2 -12 24358.7 219.547   1
   0  -2 -13 1922.66 115.686   1
   0  -2  14 2893.05 139.685   1
  -4   2  14 6291.81 246.501  -2
   0  -2 -14 6291.81 246.501   1
  -4   2  15 5989.75 126.780  -2
   0  -2 -15 5989.75 126.780   1
   4   2 -16 1255.64 104.239  -2
   0  -2  16 1255.64 104.239   1
   0  -1   1 710.627 73.6980   1
   0  -1  -2 79682.8 528.686   1
   0  -1  -3 237862. 1017.29   1
  -1   1   4 41735.0 425.920  -2
   0  -1  -4 41735.0 425.920   1
   0  -1  -5 422.027 153.768   1
   0  -1  -6 1554.08 288.536   1
  -2   1   7 8228.95 330.367  -2
   0  -1  -7 8228.95 330.367   1
  -2   1   8 59814.6 377.803  -2
   0  -1  -8 59814.6 377.803   1
   0  -1  -9 8186.38 210.589   1
  -2   1   9 9094.23 302.599  -2
   0  -1  -9 9094.23 302.599   1
   0  -1  10 70277.7 383.948   1
  -3   1  10 74141.2 611.790  -2
   0  -1 -10 74141.2 611.790   1
  -3   1  11 4347.69 159.044  -2
   0  -1 -11 4347.69 159.044   1
  -3   1  12 54209.8 296.577  -2
   0  -1 -12 54209.8 296.577   1
   0  -1  13 8153.65 125.588   1
  -4   1  14 5702.05 148.120  -2
   0  -1 -14 5702.05 148.120   1
  -4   1  15 3275.35 198.845  -2
   0  -1 -15 3275.35 198.845   1
   4   1 -16 3899.45 81.4198  -2
   0  -1  16 3899.45 81.4198   1
   0   0  -1 408.094 96.7671   1
   0   0  -2 463318. 757.763   1
   0   0  -3 68632.7 385.479   1
  -1   0   4 295950. 728.507  -2
   0   0  -4 295950. 728.507   1
   0   0  -5 2204.53 171.749   1
   0   0  -6 26022.1 344.481   1
  -2   0   7 16775.0 369.964  -2
   0   0  -7 16775.0 369.964   1
  -2   0   8 104213. 453.882  -2
   0   0  -8 104213. 453.882   1
   0   0  -9 324.910 115.198   1
  -2   0   9 668.405 237.870  -2
   0   0  -9 668.405 237.870   1
   0   0  10 33947.9 259.101   1
  -3   0  10 41576.1 426.770  -2
   0   0 -10 41576.1 426.770   1
  -3   0  11 1510.15 124.943  -2
   0   0 -11 1510.15 124.943   1
   3   0 -12 14849.4 174.785  -2
   0   0  12 14849.4 174.785   1
   0   0 -13 4920.56 138.371   1
  -4   0  14 963.584 128.582  -2
   0   0 -14 963.584 128.582   1
  -4   0  15 1752.68 132.062  -2
   0   0 -15 1752.68 132.062   1
   4   0 -16 1329.95 83.6053  -2
   0   0  16 1329.95 83.6053   1
   0   0 -17 90.1105 72.0534   1
   0   1  -1 1340.62 85.7599   1
   0   1  -2 82943.9 447.697   1
   0   1  -3 238918. 901.194   1
  -1  -1   4 37320.8 567.145  -2
   0   1  -4 37320.8 567.145   1
   0   1  -5 451.988 208.859   1
   0   1  -6 1855.47 186.815   1
  -2  -1   7 7681.48 298.569  -2
   0   1  -7 7681.48 298.569   1
  -2  -1   8 51567.9 321.700  -2
   0   1  -8 51567.9 321.700   1
   0   1   9 8156.28 179.080   1
  -2  -1   9 8908.73 288.788  -2
   0   1  -9 8908.73 288.788   1
   0   1  10 57884.1 371.262   1
  -3  -1  10 64343.8 490.275  -2
   0   1 -10 64343.8 490.275   1
  -3  -1  11 3839.50 156.009  -2
   0   1 -11 3839.50 156.009   1
  -3  -1  12 45923.3 297.733  -2
   0   1 -12 45923.3 297.733   1
   0   1 -13 8000.51 150.902   1
  -4  -1  14 5112.53 141.922  -2
   0   1 -14 5112.53 141.922   1
  -4  -1  15 4316.51 12.6470  -2
   0   1 -15 4316.51 12.6470   1
  -4  -1  16 3634.42 88.5038  -2
   0   1 -16 3634.42 88.5038   1
   0   1 -17 201.938 75.8830   1
   0   2  -1 31471.5 210.012   1
   0   2  -2 464604. 988.345   1
   0   2  -3 13996.6 285.925   1
  -1  -2   4 30134.3 528.419  -2
   0   2  -4 30134.3 528.419   1
   0   2  -5 16173.2 369.152   1
   0   2  -6 26589.0 470.306   1
  -2  -2   7 10636.0 626.707  -2
   0   2  -7 10636.0 626.707   1
  -2  -2   8 45501.1 312.527  -2
   0   2  -8 45501.1 312.527   1
   0   2  -9 1431.78 144.502   1
  -2  -2   9 6298.28 272.672  -2
   0   2  -9 6298.28 272.672   1
   0   2 -10 7131.05 212.636   1
  -3  -2  10 29722.7 335.493  -2
   0   2 -10 29722.7 335.493   1
  -3  -2  11 2824.53 179.930  -2
   0   2 -11 2824.53 179.930   1
  -3  -2  12 21170.2 215.247  -2
   0   2 -12 21170.2 215.247   1
   0   2 -13 1199.86 107.601   1
  -4  -2  14 5537.67 135.544  -2
   0   2 -14 5537.67 135.544   1
  -4  -2  15 7224.20 14.0096  -2
   0   2 -15 7224.20 14.0096   1
  -4  -2  16 1129.62 70.8075  -2
   0   2 -16 1129.62 70.8075   1
   0   2 -17 138.910 73.4718   1
   0   3  -1 176401. 611.169   1
   0   3  -2 12182.2 217.298   1
   0   3  -3 8487.65 242.778   1
  -1  -3   4 3206.46 301.819  -2
   0   3  -4 3206.46 301.819   1
   0   3  -5 89120.2 709.239   1
   0   3  -6 10516.7 476.902   1
  -2  -3   7 17918.5 292.827  -2
   0   3  -7 17918.5 292.827   1
  -2  -3   8 11795.2 240.001  -2
   0   3  -8 11795.2 240.001   1
   0   3  -9 3935.68 147.896   1
   0   3 -10 17275.3 315.217   1
  -3  -3  10 22985.9 287.819  -2
   0   3 -10 22985.9 287.819   1
  -3  -3  11 7437.24 198.152  -2
   0   3 -11 7437.24 198.152   1
   3  -3 -12 16024.8 217.566  -2
   0   3  12 16024.8 217.566   1
   0   3 -13 3065.65 107.878   1
  -4  -3  14 8062.40 135.285  -2
   0   3 -14 8062.40 135.285   1
  -4  -3  15 3193.96 110.956  -2
   0   3 -15 3193.96 110.956   1
  -4  -3  16 4781.83 94.5387  -2
   0   3 -16 4781.83 94.5387   1
   0   4  -2 91582.5 443.977   1
  -1  -4   3 3866.76 340.287  -2
   0   4  -3 3866.76 340.287   1
  -1  -4   4 90004.2 1197.71  -2
   0   4  -4 90004.2 1197.71   1
   0   4  -5 34124.4 677.421   1
   0   4  -6 22517.6 615.719   1
  -2  -4   7 23886.4 328.977  -2
   0   4  -7 23886.4 328.977   1
  -2  -4   8 13699.4 296.255  -2
   0   4  -8 13699.4 296.255   1
   0   4  -9 5485.89 169.059   1
  -2  -4   9 8461.25 561.511  -2
   0   4  -9 8461.25 561.511   1
   0   4 -10 13426.3 288.772   1
   3  -4 -10 17225.9 241.077  -2
   0   4  10 17225.9 241.077   1
   3  -4 -11 1974.99 144.198  -2
   0   4  11 1974.99 144.198   1
   3  -4 -12 2271.28 145.827  -2
   0   4  12 2271.28 145.827   1
   0   4 -13 305.125 87.0759   1
  -4  -4  14 2297.83 107.043  -2
   0   4 -14 2297.83 107.043   1
  -4  -4  15 5071.57 13.4022  -2
   0   4 -15 5071.57 13.4022   1
  -4  -4  16 1285.27 101.493  -2
   0   4 -16 1285.27 101.493   1
   0   5   2 12456.1 178.955   1
  -1  -5   3 47270.0 350.622  -2
   0   5  -3 47270.0 350.622   1
  -1  -5   4 38192.4 477.161  -2
   0   5  -4 38192.4 477.161   1
   0   5   5 19638.7 308.814   1
   0   5  -6 22717.6 232.122   1
   2  -5  -7 31952.7 329.662  -2
   0   5   7 31952.7 329.662   1
   2  -5  -8 31560.2 334.344  -2
   0   5   8 31560.2 334.344   1
   0   5   9 2979.17 164.311   1
  -2  -5   9 3496.98 415.998  -2
   0   5  -9 3496.98 415.998   1
   0   5 -10 3707.54 228.823   1
   3  -5 -10 3827.37 248.917  -2
   0   5  10 3827.37 248.917   1
  -3  -5  11 6650.83 180.085  -2
   0   5 -11 6650.83 180.085   1
  -3  -5  12 22766.3 251.247  -2
   0   5 -12 22766.3 251.247   1
   0   5 -13 655.074 83.7699   1
  -4  -5  14 11256.3 128.267  -2
   0   5 -14 11256.3 128.267   1
  -4  -5  15 630.148 9.43664  -2
   0   5 -15 630.148 9.43664   1
   0   6  -6 17216.1 203.608   1
  -2  -6   7 2082.71 158.069  -2
   0   6  -7 2082.71 158.069   1
  -2  -6   8 26850.4 361.632  -2
   0   6  -8 26850.4 361.632   1
   0   6  -9 768.236 198.871   1
   0   6 -10 9066.40 257.626   1
  -3  -6  11 2717.76 168.620  -2
   0   6 -11 2717.76 168.620   1
  -3  -6  12 6375.80 174.869  -2
   0   6 -12 6375.80 174.869   1
   0   6 -13 154.704 96.6795   1
   0   6 -14 554.088 118.470   1
  -4  -6  14 2142.66 114.021  -2
   0   6 -14 2142.66 114.021   1
  -4  -6  15 2581.88 82.3221  -2
   0   6 -15 2581.88 82.3221   1
   0   7  -6 21228.4 318.482   1
  -2  -7   7 16068.4 346.715  -2
   0   7  -7 16068.4 346.715   1
  -2  -7   8 13611.0 346.775  -2
   0   7  -8 13611.0 346.775   1
   0   7  -9 1549.22 197.549   1
   0   7 -10 14185.1 268.566   1
  -3  -7  11 742.532 147.165  -2
   0   7 -11 742.532 147.165   1
  -3  -7  12 3906.86 150.718  -2
   0   7 -12 3906.86 150.718   1
   0   7 -13 1082.83 92.4826   1
  -4  -7  14 7475.16 117.424  -2
   0   7 -14 7475.16 117.424   1
   0   8  -6 40943.7 391.055   1
  -2  -8   7 6803.73 275.659  -2
   0   8  -7 6803.73 275.659   1
  -2  -8   8 15826.8 334.312  -2
   0   8  -8 15826.8 334.312   1
   0   8  -9 2398.64 181.003   1
   0   8 -10 6500.55 198.322   1
  -3  -8  11 2429.71 148.574  -2
   0   8 -11 2429.71 148.574   1
  -3  -8  12 4084.79 135.649  -2
   0   8 -12 4084.79 135.649   1
  -3  -8  13 2477.87 156.944  -2
   0   8 -13 2477.87 156.944   1
  -4  -8  14 1216.42 116.611  -2
   0   8 -14 1216.42 116.611   1
  -3  -9  12 6426.66 213.529  -2
   0   9 -12 6426.66 213.529   1
   0   9 -13 2487.53 79.8383   1
  -3 -10  12 3568.10 163.704  -2
   0  10 -12 3568.10 163.704   1
   0  10 -13 189.822 72.2446   1
  -3 -11  12 4528.25 131.531  -2
   0  11 -12 4528.25 131.531   1
  -1 -16   5 94.3199 33.8638   1
   0  16  -4 2827.75 80.6288  -2
  -1 -16   4 2827.75 80.6288   1
   0  16  -3 641.929 59.0261  -2
  -1 -16   3 641.929 59.0261   1
  -1 -16   2 1862.21 58.6430   1
  -1 -15   6 1072.89 60.3236   1
  -1 -15   5 190.058 57.6178   1
   0  15  -4 1773.23 58.7526  -2
  -1 -15   4 1773.23 58.7526   1
   0  15  -3 2895.49 61.2693  -2
  -1 -15   3 2895.49 61.2693   1
  -1 -15   2 2288.62 48.5673   1
   1  15   1 890.659 45.9998  -2
   1 -15  -1 890.659 45.9998   1
   1  15   0 1311.16 48.5978  -2
   1 -15   0 1311.16 48.5978   1
   1  15  -1 993.684 63.4198  -2
   1 -15   1 993.684 63.4198   1
   1 -15   2 385.191 36.8387   1
   2  15  -3 1700.06 65.4756  -2
   1 -15   3 1700.06 65.4756   1
   2  15  -4 2387.64 71.7612  -2
   1 -15   4 2387.64 71.7612   1
   1 -15   5 810.792 42.8558   1
   2  15  -5 1178.44 74.0035  -2
   1 -15   5 1178.44 74.0035   1
   1 -15   6 1288.25 32.5359   1
   3  15  -7 323.483 30.8425  -2
   1 -15   7 323.483 30.8425   1
  -1 -14   9 439.445 44.3052   1
   1  14  -8 2971.50 66.8346  -2
  -1 -14   8 2971.50 66.8346   1
   1  14  -7 1853.91 54.0502  -2
  -1 -14   7 1853.91 54.0502   1
  -1 -14   6 3565.74 68.9466   1
   0  14  -5 1439.19 95.8816  -2
  -1 -14   5 1439.19 95.8816   1
   0  14  -4 7830.48 111.342  -2
  -1 -14   4 7830.48 111.342   1
   0  14  -3 1872.69 59.1881  -2
  -1 -14   3 1872.69 59.1881   1
  -1 -14   2 3235.61 48.8003   1
   1 -14  -1 1504.18 82.9198   1
  -1  14  -1 2435.37 50.4126  -2
  -1 -14   1 2435.37 50.4126   1
  -1  14   0 2587.62 6.64104  -2
  -1 -14   0 2587.62 6.64104   1
  -1 -14  -1 944.655 81.5184   1
  -1  14   1 2259.70 55.3963  -2
  -1 -14  -1 2259.70 55.3963   1
   1 -14   2 733.108 44.3401   1
   2  14  -3 1451.90 102.718  -2
   1 -14   3 1451.90 102.718   1
   2  14  -4 2691.66 127.459  -2
   1 -14   4 2691.66 127.459   1
   1 -14   5 816.435 85.1368   1
   2  14  -5 1471.37 93.9330  -2
   1 -14   5 1471.37 93.9330   1
   1 -14   6 2138.75 49.3420   1
   3  14  -7 250.173 41.7055  -2
   1 -14   7 250.173 41.7055   1
   3  14  -8 2146.65 65.5756  -2
   1 -14   8 2146.65 65.5756   1
  -1 -13   9 875.799 39.1317   1
   1  13  -9 1581.20 105.897  -2
  -1 -13   9 1581.20 105.897   1
   1  13  -8 2184.90 61.6714  -2
  -1 -13   8 2184.90 61.6714   1
   1  13  -7 2291.97 71.3749  -2
  -1 -13   7 2291.97 71.3749   1
  -1 -13   6 90.8815 47.0784   1
  -1 -13   5 114.486 77.0453   1
   0  13  -4 6613.92 137.307  -2
  -1 -13   4 6613.92 137.307   1
   0  13   3 3898.46 69.4099  -2
   1 -13  -3 3898.46 69.4099   1
   1 -13  -2 787.847 39.4130   1
   1 -13  -1 3073.66 90.9825   1
   1  13   1 3454.90 64.6812  -2
   1 -13  -1 3454.90 64.6812   1
   1  13   0 10336.1 11.8039  -2
   1 -13   0 10336.1 11.8039   1
   1 -13   1 1180.59 118.293   1
   1  13  -1 2843.93 55.9975  -2
   1 -13   1 2843.93 55.9975   1
  -1 -13  -2 2722.87 56.6671   1
   2  13  -3 3374.96 130.800  -2
   1 -13   3 3374.96 130.800   1
   2  13  -4 3849.48 94.9189  -2
   1 -13   4 3849.48 94.9189   1
   1 -13   5 1806.95 123.589   1
   2  13  -5 2427.74 97.8612  -2
   1 -13   5 2427.74 97.8612   1
   1 -13   6 4194.52 74.4552   1
   3  13  -7 2599.97 72.2191  -2
   1 -13   7 2599.97 72.2191   1
   3  13  -8 1688.07 55.7783  -2
   1 -13   8 1688.07 55.7783   1
   1 -13   9 666.425 30.1109   1
   2  12 -11 2399.71 117.229  -2
  -1 -12  11 2399.71 117.229   1
  -1 -12  10 2758.47 77.9603   1
   2  12 -10 3700.97 141.505  -2
  -1 -12  10 3700.97 141.505   1
  -1 -12   9 84.6808 41.1405   1
   1  12  -9 168.237 135.862  -2
  -1 -12   9 168.237 135.862   1
   1  12  -8 6590.03 99.1899  -2
  -1 -12   8 6590.03 99.1899   1
   1  12  -7 3150.89 91.5459  -2
  -1 -12   7 3150.89 91.5459   1
  -1 -12   6 8553.38 106.159   1
  -1 -12   5 659.838 80.8780   1
   0  12  -5 3433.81 189.035  -2
  -1 -12   5 3433.81 189.035   1
   0  12  -4 13135.4 120.607  -2
  -1 -12   4 13135.4 120.607   1
   0  12  -3 18289.2 104.468  -2
  -1 -12   3 18289.2 104.468   1
   1 -12  -2 7113.36 75.1032   1
   1 -12  -1 1871.84 78.8312   1
  -1  12  -1 2041.53 86.1755  -2
  -1 -12   1 2041.53 86.1755   1
  -1  12   0 25421.2 10.6364  -2
  -1 -12   0 25421.2 10.6364   1
   1 -12   1 367.271 80.9481   1
  -1  12   1 1616.49 63.1357  -2
  -1 -12  -1 1616.49 63.1357   1
   1 -12   2 240.256 40.4015   1
  -2  12   3 6534.07 107.178  -2
  -1 -12  -3 6534.07 107.178   1
   2  12  -4 10073.2 143.027  -2
   1 -12   4 10073.2 143.027   1
   1 -12   5 14045.0 163.299   1
   2  12  -5 14222.1 277.560  -2
   1 -12   5 14222.1 277.560   1
   1 -12   6 1938.46 73.4859   1
   3  12  -7 3043.70 90.5107  -2
   1 -12   7 3043.70 90.5107   1
   3  12  -8 8692.74 105.985  -2
   1 -12   8 8692.74 105.985   1
   1 -12   9 125.983 35.8847   1
   1 -12  10 417.038 37.9471   1
   2  11 -12 1088.13 106.725  -2
  -1 -11  12 1088.13 106.725   1
   2  11 -11 1200.78 68.5149  -2
  -1 -11  11 1200.78 68.5149   1
  -1 -11  10 949.128 79.1863   1
   2  11 -10 3464.13 170.307  -2
  -1 -11  10 3464.13 170.307   1
  -1 -11   9 1203.58 59.0388   1
   1  11  -9 2351.81 179.910  -2
  -1 -11   9 2351.81 179.910   1
   1  11  -8 137.208 70.6602  -2
  -1 -11   8 137.208 70.6602   1
   1  11  -7 1015.56 93.3613  -2
  -1 -11   7 1015.56 93.3613   1
  -1 -11   6 3568.08 97.4760   1
  -1 -11   5 5387.49 108.425   1
   0  11  -5 9737.00 259.351  -2
  -1 -11   5 9737.00 259.351   1
   0  11  -4 9823.21 111.471  -2
  -1 -11   4 9823.21 111.471   1
   0  11   3 1896.00 64.0293  -2
   1 -11  -3 1896.00 64.0293   1
  -1 -11   2 1781.83 47.6363   1
   1 -11  -1 3122.94 161.479   1
   1  11   1 23963.6 162.579  -2
   1 -11  -1 23963.6 162.579   1
  -1  11   0 1604.19 3.52339  -2
  -1 -11   0 1604.19 3.52339   1
   1 -11   1 26883.5 180.969   1
   1  11  -1 29623.5 144.983  -2
   1 -11   1 29623.5 144.983   1
   1 -11   2 8654.71 77.0486   1
  -2  11   3 3743.97 80.1173  -2
  -1 -11  -3 3743.97 80.1173   1
   2  11  -4 3923.47 100.026  -2
   1 -11   4 3923.47 100.026   1
   1 -11   5 1598.45 149.987   1
   2  11  -5 3156.04 249.313  -2
   1 -11   5 3156.04 249.313   1
   1 -11   6 20267.5 214.078   1
   3  11  -7 5542.79 117.704  -2
   1 -11   7 5542.79 117.704   1
   3  11  -8 2997.11 89.9303  -2
   1 -11   8 2997.11 89.9303   1
   1 -11   9 3833.80 68.4402   1
   1 -11  10 2568.00 74.9521   1
   2  10 -11 2223.11 91.8561  -2
  -1 -10  11 2223.11 91.8561   1
  -1 -10  10 4790.86 131.164   1
   2  10 -10 6988.62 221.755  -2
  -1 -10  10 6988.62 221.755   1
  -1 -10   9 4026.22 82.7605   1
   1  10  -8 5203.41 149.032  -2
  -1 -10   8 5203.41 149.032   1
   1  10  -7 2918.59 144.682  -2
  -1 -10   7 2918.59 144.682   1
   1 -10  -6 32624.8 254.652   1
  -1 -10   5 5070.28 112.458   1
   0  10   5 7703.31 229.790  -2
   1 -10  -5 7703.31 229.790   1
   0  10  -4 5623.49 90.4270  -2
  -1 -10   4 5623.49 90.4270   1
   0  10  -3 9231.18 89.2423  -2
  -1 -10   3 9231.18 89.2423   1
  -1 -10   2 6313.18 64.3994   1
   1 -10  -1 1542.39 84.9620   1
   1  10   1 5563.14 119.720  -2
   1 -10  -1 5563.14 119.720   1
  -1  10   0 13258.1 10.5858  -2
  -1 -10   0 13258.1 10.5858   1
  -1 -10  -1 5423.85 80.4323   1
  -1  10   1 6158.41 128.983  -2
  -1 -10  -1 6158.41 128.983   1
  -1 -10  -2 17334.9 90.9831   1
  -2  10   3 7244.27 85.3455  -2
  -1 -10  -3 7244.27 85.3455   1
   2  10  -4 10025.7 151.177  -2
   1 -10   4 10025.7 151.177   1
   1 -10   5 351.503 71.0971   1
   2  10  -5 254.405 244.483  -2
   1 -10   5 254.405 244.483   1
   1 -10   6 782.620 75.7895   1
   3  10  -7 4156.25 132.850  -2
   1 -10   7 4156.25 132.850   1
   3  10  -8 20959.8 221.751  -2
   1 -10   8 20959.8 221.751   1
   1 -10   9 1842.15 62.6877   1
   1 -10  10 2868.21 89.6157   1
   4  10 -10 5934.69 178.759  -2
   1 -10  10 5934.69 178.759   1
   4  10 -11 4177.47 122.575  -2
   1 -10  11 4177.47 122.575   1
   4  10 -12 2665.88 125.097  -2
   1 -10  12 2665.88 125.097   1
   1 -10  13 612.330 62.2955   1
   3   9 -14 1452.71 90.8789  -2
  -1  -9  14 1452.71 90.8789   1
  -1  -9  13 1623.11 102.726   1
   2   9 -11 2945.06 108.327  -2
  -1  -9  11 2945.06 108.327   1
  -1  -9  10 2738.39 137.110   1
   2   9 -10 3694.54 180.232  -2
  -1  -9  10 3694.54 180.232   1
  -1  -9   9 4382.58 93.6375   1
   1   9  -8 658.826 103.628  -2
  -1  -9   8 658.826 103.628   1
   1   9  -7 12762.5 243.035  -2
  -1  -9   7 12762.5 243.035   1
  -1  -9   6 2491.61 122.884   1
   1  -9  -5 6867.46 119.670   1
   0   9  -5 21674.9 355.160  -2
  -1  -9   5 21674.9 355.160   1
   0   9   4 10106.1 102.471  -2
   1  -9  -4 10106.1 102.471   1
   0   9   3 3340.59 68.7203  -2
   1  -9  -3 3340.59 68.7203   1
   1  -9  -2 5588.53 59.6166   1
  -1  -9   1 14122.3 90.4801   1
   1   9   1 44932.0 478.231  -2
   1  -9  -1 44932.0 478.231   1
  -1   9   0 4229.77 6.11147  -2
  -1  -9   0 4229.77 6.11147   1
   1  -9   1 29759.6 131.212   1
   1   9  -1 39061.3 245.876  -2
   1  -9   1 39061.3 245.876   1
  -1  -9  -2 1681.11 47.8726   1
   2   9  -3 22104.1 105.333  -2
   1  -9   3 22104.1 105.333   1
   2   9  -4 8589.77 113.506  -2
   1  -9   4 8589.77 113.506   1
   1  -9   5 2461.80 76.9926   1
   2   9  -5 4505.75 222.922  -2
   1  -9   5 4505.75 222.922   1
  -1  -9  -6 8508.83 113.500   1
   3   9  -7 7920.37 178.515  -2
   1  -9   7 7920.37 178.515   1
   3   9  -8 4790.43 148.676  -2
   1  -9   8 4790.43 148.676   1
   1  -9   9 663.008 78.0080   1
   1  -9  10 5577.60 102.403   1
   4   9 -10 7562.88 220.185  -2
   1  -9  10 7562.88 220.185   1
   4   9 -11 521.870 116.747  -2
   1  -9  11 521.870 116.747   1
   4   9 -12 2682.57 107.011  -2
   1  -9  12 2682.57 107.011   1
   1  -9  13 417.186 53.9426   1
   3   8 -14 2848.51 83.2110  -2
  -1  -8  14 2848.51 83.2110   1
  -1  -8  13 860.834 74.7335   1
   2   8 -12 4792.16 138.959  -2
  -1  -8  12 4792.16 138.959   1
   2   8 -11 1474.27 183.259  -2
  -1  -8  11 1474.27 183.259   1
   2   8 -10 7250.93 228.383  -2
  -1  -8  10 7250.93 228.383   1
  -1  -8   9 1511.09 147.644   1
   1   8  -8 7217.27 150.675  -2
  -1  -8   8 7217.27 150.675   1
   1   8  -7 43718.8 345.117  -2
  -1  -8   7 43718.8 345.117   1
  -1  -8   6 17057.1 192.759   1
  -1  -8   5 11638.6 123.044   1
   0   8  -5 13561.2 330.539  -2
  -1  -8   5 13561.2 330.539   1
   0   8  -4 44412.2 190.084  -2
  -1  -8   4 44412.2 190.084   1
   0   8   3 11269.6 90.0430  -2
   1  -8  -3 11269.6 90.0430   1
   1  -8  -2 9977.67 83.2644   1
   1  -8  -1 7068.03 75.1197   1
   1   8   1 18607.1 364.642  -2
   1  -8  -1 18607.1 364.642   1
   1   8   0 70635.6 18.1756  -2
   1  -8   0 70635.6 18.1756   1
   1  -8   1 9136.84 85.3427   1
   1   8  -1 15088.2 287.747  -2
   1  -8   1 15088.2 287.747   1
   1  -8   2 1221.41 46.1374   1
  -2   8   3 15422.3 125.866  -2
  -1  -8  -3 15422.3 125.866   1
   2   8  -4 34756.4 260.252  -2
   1  -8   4 34756.4 260.252   1
  -1  -8  -5 106.163 71.0550   1
   2   8  -5 4270.40 235.607  -2
   1  -8   5 4270.40 235.607   1
   1  -8   6 2805.19 117.885   1
   3   8  -7 3351.06 157.099  -2
   1  -8   7 3351.06 157.099   1
   3   8  -8 14273.7 194.449  -2
   1  -8   8 14273.7 194.449   1
   1  -8   9 616.627 83.9234   1
   1  -8  10 1105.41 117.005   1
   4   8 -11 7359.06 191.052  -2
   1  -8  11 7359.06 191.052   1
   4   8 -12 1406.11 114.791  -2
   1  -8  12 1406.11 114.791   1
   1  -8  13 683.829 67.7272   1
   1  -8  14 579.210 68.4506   1
   5   8 -14 1690.85 101.743  -2
   1  -8  14 1690.85 101.743   1
   3   7 -15 1681.94 75.5574  -2
  -1  -7  15 1681.94 75.5574   1
   3   7 -14 3319.20 100.145  -2
  -1  -7  14 3319.20 100.145   1
  -1  -7  13 725.547 83.3631   1
   2   7 -12 6816.43 168.725  -2
  -1  -7  12 6816.43 168.725   1
   2   7 -11 1855.70 163.694  -2
  -1  -7  11 1855.70 163.694   1
  -1  -7  10 2694.48 167.382   1
   2   7 -10 2303.02 226.091  -2
  -1  -7  10 2303.02 226.091   1
  -1  -7   9 332.777 139.061   1
  -1   7   8 530.685 164.689  -2
   1  -7  -8 530.685 164.689   1
  -1   7   7 4097.39 160.556  -2
   1  -7  -7 4097.39 160.556   1
  -1  -7   6 2402.63 96.9366   1
  -1  -7   5 10532.7 126.324   1
   0   7  -4 24653.1 179.887  -2
  -1  -7   4 24653.1 179.887   1
   1  -7  -3 15225.9 177.301   1
   0   7   3 20291.5 177.164  -2
   1  -7  -3 20291.5 177.164   1
   1  -7  -2 17315.1 146.594   1
   1  -7  -1 26700.4 171.982   1
  -1   7   0 13584.2 12.1712  -2
  -1  -7   0 13584.2 12.1712   1
  -1  -7  -1 61237.2 263.595   1
  -1  -7  -2 7499.82 90.3204   1
   2   7  -3 22555.0 188.439  -2
   1  -7   3 22555.0 188.439   1
   2   7  -4 19638.4 167.465  -2
   1  -7   4 19638.4 167.465   1
   1  -7   5 3871.70 86.9033   1
   1  -7   6 7836.85 139.999   1
   3   7  -7 8587.40 216.989  -2
   1  -7   7 8587.40 216.989   1
   3   7  -8 10538.7 260.293  -2
   1  -7   8 10538.7 260.293   1
  -1  -7  -9 6968.31 123.402   1
   1  -7  10 2334.12 129.392   1
   4   7 -11 7050.92 203.506  -2
   1  -7  11 7050.92 203.506   1
   4   7 -12 7949.36 166.596  -2
   1  -7  12 7949.36 166.596   1
   1  -7  13 494.821 76.0041   1
   1  -7  14 1506.37 89.4958   1
   5   7 -14 3577.17 130.135  -2
   1  -7  14 3577.17 130.135   1
   3   6 -15 951.704 81.4680  -2
  -1  -6  15 951.704 81.4680   1
   3   6 -14 2987.87 111.331  -2
  -1  -6  14 2987.87 111.331   1
  -1  -6  13 2881.86 110.147   1
  -2   6  12 1065.16 131.386  -2
   1  -6 -12 1065.16 131.386   1
  -2   6  11 7840.61 211.507  -2
   1  -6 -11 7840.61 211.507   1
  -1  -6  10 10541.1 231.229   1
   2   6 -10 7521.76 586.903  -2
  -1  -6  10 7521.76 586.903   1
   1  -6  -9 8723.38 171.922   1
   1   6  -9 12407.6 636.240  -2
  -1  -6   9 12407.6 636.240   1
   1   6  -8 51432.2 620.110  -2
  -1  -6   8 51432.2 620.110   1
  -1   6   7 31618.1 504.470  -2
   1  -6  -7 31618.1 504.470   1
  -1  -6   6 6138.05 112.211   1
  -1  -6   5 18220.9 164.767   1
   0   6  -5 23510.3 700.978  -2
  -1  -6   5 23510.3 700.978   1
   0   6  -4 71443.5 357.760  -2
  -1  -6   4 71443.5 357.760   1
   1  -6  -3 1597.38 134.452   1
   0   6  -3 5548.41 490.858  -2
  -1  -6   3 5548.41 490.858   1
   1  -6  -2 33051.9 616.136   1
   1  -6  -1 31485.0 404.441   1
  -1   6   0 31519.3 21.5374  -2
  -1  -6   0 31519.3 21.5374   1
  -1  -6  -1 1709.87 163.705   1
  -1  -6  -2 27934.7 316.416   1
   1  -6   3 20447.7 334.443   1
   2   6  -3 23638.8 239.425  -2
   1  -6   3 23638.8 239.425   1
  -2   6   4 32591.3 274.589  -2
  -1  -6  -4 32591.3 274.589   1
   1  -6   5 5773.40 107.189   1
   1  -6   6 4923.96 91.4725   1
   3   6  -7 17554.2 218.117  -2
   1  -6   7 17554.2 218.117   1
   3   6  -8 5556.34 175.921  -2
   1  -6   8 5556.34 175.921   1
  -1  -6  -9 4416.20 134.565   1
  -3   6   9 12816.3 571.598  -2
  -1  -6  -9 12816.3 571.598   1
   1  -6  10 1804.65 138.249   1
   4   6 -10 3489.60 264.319  -2
   1  -6  10 3489.60 264.319   1
  -4   6  11 1866.17 146.711  -2
  -1  -6 -11 1866.17 146.711   1
   4   6 -12 2955.03 153.778  -2
   1  -6  12 2955.03 153.778   1
   1  -6  13 1429.64 93.9751   1
   1  -6  14 617.129 98.4614   1
   5   6 -14 1896.01 134.388  -2
   1  -6  14 1896.01 134.388   1
   5   6 -15 1589.21 110.940  -2
   1  -6  15 1589.21 110.940   1
   3   5 -16 1576.43 97.4354  -2
  -1  -5  16 1576.43 97.4354   1
   3   5 -15 1059.74 88.3453  -2
  -1  -5  15 1059.74 88.3453   1
   3   5 -14 7805.98 148.935  -2
  -1  -5  14 7805.98 148.935   1
  -1  -5  13 1128.24 162.782   1
  -2   5  13 3477.80 264.937  -2
   1  -5 -13 3477.80 264.937   1
   2   5 -12 19731.5 225.586  -2
  -1  -5  12 19731.5 225.586   1
   2   5 -11 14043.4 209.997  -2
  -1  -5  11 14043.4 209.997   1
  -1  -5  10 379.732 153.252   1
   2   5 -10 10988.4 225.825  -2
  -1  -5  10 10988.4 225.825   1
  -1  -5   9 1468.50 122.752   1
  -1   5   9 2596.89 262.659  -2
   1  -5  -9 2596.89 262.659   1
   1   5  -8 9779.00 196.532  -2
  -1  -5   8 9779.00 196.532   1
  -1   5   7 5996.31 182.951  -2
   1  -5  -7 5996.31 182.951   1
   1  -5  -6 1339.55 118.306   1
   1  -5  -5 18716.4 280.220   1
   0   5  -4 31875.7 516.990  -2
  -1  -5   4 31875.7 516.990   1
   1  -5  -3 15832.6 462.412   1
   0   5  -3 49119.5 358.664  -2
  -1  -5   3 49119.5 358.664   1
   1  -5  -2 12706.7 145.126   1
   1  -5  -1 11344.2 273.681   1
   1   5   0 16819.8 12.5782  -2
   1  -5   0 16819.8 12.5782   1
   1  -5   1 49799.9 401.132   1
  -1  -5  -2 1335.11 71.6970   1
  -1  -5  -3 11458.9 215.680   1
  -2   5   3 34271.3 356.812  -2
  -1  -5  -3 34271.3 356.812   1
  -2   5   4 31829.0 431.146  -2
  -1  -5  -4 31829.0 431.146   1
   1  -5   5 32524.6 236.980   1
   1  -5   6 12976.2 135.408   1
   3   5  -7 26565.6 274.236  -2
   1  -5   7 26565.6 274.236   1
  -3   5   8 23198.4 258.586  -2
  -1  -5  -8 23198.4 258.586   1
  -1  -5  -9 11142.3 177.990   1
  -1  -5 -10 11809.8 259.419   1
   4   5 -10 11712.5 287.547  -2
   1  -5  10 11712.5 287.547   1
  -4   5  11 11939.0 238.654  -2
  -1  -5 -11 11939.0 238.654   1
  -4   5  12 6101.27 206.767  -2
  -1  -5 -12 6101.27 206.767   1
  -1  -5 -13 1721.88 118.342   1
   1  -5  14 2678.36 122.509   1
   3   4 -15 250.296 113.496  -2
  -1  -4  15 250.296 113.496   1
  -3   4  14 9431.18 147.074  -2
   1  -4 -14 9431.18 147.074   1
   1  -4 -13 3607.53 144.163   1
  -2   4  13 10545.3 321.846  -2
   1  -4 -13 10545.3 321.846   1
   2   4 -12 23226.3 215.859  -2
  -1  -4  12 23226.3 215.859   1
  -2   4  11 6990.94 12.2109  -2
   1  -4 -11 6990.94 12.2109   1
  -1  -4  10 6014.00 203.199   1
  -2   4  10 7616.72 189.570  -2
   1  -4 -10 7616.72 189.570   1
  -1  -4   9 3058.75 128.851   1
  -1   4   9 6399.04 263.047  -2
   1  -4  -9 6399.04 263.047   1
  -1   4   8 17007.8 179.766  -2
   1  -4  -8 17007.8 179.766   1
  -1   4   7 85315.7 303.168  -2
   1  -4  -7 85315.7 303.168   1
   1  -4  -6 24925.1 265.757   1
   1  -4  -5 74891.7 438.068   1
   0   4   4 112706. 880.642  -2
   1  -4  -4 112706. 880.642   1
  -1  -4   3 3694.74 314.148   1
   0   4   3 5000.86 313.070  -2
   1  -4  -3 5000.86 313.070   1
  -1  -4   2 8454.00 146.427   1
   1  -4  -1 722.999 92.6942   1
  -1   4   0 4423.01 6.36038  -2
  -1  -4   0 4423.01 6.36038   1
   1  -4   1 94178.2 254.494   1
  -1  -4  -2 3899.50 111.686   1
   1  -4   3 18399.8 186.631   1
  -2   4   4 63577.3 521.951  -2
  -1  -4  -4 63577.3 521.951   1
  -1  -4  -5 60299.1 434.433   1
   1  -4   6 16351.9 180.439   1
   3   4  -7 26898.4 256.149  -2
   1  -4   7 26898.4 256.149   1
   3   4  -8 25283.3 256.842  -2
   1  -4   8 25283.3 256.842   1
  -1  -4  -9 3649.18 134.756   1
   1  -4  10 2730.50 168.589   1
  -4   4  10 8208.06 317.488  -2
  -1  -4 -10 8208.06 317.488   1
   4   4 -11 8229.50 225.170  -2
   1  -4  11 8229.50 225.170   1
   4   4 -12 967.387 157.723  -2
   1  -4  12 967.387 157.723   1
  -1  -4 -13 198.037 81.0111   1
   1  -4  14 92.2636 96.3580   1
   5   4 -14 485.464 122.535  -2
   1  -4  14 485.464 122.535   1
   5   4 -15 2144.72 143.964  -2
   1  -4  15 2144.72 143.964   1
   1  -4  16 251.787 60.4233   1
  -3   3  15 1818.16 93.6847  -2
   1  -3 -15 1818.16 93.6847   1
  -1  -3  14 4269.97 166.199   1
  -3   3  14 8656.86 191.522  -2
   1  -3 -14 8656.86 191.522   1
  -1  -3  13 174.493 110.364   1
  -2   3  13 9703.50 407.345  -2
   1  -3 -13 9703.50 407.345   1
  -2   3  12 14317.5 191.277  -2
   1  -3 -12 14317.5 191.277   1
  -2   3  11 7649.37 12.2509  -2
   1  -3 -11 7649.37 12.2509   1
   1  -3 -10 1478.91 170.182   1
  -2   3  10 8127.25 202.832  -2
   1  -3 -10 8127.25 202.832   1
   1  -3  -9 3137.20 153.483   1
  -1   3   9 5974.86 257.893  -2
   1  -3  -9 5974.86 257.893   1
  -1   3   8 29752.3 201.658  -2
   1  -3  -8 29752.3 201.658   1
  -1   3   7 30294.2 254.970  -2
   1  -3  -7 30294.2 254.970   1
   1  -3  -6 2596.44 143.594   1
   1  -3  -5 22155.6 235.568   1
   0   3   4 2720.63 188.505  -2
   1  -3  -4 2720.63 188.505   1
   1  -3  -3 7208.74 237.274   1
  -1  -3   2 12031.3 241.966   1
  -1  -3   1 67421.6 328.541   1
   1   3   0 319772. 59.0527  -2
   1  -3   0 319772. 59.0527   1
   1  -3   1 39835.2 233.649   1
  -1  -3  -2 43944.6 231.974   1
   1  -3   3 8534.72 149.615   1
   1  -3   4 3168.67 139.424   1
   2   3  -4 9057.33 222.198  -2
   1  -3   4 9057.33 222.198   1
   1  -3   5 63217.9 529.625   1
   1  -3   6 10754.2 298.487   1
  -3   3   7 37587.6 246.089  -2
  -1  -3  -7 37587.6 246.089   1
  -3   3   8 18646.3 203.051  -2
  -1  -3  -8 18646.3 203.051   1
  -1  -3  -9 1556.50 105.769   1
   1  -3  10 15208.6 201.418   1
  -4   3  10 16047.2 349.708  -2
  -1  -3 -10 16047.2 349.708   1
  -4   3  11 8676.96 184.916  -2
  -1  -3 -11 8676.96 184.916   1
  -4   3  12 7663.73 188.825  -2
  -1  -3 -12 7663.73 188.825   1
   1  -3  13 65.3522 98.8631   1
   1  -3  14 5572.06 137.957   1
  -5   3  14 10954.7 186.061  -2
  -1  -3 -14 10954.7 186.061   1
  -5   3  15 1055.50 105.402  -2
  -1  -3 -15 1055.50 105.402   1
   1  -3  16 531.057 67.4825   1
  -3   2  16 596.106 87.9703  -2
   1  -2 -16 596.106 87.9703   1
  -3   2  15 431.818 9.16030  -2
   1  -2 -15 431.818 9.16030   1
  -3   2  14 6567.26 140.369  -2
   1  -2 -14 6567.26 140.369   1
   1  -2 -13 1603.18 139.548   1
  -2   2  13 4414.16 342.322  -2
   1  -2 -13 4414.16 342.322   1
   2   2 -12 8051.67 186.457  -2
  -1  -2  12 8051.67 186.457   1
  -2   2  11 1255.00 139.495  -2
   1  -2 -11 1255.00 139.495   1
   1  -2 -10 21506.5 454.512   1
  -2   2  10 38406.5 352.142  -2
   1  -2 -10 38406.5 352.142   1
   1  -2  -9 29378.6 226.473   1
  -1   2   9 55025.7 402.520  -2
   1  -2  -9 55025.7 402.520   1
  -1   2   8 9813.89 139.533  -2
   1  -2  -8 9813.89 139.533   1
  -1   2   7 14399.4 228.452  -2
   1  -2  -7 14399.4 228.452   1
   1  -2  -6 20023.4 254.081   1
   1  -2  -5 23430.9 253.460   1
   0   2   4 28456.8 311.863  -2
   1  -2  -4 28456.8 311.863   1
   1  -2  -3 7496.44 183.700   1
   1  -2  -2 31289.0 371.876   1
   1  -2  -1 545.796 196.952   1
   1   2   0 28758.2 25.9995  -2
   1  -2   0 28758.2 25.9995   1
   1  -2   1 87531.1 420.621   1
  -1  -2  -2 37936.8 287.124   1
   1  -2   3 39336.5 268.331   1
  -2   2   4 15776.4 421.233  -2
  -1  -2  -4 15776.4 421.233   1
  -1  -2  -5 17878.9 391.485   1
   1  -2   6 5640.87 214.207   1
  -3   2   7 25360.0 256.160  -2
  -1  -2  -7 25360.0 256.160   1
   3   2  -8 35791.5 224.862  -2
   1  -2   8 35791.5 224.862   1
  -1  -2  -9 4983.79 117.518   1
  -1  -2 -10 3344.29 128.608   1
  -4   2  10 13597.2 340.422  -2
  -1  -2 -10 13597.2 340.422   1
   4   2 -11 22366.5 225.181  -2
   1  -2  11 22366.5 225.181   1
   1  -2  12 4017.76 223.383   1
  -4   2  12 13516.5 195.976  -2
  -1  -2 -12 13516.5 195.976   1
   1  -2  13 5186.13 139.828   1
  -5   2  14 1985.70 150.294  -2
  -1  -2 -14 1985.70 150.294   1
  -5   2  15 7388.15 156.038  -2
  -1  -2 -15 7388.15 156.038   1
   1  -2  16 1180.26 75.8407   1
  -5   2  16 1858.63 121.284  -2
  -1  -2 -16 1858.63 121.284   1
  -4   1  17 1402.74 96.5897  -2
   1  -1 -17 1402.74 96.5897   1
  -3   1  16 2746.36 174.497  -2
   1  -1 -16 2746.36 174.497   1
  -3   1  15 5564.92 216.428  -2
   1  -1 -15 5564.92 216.428   1
  -1  -1  14 1140.42 128.905   1
  -3   1  14 1428.72 161.777  -2
   1  -1 -14 1428.72 161.777   1
  -1  -1  13 5512.28 147.584   1
  -2   1  13 13060.9 419.910  -2
   1  -1 -13 13060.9 419.910   1
  -2   1  12 13713.9 220.740  -2
   1  -1 -12 13713.9 220.740   1
  -2   1  11 1263.14 182.138  -2
   1  -1 -11 1263.14 182.138   1
  -1  -1  10 11404.2 343.968   1
  -2   1  10 27850.3 322.362  -2
   1  -1 -10 27850.3 322.362   1
  -1  -1   9 3152.05 228.948   1
  -1   1   9 6427.72 222.554  -2
   1  -1  -9 6427.72 222.554   1
  -1   1   8 1048.00 156.624  -2
   1  -1  -8 1048.00 156.624   1
  -1   1   7 4787.80 217.102  -2
   1  -1  -7 4787.80 217.102   1
   1  -1  -6 35916.6 371.767   1
   1  -1  -5 17836.0 269.207   1
   0   1   4 32064.6 364.563  -2
   1  -1  -4 32064.6 364.563   1
   1  -1  -3 5700.41 208.427   1
   1  -1  -2 16115.7 381.622   1
  -1   1   0 88364.7 7.61229  -2
  -1  -1   0 88364.7 7.61229   1
   1  -1   1 105551. 446.560   1
  -1  -1  -2 155352. 628.274   1
   1  -1   3 31656.2 510.626   1
   2   1  -4 33968.0 600.757  -2
   1  -1   4 33968.0 600.757   1
   1  -1   5 5515.34 243.266   1
   1  -1   6 13165.6 340.125   1
   3   1  -7 41605.1 412.890  -2
   1  -1   7 41605.1 412.890   1
   3   1  -8 12169.6 162.278  -2
   1  -1   8 12169.6 162.278   1
   1  -1   9 11160.8 139.237   1
  -1  -1 -10 19715.5 170.823   1
  -4   1  11 13774.1 199.432  -2
  -1  -1 -11 13774.1 199.432   1
   1  -1  12 28485.6 349.607   1
  -4   1  12 29121.7 248.453  -2
  -1  -1 -12 29121.7 248.453   1
  -1  -1 -13 1865.59 118.626   1
  -5   1  14 5585.72 240.585  -2
  -1  -1 -14 5585.72 240.585   1
  -5   1  15 1119.77 110.569  -2
  -1  -1 -15 1119.77 110.569   1
   1  -1  16 854.643 76.9368   1
  -5   1  16 1443.37 114.954  -2
  -1  -1 -16 1443.37 114.954   1
  -4   0  17 2713.90 110.277  -2
   1   0 -17 2713.90 110.277   1
  -3   0  16 648.016 163.178  -2
   1   0 -16 648.016 163.178   1
  -3   0  15 1443.38 6.73944  -2
   1   0 -15 1443.38 6.73944   1
  -1   0  14 335.190 109.908   1
  -3   0  14 341.596 128.990  -2
   1   0 -14 341.596 128.990   1
   1   0 -13 1494.02 94.0258   1
  -2   0  12 7144.84 207.253  -2
   1   0 -12 7144.84 207.253   1
  -2   0  11 36903.1 382.402  -2
   1   0 -11 36903.1 382.402   1
   1   0 -10 11744.6 336.483   1
  -2   0  10 23984.9 276.092  -2
   1   0 -10 23984.9 276.092   1
   1   0  -9 17883.0 222.011   1
  -1   0   9 30216.5 383.273  -2
   1   0  -9 30216.5 383.273   1
  -1   0   8 17554.8 213.153  -2
   1   0  -8 17554.8 213.153   1
  -1   0   7 69890.6 611.520  -2
   1   0  -7 69890.6 611.520   1
   1   0  -6 4632.76 143.329   1
   1   0  -5 5121.74 140.718   1
   0   0   4 231627. 631.151  -2
   1   0  -4 231627. 631.151   1
   1   0  -3 36041.5 259.615   1
   1   0  -2 13177.5 197.077   1
   1   0  -1 90046.2 691.697   1
   1   0   0 758959. 1950.12  -2
   1   0   0 758959. 1950.12   1
   1   0   1 30033.2 224.508   1
   1   0   2 19982.0 251.440   1
   1   0   3 17779.3 346.712   1
   2   0  -4 13899.9 338.250  -2
   1   0   4 13899.9 338.250   1
   1   0   5 19441.2 349.645   1
  -1   0  -6 42488.7 434.567   1
  -3   0   7 2060.72 189.004  -2
  -1   0  -7 2060.72 189.004   1
  -3   0   8 14273.7 238.899  -2
  -1   0  -8 14273.7 238.899   1
  -1   0  -9 11587.6 127.242   1
  -1   0 -10 457.725 104.996   1
  -4   0  10 3297.03 534.141  -2
  -1   0 -10 3297.03 534.141   1
  -4   0  11 42242.1 316.979  -2
  -1   0 -11 42242.1 316.979   1
   4   0 -12 15181.7 190.467  -2
   1   0  12 15181.7 190.467   1
  -1   0 -13 540.700 110.170   1
  -1   0 -14-40.0748 137.645   1
  -5   0  14 323.848 204.981  -2
  -1   0 -14 323.848 204.981   1
   5   0 -15 922.357 105.368  -2
   1   0  15 922.357 105.368   1
   1   0  16 208.146 64.6353   1
  -5   0  16 163.349 108.012  -2
  -1   0 -16 163.349 108.012   1
  -4  -1  17 1306.39 104.717  -2
   1   1 -17 1306.39 104.717   1
  -3  -1  16 1929.96 148.638  -2
   1   1 -16 1929.96 148.638   1
  -3  -1  15 6101.16 12.4244  -2
   1   1 -15 6101.16 12.4244   1
  -3  -1  14 1694.51 131.647  -2
   1   1 -14 1694.51 131.647   1
  -1   1  13 5738.44 117.253   1
  -2  -1  13 12189.0 377.496  -2
   1   1 -13 12189.0 377.496   1
  -2  -1  12 10727.5 204.263  -2
   1   1 -12 10727.5 204.263   1
  -2  -1  11 346.520 9.19729  -2
   1   1 -11 346.520 9.19729   1
   1   1 -10 9266.15 221.056   1
  -2  -1  10 22984.3 335.167  -2
   1   1 -10 22984.3 335.167   1
   1   1  -9 3123.68 116.485   1
  -1  -1   9 5469.25 255.253  -2
   1   1  -9 5469.25 255.253   1
  -1  -1   8 529.397 113.035  -2
   1   1  -8 529.397 113.035   1
  -1  -1   7 4608.10 258.501  -2
   1   1  -7 4608.10 258.501   1
   1   1  -6 38450.1 383.896   1
   1   1  -5 17150.6 153.915   1
   0  -1   4 34007.8 223.085  -2
   1   1  -4 34007.8 223.085   1
   1   1  -3 5983.54 303.949   1
   1   1  -2 16417.4 291.921   1
   1   1  -1 116289. 546.946   1
   1  -1   0 96299.9 32.5277  -2
   1   1   0 96299.9 32.5277   1
   1   1   1 116234. 704.085   1
   1   1   2 171962. 725.980   1
  -1   1  -3 37067.4 610.510   1
  -2  -1   4 34478.0 800.990  -2
  -1   1  -4 34478.0 800.990   1
  -1   1  -5 4748.77 358.169   1
  -1   1  -6 11908.2 315.105   1
   1   1   7 34504.5 648.264   1
  -3  -1   7 36833.3 523.437  -2
  -1   1  -7 36833.3 523.437   1
  -3  -1   8 9737.30 204.493  -2
  -1   1  -8 9737.30 204.493   1
   1   1   9 9968.89 180.574   1
   1   1  10 16487.9 170.101   1
  -4  -1  10 18859.2 736.196  -2
  -1   1 -10 18859.2 736.196   1
  -4  -1  11 11412.3 194.759  -2
  -1   1 -11 11412.3 194.759   1
   4  -1 -12 27358.1 232.601  -2
   1   1  12 27358.1 232.601   1
  -1   1 -13 1919.39 115.016   1
  -1   1 -14 2835.61 158.151   1
  -5  -1  14 5873.45 176.075  -2
  -1   1 -14 5873.45 176.075   1
  -5  -1  15 1071.38 100.691  -2
  -1   1 -15 1071.38 100.691   1
   1   1  16 748.904 61.7581   1
  -5  -1  16 1180.29 110.327  -2
  -1   1 -16 1180.29 110.327   1
  -3  -2  16 981.794 108.557  -2
   1   2 -16 981.794 108.557   1
  -3  -2  15 529.848 101.732  -2
   1   2 -15 529.848 101.732   1
  -3  -2  14 6201.56 145.155  -2
   1   2 -14 6201.56 145.155   1
   1   2 -13 1591.72 115.313   1
  -2  -2  12 6119.17 168.321  -2
   1   2 -12 6119.17 168.321   1
  -2  -2  11 931.000 171.078  -2
   1   2 -11 931.000 171.078   1
   1   2 -10 17896.6 310.425   1
  -2  -2  10 29162.8 346.235  -2
   1   2 -10 29162.8 346.235   1
   1   2  -9 22003.0 251.419   1
  -1  -2   9 44004.8 284.832  -2
   1   2  -9 44004.8 284.832   1
  -1  -2   8 8813.42 169.875  -2
   1   2  -8 8813.42 169.875   1
  -1  -2   7 15143.3 336.683  -2
   1   2  -7 15143.3 336.683   1
   1   2  -6 20906.0 305.521   1
   1   2  -5 23600.4 416.664   1
   0  -2   4 32130.6 566.701  -2
   1   2  -4 32130.6 566.701   1
   1   2  -3 7829.31 271.096   1
   1   2  -2 25684.0 335.646   1
  -1   2   1 710.280 218.045   1
   1  -2   0 21958.4 20.9679  -2
   1   2   0 21958.4 20.9679   1
   1   2   1 88600.6 568.985   1
  -1   2  -2 34355.7 359.690   1
   1   2   3 39298.7 423.439   1
  -2  -2   4 13103.1 553.619  -2
  -1   2  -4 13103.1 553.619   1
  -1   2  -5 14555.9 475.556   1
  -1   2  -6 4836.33 372.633   1
   3  -2  -7 19230.1 235.909  -2
   1   2   7 19230.1 235.909   1
  -3  -2   8 25703.7 253.884  -2
  -1   2  -8 25703.7 253.884   1
  -1   2  -9 4079.20 155.606   1
  -1   2 -10 2477.30 164.502   1
  -4  -2  10 9369.56 552.443  -2
  -1   2 -10 9369.56 552.443   1
   4  -2 -11 18460.4 214.909  -2
   1   2  11 18460.4 214.909   1
   4  -2 -12 11683.9 169.200  -2
   1   2  12 11683.9 169.200   1
  -1   2 -13 4447.24 118.167   1
  -1   2 -14 733.239 134.173   1
  -5  -2  14 1882.27 144.112  -2
  -1   2 -14 1882.27 144.112   1
  -5  -2  15 6513.63 110.770  -2
  -1   2 -15 6513.63 110.770   1
  -5  -2  16 1353.91 107.770  -2
  -1   2 -16 1353.91 107.770   1
  -3  -3  16 2199.02 112.083  -2
   1   3 -16 2199.02 112.083   1
  -3  -3  15 2048.25 105.719  -2
   1   3 -15 2048.25 105.719   1
  -3  -3  14 7592.96 139.851  -2
   1   3 -14 7592.96 139.851   1
   1   3 -13 234.674 97.5842   1
   2  -3 -12 11437.2 218.063  -2
  -1   3  12 11437.2 218.063   1
  -2  -3  11 6087.35 195.503  -2
   1   3 -11 6087.35 195.503   1
   1   3 -10 1087.38 203.286   1
  -2  -3  10 7797.02 257.859  -2
   1   3 -10 7797.02 257.859   1
   1   3  -9 2431.49 178.306   1
  -1  -3   8 27173.7 239.529  -2
   1   3  -8 27173.7 239.529   1
  -1  -3   7 24840.6 324.675  -2
   1   3  -7 24840.6 324.675   1
   1   3  -6 2721.42 267.340   1
   1   3  -5 24498.3 428.775   1
   0  -3   4 2640.96 313.425  -2
   1   3  -4 2640.96 313.425   1
   1   3  -3 6686.55 233.291   1
   1   3  -2 13732.1 335.219   1
   1   3  -1 71991.8 390.362   1
   1  -3   0 303588. 22.8945  -2
   1   3   0 303588. 22.8945   1
  -1   3  -1 41783.5 299.273   1
   1   3   2 39999.0 379.702   1
   1   3   3 9182.67 255.576   1
   2  -3  -4 8544.48 355.484  -2
   1   3   4 8544.48 355.484   1
   1   3   5 59938.5 620.441   1
   1   3   6 8214.71 304.602   1
   3  -3  -7 26442.0 287.849  -2
   1   3   7 26442.0 287.849   1
  -3  -3   8 12338.3 247.243  -2
  -1   3  -8 12338.3 247.243   1
  -1   3  -9 1544.32 128.936   1
   1   3  10 11625.9 216.101   1
  -4  -3  10 10977.6 515.615  -2
  -1   3 -10 10977.6 515.615   1
  -4  -3  11 5595.20 240.390  -2
  -1   3 -11 5595.20 240.390   1
  -4  -3  12 5170.29 132.335  -2
  -1   3 -12 5170.29 132.335   1
  -1   3 -13 207.669 87.2243   1
  -1   3 -14 5775.38 169.913   1
  -5  -3  14 9853.74 168.757  -2
  -1   3 -14 9853.74 168.757   1
  -5  -3  15 1424.25 11.3566  -2
  -1   3 -15 1424.25 11.3566   1
  -5  -3  16 2193.72 109.206  -2
  -1   3 -16 2193.72 109.206   1
   1   4 -17 121.443 64.7238   1
  -3  -4  16 1653.36 103.945  -2
   1   4 -16 1653.36 103.945   1
  -3  -4  15 228.900 7.81678  -2
   1   4 -15 228.900 7.81678   1
  -3  -4  14 7565.11 130.671  -2
   1   4 -14 7565.11 130.671   1
   1   4 -13 2884.98 105.316   1
   2  -4 -12 16963.4 231.543  -2
  -1   4  12 16963.4 231.543   1
   2  -4 -11 6205.02 195.474  -2
  -1   4  11 6205.02 195.474   1
   1   4 -10 4405.12 232.284   1
  -2  -4  10 6261.28 229.283  -2
   1   4 -10 6261.28 229.283   1
   1   4  -9 2304.50 210.133   1
  -1  -4   9 6203.58 533.952  -2
   1   4  -9 6203.58 533.952   1
   1   4  -8 9173.52 370.835   1
  -1  -4   8 13573.8 310.787  -2
   1   4  -8 13573.8 310.787   1
  -1  -4   7 81653.5 402.658  -2
   1   4  -7 81653.5 402.658   1
   1   4  -6 27704.4 458.596   1
   1   4  -5 79840.2 665.641   1
   0  -4   4 124843. 988.409  -2
   1   4  -4 124843. 988.409   1
   0  -4   3 3840.19 337.650  -2
   1   4  -3 3840.19 337.650   1
  -1   4   2 7417.94 194.448   1
  -1   4   1 504.351 108.740   1
   1  -4   0 4880.14 15.5345  -2
   1   4   0 4880.14 15.5345   1
   1   4   1 81489.4 349.596   1
   1   4   2 3676.19 148.231   1
  -1   4  -3 20154.5 311.963   1
   2  -4  -4 64289.8 720.497  -2
   1   4   4 64289.8 720.497   1
  -1   4  -5 58524.9 577.503   1
  -1   4  -6 13645.7 326.347   1
  -3  -4   7 18317.7 253.730  -2
  -1   4  -7 18317.7 253.730   1
   3  -4  -8 17139.7 255.707  -2
   1   4   8 17139.7 255.707   1
  -1   4  -9 2424.99 128.228   1
   1   4  10 1896.94 144.933   1
  -4  -4  10 4879.44 398.881  -2
  -1   4 -10 4879.44 398.881   1
  -4  -4  11 5194.52 219.624  -2
  -1   4 -11 5194.52 219.624   1
  -4  -4  12 446.768 129.250  -2
  -1   4 -12 446.768 129.250   1
  -1   4 -13 149.292 81.1147   1
  -1   4 -14 265.414 122.061   1
  -5  -4  14 610.901 116.728  -2
  -1   4 -14 610.901 116.728   1
  -5  -4  15 2349.18 118.558  -2
  -1   4 -15 2349.18 118.558   1
  -3  -5  15 1376.74 9.97525  -2
   1   5 -15 1376.74 9.97525   1
  -3  -5  14 6825.64 119.891  -2
   1   5 -14 6825.64 119.891   1
   1   5 -13 598.148 106.069   1
  -2  -5  12 15019.3 228.465  -2
   1   5 -12 15019.3 228.465   1
  -2  -5  11 8992.35 202.630  -2
   1   5 -11 8992.35 202.630   1
   1   5 -10 461.651 210.059   1
   2  -5 -10 5198.94 365.572  -2
  -1   5  10 5198.94 365.572   1
   1   5  -9 867.627 151.968   1
  -1  -5   8 7656.43 324.724  -2
   1   5  -8 7656.43 324.724   1
  -1  -5   7 5585.41 264.614  -2
   1   5  -7 5585.41 264.614   1
   1   5  -6 1212.01 309.205   1
   1   5  -5 24169.9 542.775   1
   0  -5   4 40946.2 800.604  -2
   1   5  -4 40946.2 800.604   1
  -1   5   2 15468.3 339.333   1
   1   5   2 1846.52 122.051   1
  -1   5  -3 10115.4 312.010   1
   2  -5  -3 33103.3 478.577  -2
   1   5   3 33103.3 478.577   1
   2  -5  -4 32748.5 521.017  -2
   1   5   4 32748.5 521.017   1
  -1   5  -5 28310.1 393.045   1
  -1   5  -6 11190.4 267.681   1
  -3  -5   7 17408.3 235.610  -2
  -1   5  -7 17408.3 235.610   1
   3  -5  -8 15731.5 239.010  -2
   1   5   8 15731.5 239.010   1
  -1   5  -9 6585.26 162.751   1
  -1   5 -10 7591.05 242.563   1
   4  -5 -10 6181.93 264.593  -2
   1   5  10 6181.93 264.593   1
   4  -5 -11 7854.34 221.860  -2
   1   5  11 7854.34 221.860   1
  -4  -5  12 4749.96 256.133  -2
  -1   5 -12 4749.96 256.133   1
  -1   5 -13 1308.31 82.5357   1
  -1   5 -14 2611.77 102.213   1
  -5  -5  14 2961.97 150.698  -2
  -1   5 -14 2961.97 150.698   1
  -5  -5  15 1877.37 134.196  -2
  -1   5 -15 1877.37 134.196   1
  -3  -6  15 945.201 76.6059  -2
   1   6 -15 945.201 76.6059   1
  -3  -6  14 3186.00 100.525  -2
   1   6 -14 3186.00 100.525   1
   1   6 -13 2478.74 110.465   1
  -2  -6  12 661.564 141.340  -2
   1   6 -12 661.564 141.340   1
  -2  -6  11 6074.16 198.658  -2
   1   6 -11 6074.16 198.658   1
   1   6 -10 8514.99 276.164   1
   1   6  -9 7043.58 270.375   1
  -1  -6   8 43215.6 548.972  -2
   1   6  -8 43215.6 548.972   1
  -1  -6   7 24002.7 337.751  -2
   1   6  -7 24002.7 337.751   1
   1   6   5 4902.49 168.236   1
  -1   6  -6 3656.50 162.869   1
   3  -6  -7 11827.2 205.271  -2
   1   6   7 11827.2 205.271   1
  -3  -6   8 3078.09 196.477  -2
  -1   6  -8 3078.09 196.477   1
  -1   6  -9 3449.45 199.468   1
  -1   6 -10 1476.68 183.734   1
  -4  -6  11 1280.07 218.848  -2
  -1   6 -11 1280.07 218.848   1
  -4  -6  12 2812.85 216.494  -2
  -1   6 -12 2812.85 216.494   1
  -1   6 -13 1283.04 76.5087   1
  -5  -6  14 2123.57 138.773  -2
  -1   6 -14 2123.57 138.773   1
  -5  -6  15 1577.36 122.530  -2
  -1   6 -15 1577.36 122.530   1
  -3  -7  14 3703.73 92.4373  -2
   1   7 -14 3703.73 92.4373   1
   1   7 -13 727.226 93.8762   1
  -2  -7  12 6285.15 168.491  -2
   1   7 -12 6285.15 168.491   1
  -2  -7  11 1711.99 243.759  -2
   1   7 -11 1711.99 243.759   1
   1   7 -10 2322.19 218.929   1
   1   7  -9 270.049 217.839   1
  -1  -7   8 715.012 285.865  -2
   1   7  -8 715.012 285.865   1
  -1  -7   7 4027.79 317.829  -2
   1   7  -7 4027.79 317.829   1
  -1   7  -9 6132.67 205.298   1
  -1   7 -10 2212.52 168.821   1
  -4  -7  11 6434.25 231.766  -2
  -1   7 -11 6434.25 231.766   1
  -1   7 -13 483.966 111.801   1
  -5  -7  14 3578.73 139.838  -2
  -1   7 -14 3578.73 139.838   1
  -3  -8  14 2877.57 94.7619  -2
   1   8 -14 2877.57 94.7619   1
   1   8 -13 895.487 83.4615   1
  -2  -8  12 4548.48 146.549  -2
   1   8 -12 4548.48 146.549   1
  -2  -8  11 1199.70 206.335  -2
   1   8 -11 1199.70 206.335   1
   1   8 -10 2214.80 190.688   1
   1   8  -9 1436.71 203.462   1
  -1  -8   8 7086.50 317.765  -2
   1   8  -8 7086.50 317.765   1
  -1  -8   7 43654.2 521.552  -2
   1   8  -7 43654.2 521.552   1
   1   9 -13 1567.63 107.278   1
  -2  -9  12 1172.38 109.666  -2
   1   9 -12 1172.38 109.666   1
  -2  -9  11 2520.04 179.683  -2
   1   9 -11 2520.04 179.683   1
   1   9 -10 2814.30 164.655   1
   1   9  -9 4092.16 187.853   1
  -1  -9   8 733.700 231.177  -2
   1   9  -8 733.700 231.177   1
  -1  -9   7 10032.1 310.141  -2
   1   9  -7 10032.1 310.141   1
   1  10 -13-7.09476 73.4271   1
  -2 -10  12 1541.37 148.944  -2
   1  10 -12 1541.37 148.944   1
  -2 -10  11 3002.54 209.829  -2
   1  10 -11 3002.54 209.829   1
   1  10  -9 3687.73 150.923   1
  -1 -10   8 4369.46 223.061  -2
   1  10  -8 4369.46 223.061   1
  -1 -10   7 2510.97 219.391  -2
   1  10  -7 2510.97 219.391   1
  -2 -11  12 1414.50 112.193  -2
   1  11 -12 1414.50 112.193   1
  -2 -11  11 1585.03 156.892  -2
   1  11 -11 1585.03 156.892   1
  -2 -12  11 2187.28 120.442  -2
   1  12 -11 2187.28 120.442   1
  -4 -12  10 940.144 115.312  -2
  -1  12 -10 940.144 115.312   1
  -4 -12  11 1972.71 100.138  -2
  -1  12 -11 1972.71 100.138   1
  -2 -13  10 894.373 91.9499  -2
   1  13 -10 894.373 91.9499   1
  -2 -16   5 948.052 41.6744   1
  -1  16  -4 2775.53 79.6854  -2
  -2 -16   4 2775.53 79.6854   1
  -1  16  -3 1895.24 66.9643  -2
  -2 -16   3 1895.24 66.9643   1
   3  16  -3 651.840 53.7595  -2
   2 -16   3 651.840 53.7595   1
   0  15  -7 486.443 59.3222  -2
  -2 -15   7 486.443 59.3222   1
  -2 -15   5 884.980 61.7198   1
  -1  15  -4 2904.44 78.5365  -2
  -2 -15   4 2904.44 78.5365   1
  -1  15  -3 2309.22 54.4122  -2
  -2 -15   3 2309.22 54.4122   1
  -2 -15   2 425.302 38.4059   1
  -2  15  -1 2525.74 48.1718  -2
  -2 -15   1 2525.74 48.1718   1
   2  15   0 1262.57 48.9511  -2
   2 -15   0 1262.57 48.9511   1
   2  15  -1 2522.31 59.8237  -2
   2 -15   1 2522.31 59.8237   1
   2 -15   2 1057.15 48.8920   1
   3  15  -3 908.145 75.4150  -2
   2 -15   3 908.145 75.4150   1
   3  15  -4 674.533 53.9420  -2
   2 -15   4 674.533 53.9420   1
   2 -15   5 213.225 33.9671   1
   3  15  -5 593.820 63.4919  -2
   2 -15   5 593.820 63.4919   1
   2 -15   6 1532.32 35.9761   1
  -2 -14   9 206.931 39.8629   1
   0  14  -8 709.162 51.7156  -2
  -2 -14   8 709.162 51.7156   1
   0  14  -7 1346.90 66.1794  -2
  -2 -14   7 1346.90 66.1794   1
  -2 -14   6 397.450 46.4417   1
  -2 -14   5 1148.11 56.8812   1
  -1  14  -4 3028.61 76.8866  -2
  -2 -14   4 3028.61 76.8866   1
   1  14   3 2212.04 53.3738  -2
   2 -14  -3 2212.04 53.3738   1
   2 -14  -2 9517.33 68.5744   1
   2  14   1 4320.99 59.6866  -2
   2 -14  -1 4320.99 59.6866   1
   2  14   0 1257.38 5.03314  -2
   2 -14   0 1257.38 5.03314   1
  -2 -14  -1 4496.87 81.7816   1
   2  14  -1 5960.37 88.2459  -2
   2 -14   1 5960.37 88.2459   1
   2 -14   2 2421.47 51.3961   1
  -3  14   3 3262.96 159.454  -2
  -2 -14  -3 3262.96 159.454   1
   3  14  -4 7373.02 128.306  -2
   2 -14   4 7373.02 128.306   1
   2 -14   5 154.123 46.3233   1
   3  14  -5 1638.66 90.4432  -2
   2 -14   5 1638.66 90.4432   1
   2 -14   6 2523.83 45.3206   1
   4  14  -7 1164.66 40.8437  -2
   2 -14   7 1164.66 40.8437   1
   4  14  -8 299.599 41.8930  -2
   2 -14   8 299.599 41.8930   1
  -2 -13  10 220.843 44.4954   1
  -2 -13   9 872.204 45.5493   1
   0  13  -8 3097.37 74.0285  -2
  -2 -13   8 3097.37 74.0285   1
   0  13  -7 1305.84 70.9635  -2
  -2 -13   7 1305.84 70.9635   1
  -2 -13   6 276.961 53.6364   1
  -2 -13   5 1390.62 65.0850   1
  -1  13  -4 2631.99 91.9031  -2
  -2 -13   4 2631.99 91.9031   1
  -1  13  -3 3976.20 63.1161  -2
  -2 -13   3 3976.20 63.1161   1
  -2 -13   2 3283.35 53.3551   1
   2 -13  -1 3678.86 118.514   1
   2  13   1 5009.88 74.9332  -2
   2 -13  -1 5009.88 74.9332   1
  -2  13   0 2038.78 6.31697  -2
  -2 -13   0 2038.78 6.31697   1
  -2 -13  -1 1214.34 80.6613   1
  -2  13   1 4418.89 81.0434  -2
  -2 -13  -1 4418.89 81.0434   1
   2 -13   2 2428.38 53.5179   1
   3  13  -3 5339.30 93.4424  -2
   2 -13   3 5339.30 93.4424   1
   3  13  -4 7548.70 127.812  -2
   2 -13   4 7548.70 127.812   1
   2 -13   5 4068.64 137.744   1
   3  13  -5 4982.09 109.356  -2
   2 -13   5 4982.09 109.356   1
   2 -13   6 795.920 52.5483   1
   4  13  -7 1411.65 61.4559  -2
   2 -13   7 1411.65 61.4559   1
   4  13  -8 3724.34 60.3365  -2
   2 -13   8 3724.34 60.3365   1
   2 -13   9 1113.55 37.6508   1
   1  12 -11 2364.81 62.2400  -2
  -2 -12  11 2364.81 62.2400   1
  -2 -12  10 517.168 61.5195   1
   1  12 -10 2795.89 130.114  -2
  -2 -12  10 2795.89 130.114   1
  -2 -12   9 2679.60 59.9821   1
   0  12  -9 2880.38 146.448  -2
  -2 -12   9 2880.38 146.448   1
   0  12  -8 2894.66 77.4659  -2
  -2 -12   8 2894.66 77.4659   1
   0  12  -7 6227.36 106.677  -2
  -2 -12   7 6227.36 106.677   1
  -2 -12   6 3040.42 62.6745   1
  -2 -12   5 638.892 74.0640   1
  -1  12  -4 11684.4 117.856  -2
  -2 -12   4 11684.4 117.856   1
   1  12   3 6094.09 80.4671  -2
   2 -12  -3 6094.09 80.4671   1
  -2 -12   2 1586.23 49.9589   1
   2 -12  -1 1871.23 76.5531   1
  -2  12  -1 2553.09 87.6631  -2
  -2 -12   1 2553.09 87.6631   1
  -2  12   0 11523.0 7.60843  -2
  -2 -12   0 11523.0 7.60843   1
  -2 -12  -1 844.406 117.546   1
   2  12  -1 2307.53 60.0077  -2
   2 -12   1 2307.53 60.0077   1
   2 -12   2 2435.70 56.1712   1
   3  12  -3 2268.96 78.0893  -2
   2 -12   3 2268.96 78.0893   1
   3  12  -4 11002.6 138.765  -2
   2 -12   4 11002.6 138.765   1
   2 -12   5 1789.17 77.0719   1
   2 -12   6 436.464 60.3465   1
   4  12  -7 2298.24 80.6075  -2
   2 -12   7 2298.24 80.6075   1
   4  12  -8 1116.15 62.2918  -2
   2 -12   8 1116.15 62.2918   1
   2 -12   9 1146.27 39.5273   1
   2 -12  10 170.730 35.6038   1
   1  11 -12 1586.51 105.034  -2
  -2 -11  12 1586.51 105.034   1
   1  11 -11 1140.94 71.5444  -2
  -2 -11  11 1140.94 71.5444   1
  -2 -11  10 2229.76 93.3526   1
   1  11 -10 3949.05 170.602  -2
  -2 -11  10 3949.05 170.602   1
  -2 -11   9 765.496 55.9240   1
   0  11  -9 2333.07 173.406  -2
  -2 -11   9 2333.07 173.406   1
   0  11  -8 4534.63 119.642  -2
  -2 -11   8 4534.63 119.642   1
   0  11  -7 8052.77 155.641  -2
  -2 -11   7 8052.77 155.641   1
   2 -11  -6 2262.39 75.9694   1
  -2 -11   5 2096.90 77.1074   1
  -1  11  -5 2955.47 166.349  -2
  -2 -11   5 2955.47 166.349   1
   1  11   4 2574.56 72.3283  -2
   2 -11  -4 2574.56 72.3283   1
   1  11   3 3076.89 72.4410  -2
   2 -11  -3 3076.89 72.4410   1
   2 -11  -2 8846.54 74.5618   1
  -2 -11   1 3166.13 95.0140   1
   2  11   1 16779.0 142.402  -2
   2 -11  -1 16779.0 142.402   1
  -2  11   0 424.714 3.12139  -2
  -2 -11   0 424.714 3.12139   1
   2 -11   1 17936.1 152.719   1
  -2  11   1 19966.8 134.179  -2
  -2 -11  -1 19966.8 134.179   1
  -2 -11  -2 828.965 48.4874   1
  -3  11   3 6361.55 112.810  -2
  -2 -11  -3 6361.55 112.810   1
   3  11  -4 3247.72 126.384  -2
   2 -11   4 3247.72 126.384   1
   2 -11   5 2421.39 64.4745   1
   2 -11   6 8470.42 101.144   1
   4  11  -7 4544.24 114.270  -2
   2 -11   7 4544.24 114.270   1
   4  11  -8 3848.37 110.736  -2
   2 -11   8 3848.37 110.736   1
   2 -11   9 3176.63 57.6919   1
   2 -11  10 3106.15 64.9103   1
   5  11 -11 1187.43 111.064  -2
   2 -11  11 1187.43 111.064   1
  -2 -10  13 601.287 75.1878   1
   1  10 -12 1309.82 133.155  -2
  -2 -10  12 1309.82 133.155   1
   1  10 -11 1476.90 89.2625  -2
  -2 -10  11 1476.90 89.2625   1
  -2 -10  10 1122.75 99.6477   1
   1  10 -10 5347.95 204.743  -2
  -2 -10  10 5347.95 204.743   1
   0  10  -9 3914.72 204.675  -2
  -2 -10   9 3914.72 204.675   1
   0  10  -8 7937.93 167.036  -2
  -2 -10   8 7937.93 167.036   1
   0  10  -7 4478.09 155.124  -2
  -2 -10   7 4478.09 155.124   1
  -2 -10   6 9125.01 120.901   1
  -2 -10   5 300.613 64.2932   1
  -1  10  -5 873.465 167.582  -2
  -2 -10   5 873.465 167.582   1
   1  10   4 10709.8 123.189  -2
   2 -10  -4 10709.8 123.189   1
   1  10   3 7087.91 83.3785  -2
   2 -10  -3 7087.91 83.3785   1
   2 -10  -2 5206.16 68.8648   1
   2 -10  -1 1309.53 80.9456   1
  -2  10  -1 2169.20 111.970  -2
  -2 -10   1 2169.20 111.970   1
  -2  10   0 24637.6 11.3139  -2
  -2 -10   0 24637.6 11.3139   1
   2 -10   1 1460.80 69.4223   1
  -2  10   1 2501.05 99.3144  -2
  -2 -10  -1 2501.05 99.3144   1
  -2 -10  -2 13712.7 87.3192   1
   3  10  -3 9042.47 97.9490  -2
   2 -10   3 9042.47 97.9490   1
  -3  10   4 16279.4 160.403  -2
  -2 -10  -4 16279.4 160.403   1
   2 -10   5 8526.05 95.5374   1
  -2 -10  -6 10424.4 119.476   1
   4  10  -7 2603.81 134.384  -2
   2 -10   7 2603.81 134.384   1
   4  10  -8 9918.39 164.354  -2
   2 -10   8 9918.39 164.354   1
   2 -10   9 1240.51 69.1240   1
   2 -10  10 1908.19 59.5221   1
   5  10 -11 1651.07 100.325  -2
   2 -10  11 1651.07 100.325   1
   5  10 -12 1439.27 101.915  -2
   2 -10  12 1439.27 101.915   1
   1   9 -11 2547.58 115.499  -2
  -2  -9  11 2547.58 115.499   1
   1   9 -10 2402.68 209.119  -2
  -2  -9  10 2402.68 209.119   1
  -2  -9   9 423.173 156.972   1
   0   9   8 11837.8 196.904  -2
   2  -9  -8 11837.8 196.904   1
   0   9  -7 7956.68 155.229  -2
  -2  -9   7 7956.68 155.229   1
  -2  -9   6 1169.70 78.1247   1
  -2  -9   5 2996.05 77.1143   1
  -1   9  -5 4477.63 237.452  -2
  -2  -9   5 4477.63 237.452   1
   1   9   4 8199.17 108.146  -2
   2  -9  -4 8199.17 108.146   1
   1   9   3 20366.0 114.538  -2
   2  -9  -3 20366.0 114.538   1
  -2  -9   2 856.537 56.9675   1
   2  -9  -1 4135.20 76.7564   1
   2   9   1 5421.61 158.294  -2
   2  -9  -1 5421.61 158.294   1
   2   9   0 7880.19 6.57671  -2
   2  -9   0 7880.19 6.57671   1
  -2  -9  -1 1926.34 71.2214   1
  -2   9   1 4373.10 98.0085  -2
  -2  -9  -1 4373.10 98.0085   1
  -2  -9  -2 10010.3 76.3274   1
   2  -9   3 8667.00 220.319   1
  -3   9   3 11391.4 104.066  -2
  -2  -9  -3 11391.4 104.066   1
   3   9  -4 8947.03 118.921  -2
   2  -9   4 8947.03 118.921   1
   2  -9   5 1737.74 70.1412   1
  -2  -9  -6 7256.15 118.836   1
  -4   9   7 2898.54 142.928  -2
  -2  -9  -7 2898.54 142.928   1
   4   9  -8 8955.91 148.578  -2
   2  -9   8 8955.91 148.578   1
   2  -9   9 8418.02 115.349   1
   2  -9  10 5126.14 128.748   1
   5   9 -11 3240.52 135.071  -2
   2  -9  11 3240.52 135.071   1
   5   9 -12 3948.67 103.431  -2
   2  -9  12 3948.67 103.431   1
   2  -9  13 138.672 47.0730   1
   2   8 -14 1447.08 119.244  -2
  -2  -8  14 1447.08 119.244   1
  -2  -8  13 759.519 70.9289   1
   1   8 -12 4494.24 175.085  -2
  -2  -8  12 4494.24 175.085   1
   1   8 -11 1050.68 166.011  -2
  -2  -8  11 1050.68 166.011   1
   1   8 -10 7793.51 217.936  -2
  -2  -8  10 7793.51 217.936   1
  -2  -8   9 2457.78 103.655   1
   0   8  -8 19366.0 231.776  -2
  -2  -8   8 19366.0 231.776   1
   0   8  -7 7774.32 147.456  -2
  -2  -8   7 7774.32 147.456   1
  -2  -8   6 42579.9 194.152   1
  -2  -8   5 5281.83 84.9161   1
  -1   8  -5 5843.04 264.534  -2
  -2  -8   5 5843.04 264.534   1
  -1   8  -4 51952.3 219.373  -2
  -2  -8   4 51952.3 219.373   1
   2  -8  -3 6898.30 197.011   1
  -1   8  -3 16465.5 129.771  -2
  -2  -8   3 16465.5 129.771   1
   2  -8  -2 40150.7 148.950   1
  -2  -8   1 19892.9 119.355   1
  -2   8  -1 26483.9 267.488  -2
  -2  -8   1 26483.9 267.488   1
   2   8   0 57004.6 18.4437  -2
   2  -8   0 57004.6 18.4437   1
   2  -8   1 4240.21 77.2463   1
   2   8  -1 18384.9 213.478  -2
   2  -8   1 18384.9 213.478   1
   2  -8   2 10074.7 82.4419   1
   2  -8   3 494.029 133.131   1
  -3   8   3 1777.95 91.4021  -2
  -2  -8  -3 1777.95 91.4021   1
  -3   8   4 28018.2 176.333  -2
  -2  -8  -4 28018.2 176.333   1
   2  -8   5 2393.97 76.6929   1
  -2  -8  -6 4075.23 102.379   1
   4   8  -7 8490.67 161.142  -2
   2  -8   7 8490.67 161.142   1
  -4   8   8 9834.74 159.575  -2
  -2  -8  -8 9834.74 159.575   1
  -2  -8  -9 487.783 114.326   1
   2  -8  10 706.988 111.367   1
   5   8 -11 3248.18 154.390  -2
   2  -8  11 3248.18 154.390   1
   5   8 -12 3576.13 120.649  -2
   2  -8  12 3576.13 120.649   1
   2  -8  13 158.166 58.6925   1
   2   7 -15 369.104 97.3427  -2
  -2  -7  15 369.104 97.3427   1
   2   7 -14 2014.93 95.6954  -2
  -2  -7  14 2014.93 95.6954   1
  -2  -7  13 630.536 83.0158   1
   1   7 -12 7794.32 176.660  -2
  -2  -7  12 7794.32 176.660   1
   1   7 -11 2083.19 166.169  -2
  -2  -7  11 2083.19 166.169   1
   1   7 -10 1667.67 218.899  -2
  -2  -7  10 1667.67 218.899   1
  -2  -7   9 1058.37 139.997   1
   0   7   9 3071.14 270.814  -2
   2  -7  -9 3071.14 270.814   1
   0   7  -8 19210.9 333.033  -2
  -2  -7   8 19210.9 333.033   1
   0   7  -7 24349.3 281.485  -2
  -2  -7   7 24349.3 281.485   1
  -2  -7   6 7821.70 134.758   1
  -2  -7   5 11147.5 116.913   1
  -1   7  -4 19137.7 158.479  -2
  -2  -7   4 19137.7 158.479   1
   1   7   3 24582.3 136.157  -2
   2  -7  -3 24582.3 136.157   1
   2  -7  -2 8807.09 100.518   1
   2  -7  -1 2199.56 78.1174   1
  -2   7   0 17988.8 15.6273  -2
  -2  -7   0 17988.8 15.6273   1
   2  -7   1 5769.03 87.2241   1
   2  -7   2 8757.84 97.8954   1
   2  -7   3 4456.72 171.256   1
  -3   7   3 35441.7 203.098  -2
  -2  -7  -3 35441.7 203.098   1
   3   7  -4 20719.0 179.953  -2
   2  -7   4 20719.0 179.953   1
  -2  -7  -5 4545.54 78.2401   1
   2  -7   6 8744.15 109.440   1
   4   7  -7 2198.80 125.666  -2
   2  -7   7 2198.80 125.666   1
   4   7  -8 18745.7 196.517  -2
   2  -7   8 18745.7 196.517   1
   2  -7   9 660.205 136.337   1
  -2  -7 -10 5788.07 149.937   1
   5   7 -11 906.320 149.149  -2
   2  -7  11 906.320 149.149   1
   5   7 -12 7432.85 153.528  -2
   2  -7  12 7432.85 153.528   1
   2  -7  13 196.872 67.9462   1
   2  -7  14 2354.55 82.4586   1
   6   7 -14 2577.74 112.069  -2
   2  -7  14 2577.74 112.069   1
   2   6 -15 2003.96 92.4515  -2
  -2  -6  15 2003.96 92.4515   1
   2   6 -14 656.661 102.968  -2
  -2  -6  14 656.661 102.968   1
  -2  -6  13 2503.73 111.591   1
  -1   6  13 5643.53 259.631  -2
   2  -6 -13 5643.53 259.631   1
  -1   6  12 1449.32 168.577  -2
   2  -6 -12 1449.32 168.577   1
  -1   6  11 8685.05 229.274  -2
   2  -6 -11 8685.05 229.274   1
  -2  -6  10 1500.65 231.618   1
  -1   6  10 7543.81 280.718  -2
   2  -6 -10 7543.81 280.718   1
   2  -6  -9 1986.73 216.733   1
   0   6   9 3341.81 259.644  -2
   2  -6  -9 3341.81 259.644   1
   0   6  -8 33780.3 300.736  -2
  -2  -6   8 33780.3 300.736   1
   0   6  -7 3720.93 150.734  -2
  -2  -6   7 3720.93 150.734   1
   2  -6  -6 13522.9 129.193   1
  -2  -6   5 508.398 84.4890   1
  -1   6  -4 40105.1 254.256  -2
  -2  -6   4 40105.1 254.256   1
  -1   6  -3 26969.7 246.797  -2
  -2  -6   3 26969.7 246.797   1
   2  -6  -2 77170.0 362.184   1
   2  -6  -1 17924.0 542.135   1
  -2   6   0 88181.5 40.8857  -2
  -2  -6   0 88181.5 40.8857   1
  -2  -6  -1 12735.4 314.400   1
  -2  -6  -2 99436.3 371.285   1
   2  -6   3 5221.13 109.384   1
  -3   6   3 14460.5 253.310  -2
  -2  -6  -3 14460.5 253.310   1
  -3   6   4 38584.8 207.210  -2
  -2  -6  -4 38584.8 207.210   1
   2  -6   5 15283.3 115.375   1
  -2  -6  -6 2354.58 74.7907   1
  -4   6   7 5735.97 128.686  -2
  -2  -6  -7 5735.97 128.686   1
  -4   6   8 18764.7 255.628  -2
  -2  -6  -8 18764.7 255.628   1
   2  -6   9 1201.30 123.509   1
  -2  -6 -10 12355.8 169.423   1
   5   6 -11 7503.74 232.668  -2
   2  -6  11 7503.74 232.668   1
   5   6 -12 717.138 180.948  -2
   2  -6  12 717.138 180.948   1
   2  -6  13 878.289 115.154   1
   2  -6  14 184.254 77.4568   1
   2   5 -16 2193.36 68.8507  -2
  -2  -5  16 2193.36 68.8507   1
   2   5 -15 1986.32 104.067  -2
  -2  -5  15 1986.32 104.067   1
   2   5 -14 3396.61 117.666  -2
  -2  -5  14 3396.61 117.666   1
  -2  -5  13 2287.87 170.235   1
  -1   5  13 4002.91 278.466  -2
   2  -5 -13 4002.91 278.466   1
   1   5 -12 18391.9 273.908  -2
  -2  -5  12 18391.9 273.908   1
   1   5 -11 15283.8 196.787  -2
  -2  -5  11 15283.8 196.787   1
   2  -5 -10 12551.1 175.613   1
  -1   5  10 12575.8 338.006  -2
   2  -5 -10 12575.8 338.006   1
   2  -5  -9 1124.00 119.348   1
   0   5   9 4991.75 236.807  -2
   2  -5  -9 4991.75 236.807   1
   0   5   8 41945.5 254.306  -2
   2  -5  -8 41945.5 254.306   1
   0   5   7 35072.1 205.323  -2
   2  -5  -7 35072.1 205.323   1
  -2  -5   6 14636.4 153.193   1
   2  -5  -5 16812.1 237.172   1
   1   5   4 26536.6 390.648  -2
   2  -5  -4 26536.6 390.648   1
   2  -5  -3 43912.0 761.169   1
  -1   5  -3 45786.4 374.567  -2
  -2  -5   3 45786.4 374.567   1
  -2  -5   2 45912.1 317.544   1
  -2  -5   1 15824.0 200.114   1
  -2   5   0 41069.2 28.7776  -2
  -2  -5   0 41069.2 28.7776   1
   2  -5   1 1002.98 127.023   1
  -2  -5  -2 16494.7 166.031   1
  -2  -5  -3 7134.72 169.413   1
  -3   5   3 21315.9 553.952  -2
  -2  -5  -3 21315.9 553.952   1
   3   5  -4 10624.1 299.705  -2
   2  -5   4 10624.1 299.705   1
   2  -5   5 14367.6 157.055   1
   2  -5   6 4022.55 82.0336   1
  -4   5   7 5608.13 188.822  -2
  -2  -5  -7 5608.13 188.822   1
   4   5  -8 13985.5 303.392  -2
   2  -5   8 13985.5 303.392   1
  -2  -5  -9 6536.23 191.985   1
   2  -5  10 6542.47 201.138   1
  -5   5  10 6283.85 572.345  -2
  -2  -5 -10 6283.85 572.345   1
   5   5 -11 914.986 148.431  -2
   2  -5  11 914.986 148.431   1
  -5   5  12 5339.46 181.350  -2
  -2  -5 -12 5339.46 181.350   1
  -2  -5 -13 707.514 80.4727   1
   2  -5  14 2494.87 75.9331   1
   6   5 -15 244.982 97.1176  -2
   2  -5  15 244.982 97.1176   1
   2   4 -16 1585.41 70.1920  -2
  -2  -4  16 1585.41 70.1920   1
  -2   4  15 137.139 5.86743  -2
   2  -4 -15 137.139 5.86743   1
  -2   4  14 2942.12 155.927  -2
   2  -4 -14 2942.12 155.927   1
   2  -4 -13 7771.64 157.527   1
  -1   4  13 11368.4 330.879  -2
   2  -4 -13 11368.4 330.879   1
  -1   4  12 18473.5 181.203  -2
   2  -4 -12 18473.5 181.203   1
  -1   4  11 7561.23 152.752  -2
   2  -4 -11 7561.23 152.752   1
  -2  -4  10 1337.32 152.279   1
  -1   4  10 6069.06 219.978  -2
   2  -4 -10 6069.06 219.978   1
   2  -4  -9 2066.22 123.259   1
   0   4   9 7248.68 195.601  -2
   2  -4  -9 7248.68 195.601   1
   0   4   8 17731.8 180.765  -2
   2  -4  -8 17731.8 180.765   1
   0   4   7 30452.9 264.717  -2
   2  -4  -7 30452.9 264.717   1
   2  -4  -6 23300.0 331.648   1
   2  -4  -5 18349.8 268.462   1
  -1   4  -4 61732.7 547.014  -2
  -2  -4   4 61732.7 547.014   1
   2  -4  -3 9374.85 287.504   1
   1   4   3 24440.4 409.021  -2
   2  -4  -3 24440.4 409.021   1
   2  -4  -2 7208.34 171.525   1
  -2  -4   1 7902.86 151.476   1
  -2   4   0 47215.7 26.1742  -2
  -2  -4   0 47215.7 26.1742   1
  -2  -4  -1 89701.3 394.525   1
  -2  -4  -2 53679.4 372.760   1
  -2  -4  -3 10764.6 222.276   1
  -3   4   4 26118.3 284.313  -2
  -2  -4  -4 26118.3 284.313   1
   2  -4   5 6624.33 206.370   1
   2  -4   6 2245.08 145.139   1
   4   4  -7 16580.3 288.261  -2
   2  -4   7 16580.3 288.261   1
   4   4  -8 25408.4 268.734  -2
   2  -4   8 25408.4 268.734   1
  -2  -4  -9 1524.94 158.326   1
  -2  -4 -10 560.665 122.982   1
  -5   4  11 3624.93 152.381  -2
  -2  -4 -11 3624.93 152.381   1
  -5   4  12 1522.48 138.060  -2
  -2  -4 -12 1522.48 138.060   1
  -2  -4 -13 1441.38 88.9948   1
   2  -4  14 977.358 126.505   1
  -6   4  14 5165.10 213.443  -2
  -2  -4 -14 5165.10 213.443   1
   6   4 -15 1449.34 123.572  -2
   2  -4  15 1449.34 123.572   1
  -2   3  16 537.321 76.2271  -2
   2  -3 -16 537.321 76.2271   1
  -2   3  15 716.094 110.958  -2
   2  -3 -15 716.094 110.958   1
  -2   3  14 14998.3 165.229  -2
   2  -3 -14 14998.3 165.229   1
   2  -3 -13 9318.23 172.655   1
  -1   3  13 10826.7 214.936  -2
   2  -3 -13 10826.7 214.936   1
  -1   3  12 12346.2 180.656  -2
   2  -3 -12 12346.2 180.656   1
  -1   3  11 8280.35 176.087  -2
   2  -3 -11 8280.35 176.087   1
   2  -3 -10 8695.19 190.249   1
  -1   3  10 12107.0 423.439  -2
   2  -3 -10 12107.0 423.439   1
   2  -3  -9 1972.52 118.643   1
   0   3   9 5706.69 197.016  -2
   2  -3  -9 5706.69 197.016   1
   0   3   8 14261.4 167.805  -2
   2  -3  -8 14261.4 167.805   1
   0   3   7 20634.2 245.867  -2
   2  -3  -7 20634.2 245.867   1
   2  -3  -6 38803.0 396.789   1
   2  -3  -5 26634.1 339.644   1
   1   3   4 13199.9 325.747  -2
   2  -3  -4 13199.9 325.747   1
  -2  -3   3 36831.5 496.806   1
   1   3   3 41110.4 699.881  -2
   2  -3  -3 41110.4 699.881   1
   2  -3  -2 76968.8 466.917   1
  -2  -3   1 4760.48 201.008   1
   2   3   0 81421.3 34.2712  -2
   2  -3   0 81421.3 34.2712   1
   2  -3   1 235089. 702.769   1
   2  -3   2 233691. 749.845   1
  -2  -3  -3 124237. 628.428   1
   3   3  -4 49086.0 489.623  -2
   2  -3   4 49086.0 489.623   1
   2  -3   5 17308.0 287.559   1
  -2  -3  -6 33129.5 243.073   1
  -4   3   7 38217.1 252.332  -2
  -2  -3  -7 38217.1 252.332   1
  -4   3   8 17592.7 199.281  -2
  -2  -3  -8 17592.7 199.281   1
   2  -3   9 1281.06 101.109   1
  -2  -3 -10 13542.5 245.367   1
   5   3 -11 8148.72 250.658  -2
   2  -3  11 8148.72 250.658   1
   5   3 -12 10880.9 175.416  -2
   2  -3  12 10880.9 175.416   1
   2  -3  13 2389.15 133.685   1
   2  -3  14 4836.61 168.045   1
  -6   3  14 8660.49 241.565  -2
  -2  -3 -14 8660.49 241.565   1
  -6   3  15 712.775 93.5683  -2
  -2  -3 -15 712.775 93.5683   1
  -2   2  16 329.256 77.9721  -2
   2  -2 -16 329.256 77.9721   1
   2   2 -15 2443.17 126.973  -2
  -2  -2  15 2443.17 126.973   1
  -2   2  14 2981.37 118.052  -2
   2  -2 -14 2981.37 118.052   1
  -2  -2  13 3101.62 140.616   1
  -1   2  13 4996.04 269.752  -2
   2  -2 -13 4996.04 269.752   1
   1   2 -12 8076.08 201.849  -2
  -2  -2  12 8076.08 201.849   1
  -1   2  11 1914.40 180.402  -2
   2  -2 -11 1914.40 180.402   1
   2  -2 -10 14773.0 377.797   1
  -1   2  10 34282.9 232.587  -2
   2  -2 -10 34282.9 232.587   1
   2  -2  -9 5324.08 140.580   1
   0   2   9 7043.21 209.194  -2
   2  -2  -9 7043.21 209.194   1
   0   2   8 69652.0 348.063  -2
   2  -2  -8 69652.0 348.063   1
   0   2   7 14766.3 270.580  -2
   2  -2  -7 14766.3 270.580   1
   2  -2  -6 97857.2 512.284   1
   2  -2  -5 72724.4 440.941   1
   1   2   4 21836.2 353.033  -2
   2  -2  -4 21836.2 353.033   1
   2  -2  -3 34785.7 350.131   1
  -2  -2   2 144160. 814.397   1
   2  -2  -1 638637. 871.570   1
   2   2   0 511250. 68.3472  -2
   2  -2   0 511250. 68.3472   1
   2  -2   1 185834. 629.127   1
  -2  -2  -2 767939. 1359.75   1
   2  -2   3 19675.3 257.667   1
   3   2  -4 55004.6 488.705  -2
   2  -2   4 55004.6 488.705   1
  -2  -2  -5 35013.8 427.890   1
  -2  -2  -6 23333.2 386.093   1
  -4   2   7 42818.5 238.190  -2
  -2  -2  -7 42818.5 238.190   1
  -4   2   8 49261.8 271.866  -2
  -2  -2  -8 49261.8 271.866   1
  -2  -2  -9 10607.6 130.960   1
  -2  -2 -10 17172.6 178.191   1
  -5   2  11 3932.63 172.773  -2
  -2  -2 -11 3932.63 172.773   1
   5   2 -12 2712.27 266.780  -2
   2  -2  12 2712.27 266.780   1
   2  -2  13 325.551 124.737   1
   2  -2  14 3086.44 153.596   1
  -6   2  14 4401.35 224.631  -2
  -2  -2 -14 4401.35 224.631   1
  -6   2  15 2354.46 107.807  -2
  -2  -2 -15 2354.46 107.807   1
  -2  -2 -16 992.701 51.8041   1
  -2  -1  17 625.261 57.1291   1
  -3   1  17 1347.16 114.512  -2
   2  -1 -17 1347.16 114.512   1
  -2   1  16 2273.33 179.562  -2
   2  -1 -16 2273.33 179.562   1
  -2   1  15 210.662 4.83898  -2
   2  -1 -15 210.662 4.83898   1
  -2   1  14 410.111 112.031  -2
   2  -1 -14 410.111 112.031   1
  -2  -1  13 6813.14 147.263   1
  -1   1  13 13987.3 302.661  -2
   2  -1 -13 13987.3 302.661   1
  -1   1  12 11889.2 226.567  -2
   2  -1 -12 11889.2 226.567   1
  -1   1  11 1238.71 182.886  -2
   2  -1 -11 1238.71 182.886   1
   2  -1 -10 18823.1 502.388   1
  -1   1  10 31926.8 276.585  -2
   2  -1 -10 31926.8 276.585   1
   2  -1  -9 690.808 138.756   1
   0   1   9 7197.24 386.784  -2
   2  -1  -9 7197.24 386.784   1
   2  -1  -8 38572.5 619.063   1
   0   1   8 59863.9 472.512  -2
   2  -1  -8 59863.9 472.512   1
   2  -1  -7 5283.01 294.815   1
   0   1   7 7282.92 316.631  -2
   2  -1  -7 7282.92 316.631   1
   2  -1  -6 44307.6 416.074   1
   2  -1  -5 8615.53 330.394   1
   1   1   4 53774.3 492.660  -2
   2  -1  -4 53774.3 492.660   1
   2  -1  -3 32575.4 506.914   1
  -2  -1   1 8160.41 157.409   1
   2  -1   3 19722.3 457.927   1
   3   1  -4 72898.9 903.067  -2
   2  -1   4 72898.9 903.067   1
   2  -1   5 16275.4 467.137   1
   2  -1   6 20456.3 403.899   1
   4   1  -7 11103.6 197.969  -2
   2  -1   7 11103.6 197.969   1
   4   1  -8 35685.7 242.060  -2
   2  -1   8 35685.7 242.060   1
   2  -1   9 1776.82 116.078   1
  -2  -1 -10 23493.8 255.479   1
  -5   1  11 7874.52 219.753  -2
  -2  -1 -11 7874.52 219.753   1
  -5   1  12 7484.54 186.313  -2
  -2  -1 -12 7484.54 186.313   1
   2  -1  13 309.851 132.283   1
   2  -1  14 8635.57 188.409   1
  -6   1  14 10593.3 265.040  -2
  -2  -1 -14 10593.3 265.040   1
   6   1 -15 1614.90 101.283  -2
   2  -1  15 1614.90 101.283   1
  -2  -1 -16 2342.51 57.0561   1
  -2   0  17 2144.06 68.6867   1
  -3   0  17 3542.19 127.143  -2
   2   0 -17 3542.19 127.143   1
  -2   0  16 120.255 164.069  -2
   2   0 -16 120.255 164.069   1
  -2   0  15 348.359 103.999  -2
   2   0 -15 348.359 103.999   1
  -2   0  14 482.273 126.885   1
  -2   0  14 1143.47 157.013  -2
   2   0 -14 1143.47 157.013   1
   2   0 -13 148.121 170.010   1
  -1   0  13 1529.21 336.471  -2
   2   0 -13 1529.21 336.471   1
  -1   0  12 8287.58 224.283  -2
   2   0 -12 8287.58 224.283   1
  -1   0  11 34737.1 369.439  -2
   2   0 -11 34737.1 369.439   1
  -1   0  10 25910.8 217.666  -2
   2   0 -10 25910.8 217.666   1
   2   0  -9 51.5802 119.143   1
   0   0   9 469.653 454.339  -2
   2   0  -9 469.653 454.339   1
   0   0   8 88772.2 417.364  -2
   2   0  -8 88772.2 417.364   1
   0   0   7 14673.7 224.502  -2
   2   0  -7 14673.7 224.502   1
   2   0  -6 5350.38 153.158   1
   2   0  -5 7844.40 166.373   1
   1   0   4 19504.0 307.016  -2
   2   0  -4 19504.0 307.016   1
   2   0  -3 18334.1 276.399   1
   2   0  -2 430709. 1962.96   1
   2   0  -1 359.928 212.210   1
   2   0   0 50715.3 13.0464  -2
   2   0   0 50715.3 13.0464   1
   2   0   1 33820.1 567.624   1
   2   0   2 229867. 1291.54   1
   2   0   3 24172.5 298.491   1
   3   0  -4 116247. 700.122  -2
   2   0   4 116247. 700.122   1
  -2   0  -5 34504.4 400.124   1
   2   0   6 22455.9 319.474   1
   2   0   7 11513.8 441.681   1
  -4   0   7 14286.2 191.853  -2
  -2   0  -7 14286.2 191.853   1
  -4   0   8 17913.4 209.047  -2
  -2   0  -8 17913.4 209.047   1
   2   0   9 5662.95 124.845   1
  -2   0 -10 1043.61 127.449   1
   5   0 -11 1832.32 160.364  -2
   2   0  11 1832.32 160.364   1
  -5   0  12 2312.90 146.541  -2
  -2   0 -12 2312.90 146.541   1
  -2   0 -13 1602.31 134.051   1
   2   0  14 1175.92 118.947   1
   6   0 -15 2374.02 103.340  -2
   2   0  15 2374.02 103.340   1
  -2   0 -16 181.315 73.8405   1
  -2  -1  16 1787.19 155.205  -2
   2   1 -16 1787.19 155.205   1
  -2  -1  15 43.6097 7.58301  -2
   2   1 -15 43.6097 7.58301   1
  -2   1  14 7.89130 117.932   1
  -2  -1  14 371.081 148.423  -2
   2   1 -14 371.081 148.423   1
   2   1 -13 7342.96 226.086   1
  -1  -1  13 12309.2 395.409  -2
   2   1 -13 12309.2 395.409   1
  -1  -1  12 10595.2 223.433  -2
   2   1 -12 10595.2 223.433   1
  -1  -1  11 1216.13 235.635  -2
   2   1 -11 1216.13 235.635   1
  -1  -1  10 27194.7 240.882  -2
   2   1 -10 27194.7 240.882   1
   0  -1   9 6475.97 169.182  -2
   2   1  -9 6475.97 169.182   1
   2   1  -9 683.934 363.560   1
   0  -1   8 64247.3 506.175  -2
   2   1  -8 64247.3 506.175   1
   2   1  -8 37515.6 527.968   1
   0  -1   7 8629.47 468.010  -2
   2   1  -7 8629.47 468.010   1
   2   1  -7 4986.83 237.294   1
   2   1  -6 38450.7 243.265   1
   2   1  -5 7362.09 137.036   1
   1  -1   4 48992.8 367.765  -2
   2   1  -4 48992.8 367.765   1
   2   1  -3 36050.1 766.505   1
   2   1  -2 396187. 1341.05   1
   2   1  -1 10414.6 252.543   1
  -2  -1   0 16825.9 16.4843  -2
  -2   1   0 16825.9 16.4843   1
  -2   1  -1 16751.5 342.966   1
   2   1   2 170306. 1093.39   1
  -2   1  -3 17727.5 227.963   1
  -3  -1   4 74206.2 526.464  -2
  -2   1  -4 74206.2 526.464   1
   2   1   5 18002.4 294.986   1
   2   1   6 20993.4 335.452   1
   4  -1  -7 10271.8 168.516  -2
   2   1   7 10271.8 168.516   1
  -4  -1   8 28835.2 243.194  -2
  -2   1  -8 28835.2 243.194   1
   2   1   9 1688.00 98.0129   1
   2   1  10 21821.3 206.434   1
   5  -1 -11 7364.98 190.788  -2
   2   1  11 7364.98 190.788   1
  -5  -1  12 7118.88 163.974  -2
  -2   1 -12 7118.88 163.974   1
  -2   1 -13 319.075 119.348   1
   2   1  14 7886.92 160.681   1
  -6  -1  15 1571.10 91.6843  -2
  -2   1 -15 1571.10 91.6843   1
  -2   1 -16 2315.71 87.6669   1
  -2  -2  16 300.455 105.441  -2
   2   2 -16 300.455 105.441   1
  -2  -2  15 2470.90 112.095  -2
   2   2 -15 2470.90 112.095   1
  -2  -2  14 2624.53 131.045  -2
   2   2 -14 2624.53 131.045   1
   2   2 -13 2804.74 120.649   1
  -1  -2  12 7249.67 208.846  -2
   2   2 -12 7249.67 208.846   1
  -1  -2  11 1279.95 181.302  -2
   2   2 -11 1279.95 181.302   1
   2   2 -10 12266.1 287.256   1
  -1  -2  10 28918.4 254.017  -2
   2   2 -10 28918.4 254.017   1
   0  -2   9 5744.19 164.859  -2
   2   2  -9 5744.19 164.859   1
   2   2  -9 4716.15 203.236   1
   0  -2   8 70590.2 520.896  -2
   2   2  -8 70590.2 520.896   1
   0  -2   7 15490.2 536.346  -2
   2   2  -7 15490.2 536.346   1
   2   2  -7 10253.7 281.996   1
   2   2  -6 97464.6 512.030   1
   2   2  -5 54410.6 217.521   1
   2   2  -4 17648.4 197.751   1
   1  -2   4 24358.2 768.530  -2
   2   2  -4 24358.2 768.530   1
   2   2  -3 37806.7 734.000   1
  -2   2   2 145686. 822.716   1
  -2   2   1 669382. 1189.94   1
  -2  -2   0 486663. 1711.07  -2
  -2   2   0 486663. 1711.07   1
   2   2   1 186687. 781.426   1
  -2   2  -2 780845. 1686.12   1
   2   2   3 18953.3 343.208   1
   3  -2  -4 58029.8 405.471  -2
   2   2   4 58029.8 405.471   1
   2   2   5 32904.7 331.648   1
  -2   2  -6 21147.0 303.181   1
  -4  -2   7 31833.1 242.588  -2
  -2   2  -7 31833.1 242.588   1
  -4  -2   8 38065.6 276.567  -2
  -2   2  -8 38065.6 276.567   1
   2   2   9 8388.63 121.442   1
   2   2  10 12246.1 172.544   1
  -5  -2  10 14113.6 596.471  -2
  -2   2 -10 14113.6 596.471   1
   5  -2 -11 3256.40 155.909  -2
   2   2  11 3256.40 155.909   1
  -5  -2  12 2417.38 147.567  -2
  -2   2 -12 2417.38 147.567   1
  -2   2 -13 320.703 114.188   1
   2   2  14 2243.64 103.882   1
  -6  -2  15 2189.73 146.345  -2
  -2   2 -15 2189.73 146.345   1
  -2   2 -16 895.198 73.0097   1
   2   3 -17 708.295 79.7064   1
  -2  -3  16 654.933 106.446  -2
   2   3 -16 654.933 106.446   1
  -2  -3  15 643.344 96.7475  -2
   2   3 -15 643.344 96.7475   1
  -2  -3  14 13146.5 163.006  -2
   2   3 -14 13146.5 163.006   1
   2   3 -13 8480.76 165.977   1
  -1  -3  13 7874.48 282.820  -2
   2   3 -13 7874.48 282.820   1
  -1  -3  12 10116.8 223.153  -2
   2   3 -12 10116.8 223.153   1
  -1  -3  11 6351.03 219.165  -2
   2   3 -11 6351.03 219.165   1
  -1  -3  10 8140.34 203.344  -2
   2   3 -10 8140.34 203.344   1
   0  -3   9 4730.04 238.391  -2
   2   3  -9 4730.04 238.391   1
   2   3  -9 1842.52 178.466   1
   0  -3   8 12313.3 223.771  -2
   2   3  -8 12313.3 223.771   1
   0  -3   7 19430.6 314.241  -2
   2   3  -7 19430.6 314.241   1
   2   3  -6 34838.0 318.678   1
   2   3  -5 24661.3 593.435   1
   1  -3   4 12224.1 578.852  -2
   2   3  -4 12224.1 578.852   1
  -2   3   3 33930.3 458.238   1
   2   3  -2 86107.5 647.798   1
  -2   3   1 5596.54 255.024   1
   2  -3   0 66577.6 37.9622  -2
   2   3   0 66577.6 37.9622   1
   2   3   1 224684. 806.965   1
   2   3   2 215804. 828.055   1
  -2   3  -3 109195. 675.773   1
  -3  -3   4 38892.7 601.170  -2
  -2   3  -4 38892.7 601.170   1
   2   3   5 16340.2 366.240   1
   2   3   6 30558.0 482.111   1
  -4  -3   7 25169.4 264.893  -2
  -2   3  -7 25169.4 264.893   1
   4  -3  -8 11405.8 172.320  -2
   2   3   8 11405.8 172.320   1
  -2   3  -9 884.727 76.9671   1
  -2   3 -10 9426.50 146.102   1
  -5  -3  11 6798.16 168.766  -2
  -2   3 -11 6798.16 168.766   1
  -5  -3  12 7706.54 172.922  -2
  -2   3 -12 7706.54 172.922   1
  -2   3 -13 1898.42 117.800   1
  -2   3 -14 4709.84 211.415   1
  -6  -3  15 756.164 122.621  -2
  -2   3 -15 756.164 122.621   1
  -2   3 -16 2362.57 83.0016   1
   2   4 -17 426.758 68.4525   1
  -2  -4  16 2249.89 110.310  -2
   2   4 -16 2249.89 110.310   1
  -2  -4  15 397.971 9.55790  -2
   2   4 -15 397.971 9.55790   1
  -2  -4  14 2537.33 112.434  -2
   2   4 -14 2537.33 112.434   1
   2   4 -13 6556.42 150.280   1
   1  -4 -12 14228.0 215.098  -2
  -2   4  12 14228.0 215.098   1
  -1  -4  11 6879.87 228.259  -2
   2   4 -11 6879.87 228.259   1
  -1  -4  10 5535.50 199.296  -2
   2   4 -10 5535.50 199.296   1
   0  -4   9 7162.91 225.198  -2
   2   4  -9 7162.91 225.198   1
   2   4  -9 2088.21 228.517   1
   0  -4   8 17213.6 248.074  -2
   2   4  -8 17213.6 248.074   1
   0  -4   7 28781.2 368.305  -2
   2   4  -7 28781.2 368.305   1
   2   4  -6 24637.6 579.467   1
   2   4  -5 18623.1 509.235   1
  -1  -4  -4 50251.8 633.004  -2
  -2   4   4 50251.8 633.004   1
   1  -4   3 21006.8 353.178  -2
   2   4  -3 21006.8 353.178   1
  -2   4   2 7093.62 251.102   1
  -2   4   1 7587.40 227.959   1
  -2  -4   0 40548.3 21.7319  -2
  -2   4   0 40548.3 21.7319   1
   2   4   1 72021.0 437.405   1
   2   4   2 41524.2 358.942   1
  -2   4  -3 9004.67 237.139   1
  -3  -4   4 25613.9 495.877  -2
  -2   4  -4 25613.9 495.877   1
  -2   4  -5 5241.10 242.762   1
  -2   4  -6 1226.09 181.622   1
  -4  -4   7 9233.99 188.263  -2
  -2   4  -7 9233.99 188.263   1
  -4  -4   8 16159.3 231.948  -2
  -2   4  -8 16159.3 231.948   1
  -2   4  -9 1042.71 98.2364   1
  -2   4 -10 276.129 88.4956   1
  -5  -4  11 2255.60 182.603  -2
  -2   4 -11 2255.60 182.603   1
  -5  -4  12 1840.95 147.737  -2
  -2   4 -12 1840.95 147.737   1
  -2   4 -13 1477.95 184.372   1
  -2   4 -14 1109.96 158.168   1
  -6  -4  15 1423.78 127.093  -2
  -2   4 -15 1423.78 127.093   1
  -2  -5  16 3134.20 107.055  -2
   2   5 -16 3134.20 107.055   1
  -2  -5  15 2544.72 132.824  -2
   2   5 -15 2544.72 132.824   1
  -2  -5  14 2646.98 105.498  -2
   2   5 -14 2646.98 105.498   1
   2   5 -13 1883.06 112.039   1
  -1  -5  12 14946.0 229.309  -2
   2   5 -12 14946.0 229.309   1
  -1  -5  11 12676.6 214.261  -2
   2   5 -11 12676.6 214.261   1
  -1  -5  10 11559.5 336.200  -2
   2   5 -10 11559.5 336.200   1
   2   5  -9 1119.30 221.255   1
   0  -5   8 41551.4 344.919  -2
   2   5  -8 41551.4 344.919   1
   0  -5   7 37507.3 942.733  -2
   2   5  -7 37507.3 942.733   1
   2   5  -6 14375.4 462.746   1
  -2   5   5 13977.5 293.832   1
  -1  -5  -4 20651.4 414.933  -2
  -2   5   4 20651.4 414.933   1
   1  -5   3 42811.9 407.456  -2
   2   5  -3 42811.9 407.456   1
   2   5  -2 40778.4 351.751   1
  -2   5   1 12096.0 201.577   1
   2  -5   0 37034.9 594.149  -2
   2   5   0 37034.9 594.149   1
   2   5   1 538.703 104.234   1
  -2   5  -2 14387.0 224.895   1
   2   5   3 6106.91 197.998   1
   3  -5  -4 9696.70 307.824  -2
   2   5   4 9696.70 307.824   1
   2   5   5 12085.5 265.360   1
  -2   5  -6 3858.20 184.312   1
  -4  -5   7 3237.96 220.647  -2
  -2   5  -7 3237.96 220.647   1
   4  -5  -8 7813.24 182.229  -2
   2   5   8 7813.24 182.229   1
  -2   5  -9 4335.86 143.093   1
   2   5  10 4283.96 115.800   1
  -5  -5  10 3030.09 362.942  -2
  -2   5 -10 3030.09 362.942   1
  -5  -5  11 658.228 129.971  -2
  -2   5 -11 658.228 129.971   1
  -5  -5  12 5569.68 234.192  -2
  -2   5 -12 5569.68 234.192   1
  -2   5 -13 710.972 148.351   1
  -2  -6  16 636.093 85.3701  -2
   2   6 -16 636.093 85.3701   1
  -2  -6  15 2500.80 123.592  -2
   2   6 -15 2500.80 123.592   1
  -2  -6  14 734.766 88.5964  -2
   2   6 -14 734.766 88.5964   1
   2   6 -13 2095.29 107.064   1
  -1  -6  12 776.320 139.502  -2
   2   6 -12 776.320 139.502   1
  -1  -6  11 6579.29 200.381  -2
   2   6 -11 6579.29 200.381   1
  -1  -6  10 6987.00 307.933  -2
   2   6 -10 6987.00 307.933   1
   2   6  -9 1943.14 234.730   1
   0  -6   8 26378.6 399.520  -2
   2   6  -8 26378.6 399.520   1
   0  -6  -7 2523.64 374.855  -2
  -2   6   7 2523.64 374.855   1
  -2   6   6 10165.8 269.067   1
  -2   6   5 520.978 205.649   1
  -3  -6   4 27417.4 544.518  -2
  -2   6  -4 27417.4 544.518   1
   2   6   5 11773.5 234.160   1
  -2   6  -6 1858.67 142.180   1
  -4  -6   7 2773.37 315.896  -2
  -2   6  -7 2773.37 315.896   1
  -2   6 -10 9271.70 218.542   1
  -5  -6  11 6559.30 250.666  -2
  -2   6 -11 6559.30 250.666   1
  -2  -7  15 610.858 95.1816  -2
   2   7 -15 610.858 95.1816   1
  -2  -7  14 2224.23 86.3846  -2
   2   7 -14 2224.23 86.3846   1
   2   7 -13 635.316 90.3575   1
  -1  -7  12 7454.55 171.890  -2
   2   7 -12 7454.55 171.890   1
  -1  -7  11 1601.87 250.962  -2
   2   7 -11 1601.87 250.962   1
  -1  -7  10 2626.47 266.526  -2
   2   7 -10 2626.47 266.526   1
   2   7  -9 917.165 228.321   1
   0  -7   8 16226.1 405.574  -2
   2   7  -8 16226.1 405.574   1
  -2   7 -10 4884.39 193.138   1
  -5  -7  11 810.355 186.014  -2
  -2   7 -11 810.355 186.014   1
  -2  -8  14 1771.36 74.7683  -2
   2   8 -14 1771.36 74.7683   1
   2   8 -13 727.772 80.8487   1
  -1  -8  12 4652.13 148.709  -2
   2   8 -12 4652.13 148.709   1
  -1  -8  11 1269.09 225.355  -2
   2   8 -11 1269.09 225.355   1
   2   8 -10 6538.40 235.700   1
   2   8  -9 2581.26 224.466   1
   0  -8   8 20590.6 429.832  -2
   2   8  -8 20590.6 429.832   1
  -5  -8  11 3440.04 206.640  -2
  -2   8 -11 3440.04 206.640   1
  -5  -8  12 3488.27 171.003  -2
  -2   8 -12 3488.27 171.003   1
   2   9 -13 1718.85 75.0849   1
  -1  -9  12 1055.86 113.218  -2
   2   9 -12 1055.86 113.218   1
  -1  -9  11 2908.37 209.070  -2
   2   9 -11 2908.37 209.070   1
   2   9 -10 242.474 159.014   1
   2   9  -9 790.887 186.353   1
   0  -9   8 10381.2 338.465  -2
   2   9  -8 10381.2 338.465   1
  -5  -9  11 4053.73 198.031  -2
  -2   9 -11 4053.73 198.031   1
  -5  -9  12 4313.73 159.083  -2
  -2   9 -12 4313.73 159.083   1
  -2   9 -13 16.4462 73.9913   1
  -1 -10  12 1839.44 143.117  -2
   2  10 -12 1839.44 143.117   1
  -1 -10  11 1609.91 157.376  -2
   2  10 -11 1609.91 157.376   1
   2  10 -10 1777.74 141.053   1
   2  10  -9 1811.34 160.428   1
   0 -10   8 7062.07 274.618  -2
   2  10  -8 7062.07 274.618   1
   0 -10   7 4648.03 260.423  -2
   2  10  -7 4648.03 260.423   1
  -2  10 -10 2509.16 143.569   1
  -5 -10  11 1987.91 150.258  -2
  -2  10 -11 1987.91 150.258   1
  -5 -10  12 1540.69 115.182  -2
  -2  10 -12 1540.69 115.182   1
  -1 -11  12 1399.08 104.633  -2
   2  11 -12 1399.08 104.633   1
  -1 -11  11 1547.43 150.358  -2
   2  11 -11 1547.43 150.358   1
   2  11  -9 947.518 122.892   1
   0 -11   8 3808.69 202.520  -2
   2  11  -8 3808.69 202.520   1
   0 -11   7 7106.77 239.844  -2
   2  11  -7 7106.77 239.844   1
  -2  11 -10 4047.82 128.462   1
  -5 -11  11 1212.91 109.347  -2
  -2  11 -11 1212.91 109.347   1
  -1 -12  11 3071.28 119.268  -2
   2  12 -11 3071.28 119.268   1
  -2  12 -10 474.281 73.7545   1
  -2  13  -9 1171.15 69.2039   1
   3 -16   2 992.186 42.3804   1
   3 -16   3 58.4756 30.5697   1
  -1  15  -7 560.868 54.6956  -2
  -3 -15   7 560.868 54.6956   1
  -3 -15   6 59.1955 47.9807   1
  -3 -15   5 395.781 39.0200   1
  -2  15  -4 857.959 80.7800  -2
  -3 -15   4 857.959 80.7800   1
  -2  15  -3 1052.22 47.5054  -2
  -3 -15   3 1052.22 47.5054   1
  -3 -15   2 580.477 36.9335   1
  -3 -15   1 395.017 60.5250   1
  -3  15  -1 1001.88 95.0845  -2
  -3 -15   1 1001.88 95.0845   1
   3  15   0 3427.14 69.3192  -2
   3 -15   0 3427.14 69.3192   1
   3  15  -1 974.084 49.3710  -2
   3 -15   1 974.084 49.3710   1
   3 -15   2 1212.92 61.6104   1
   4  15  -3 1856.01 58.5051  -2
   3 -15   3 1856.01 58.5051   1
   4  15  -4 1801.56 92.9601  -2
   3 -15   4 1801.56 92.9601   1
   3 -15   5 1171.86 49.7222   1
   3 -15   6 273.036 32.3908   1
  -3 -14   9 793.071 41.0938   1
  -1  14  -8 2800.28 60.4801  -2
  -3 -14   8 2800.28 60.4801   1
  -1  14  -7 159.023 74.9002  -2
  -3 -14   7 159.023 74.9002   1
  -3 -14   6 3082.91 97.0646   1
  -3 -14   5 1909.76 49.0540   1
  -2  14  -4 7892.87 121.247  -2
  -3 -14   4 7892.87 121.247   1
  -2  14  -3 1419.95 78.6017  -2
  -3 -14   3 1419.95 78.6017   1
  -3 -14   2 4223.89 50.1851   1
  -3 -14   1 234.549 78.3149   1
   3  14   1 1185.35 50.7927  -2
   3 -14  -1 1185.35 50.7927   1
   3  14   0 6907.72 11.9563  -2
   3 -14   0 6907.72 11.9563   1
   3 -14   1 1085.78 98.1364   1
  -3  14   1 1208.30 74.5214  -2
  -3 -14  -1 1208.30 74.5214   1
   3 -14   2 2961.03 73.9783   1
   4  14  -3 1093.64 71.1861  -2
   3 -14   3 1093.64 71.1861   1
   4  14  -4 4028.97 92.2962  -2
   3 -14   4 4028.97 92.2962   1
   3 -14   5 572.687 36.6935   1
   3 -14   6 98.2865 28.8345   1
   5  14  -7 1987.18 64.0317  -2
   3 -14   7 1987.18 64.0317   1
   5  14  -8 473.500 36.5456  -2
   3 -14   8 473.500 36.5456   1
  -3 -13  10 28.5530 37.0360   1
  -3 -13   9 372.903 39.4095   1
  -1  13  -8 1941.02 73.7318  -2
  -3 -13   8 1941.02 73.7318   1
  -1  13  -7 2013.53 86.1358  -2
  -3 -13   7 2013.53 86.1358   1
  -3 -13   6 506.366 43.5737   1
  -3 -13   5 2250.97 53.5514   1
  -2  13  -4 6460.89 100.388  -2
  -3 -13   4 6460.89 100.388   1
   2  13   3 4179.23 65.8113  -2
   3 -13  -3 4179.23 65.8113   1
   3 -13  -2 955.367 40.6332   1
   3 -13  -1 629.249 77.3270   1
  -3  13  -1 506.147 64.4762  -2
  -3 -13   1 506.147 64.4762   1
   3  13   0 6021.64 9.05867  -2
   3 -13   0 6021.64 9.05867   1
   3 -13   1 85.6471 61.2675   1
   3  13  -1 201.453 8.06063  -2
   3 -13   1 201.453 8.06063   1
   3 -13   2 9502.71 87.2588   1
   4  13  -3 7389.45 87.3443  -2
   3 -13   3 7389.45 87.3443   1
   4  13  -4 3578.65 102.724  -2
   3 -13   4 3578.65 102.724   1
   3 -13   5 1140.83 48.9185   1
   3 -13   6 2210.78 48.7752   1
   5  13  -7 797.988 44.9951  -2
   3 -13   7 797.988 44.9951   1
   5  13  -8 2661.78 53.7255  -2
   3 -13   8 2661.78 53.7255   1
   3 -13   9 25.9909 27.6949   1
   0  12 -11 1456.65 60.7121  -2
  -3 -12  11 1456.65 60.7121   1
  -3 -12  10 555.439 40.7881   1
   0  12 -10 1936.91 113.769  -2
  -3 -12  10 1936.91 113.769   1
  -3 -12   9 946.378 62.4891   1
  -1  12  -8 9145.37 143.349  -2
  -3 -12   8 9145.37 143.349   1
  -1  12  -7 3171.29 69.4950  -2
  -3 -12   7 3171.29 69.4950   1
  -3 -12   6 3879.14 86.3168   1
  -3 -12   5 3305.20 90.5563   1
  -2  12  -4 12725.0 115.277  -2
  -3 -12   4 12725.0 115.277   1
  -2  12  -3 1958.12 62.0921  -2
  -3 -12   3 1958.12 62.0921   1
  -3 -12   2 8806.43 73.3923   1
   3 -12  -1 8206.48 105.097   1
  -3  12  -1 11445.3 112.851  -2
  -3 -12   1 11445.3 112.851   1
  -3  12   0 10901.6 10.4817  -2
  -3 -12   0 10901.6 10.4817   1
  -3 -12  -1 4498.83 106.664   1
   3  12  -1 10555.9 110.371  -2
   3 -12   1 10555.9 110.371   1
   3 -12   2 3856.78 65.5993   1
   4  12  -3 4279.64 114.512  -2
   3 -12   3 4279.64 114.512   1
  -4  12   4 7547.42 122.901  -2
  -3 -12  -4 7547.42 122.901   1
  -3 -12  -5 3754.08 72.3488   1
   3 -12   6 317.968 77.9785   1
   5  12  -7 1675.83 115.914  -2
   3 -12   7 1675.83 115.914   1
   5  12  -8 766.282 57.0127  -2
   3 -12   8 766.282 57.0127   1
   3 -12   9 591.844 48.3127   1
   3 -12  10 111.136 27.5027   1
   0  11 -12 3840.13 110.892  -2
  -3 -11  12 3840.13 110.892   1
   0  11 -11 2862.28 84.7189  -2
  -3 -11  11 2862.28 84.7189   1
  -3 -11  10 1942.59 95.0877   1
   0  11 -10 7705.71 180.881  -2
  -3 -11  10 7705.71 180.881   1
  -3 -11   9 1842.88 130.959   1
  -1  11  -8 3298.03 108.730  -2
  -3 -11   8 3298.03 108.730   1
  -1  11  -7 7365.19 115.613  -2
  -3 -11   7 7365.19 115.613   1
  -3 -11   6 1479.54 69.1501   1
  -3 -11   5 5314.05 92.6506   1
  -2  11  -5 7626.55 181.731  -2
  -3 -11   5 7626.55 181.731   1
  -2  11  -4 3266.18 85.4968  -2
  -3 -11   4 3266.18 85.4968   1
   2  11   3 5806.60 86.3242  -2
   3 -11  -3 5806.60 86.3242   1
   3 -11  -2 416.182 44.8783   1
   3 -11  -1 4397.89 96.4577   1
   3  11   1 9675.12 115.305  -2
   3 -11  -1 9675.12 115.305   1
   3  11   0 2529.60 87.2893  -2
   3 -11   0 2529.60 87.2893   1
   3 -11   1 7443.98 117.173   1
  -3  11   1 11105.6 112.918  -2
  -3 -11  -1 11105.6 112.918   1
  -3 -11  -2 2921.77 61.8353   1
   3 -11   3 1674.67 153.272   1
  -4  11   3 4918.78 86.9938  -2
  -3 -11  -3 4918.78 86.9938   1
  -4  11   4 10071.8 125.846  -2
  -3 -11  -4 10071.8 125.846   1
  -3 -11  -5 479.389 55.9565   1
   3 -11   6 7407.39 105.373   1
   5  11  -7 5530.78 126.362  -2
   3 -11   7 5530.78 126.362   1
   5  11  -8 5458.96 110.607  -2
   3 -11   8 5458.96 110.607   1
   3 -11   9 1679.64 52.9789   1
   3 -11  10 796.980 44.0968   1
   6  11 -11 922.704 89.1471  -2
   3 -11  11 922.704 89.1471   1
  -3 -10  13 206.165 66.8872   1
   0  10 -12 3591.85 78.4375  -2
  -3 -10  12 3591.85 78.4375   1
   0  10 -11 3303.94 106.299  -2
  -3 -10  11 3303.94 106.299   1
   0  10 -10 9146.11 221.097  -2
  -3 -10  10 9146.11 221.097   1
  -3 -10   9 4535.40 171.723   1
  -1  10  -8 21232.4 176.614  -2
  -3 -10   8 21232.4 176.614   1
  -1  10  -7 4800.40 114.889  -2
  -3 -10   7 4800.40 114.889   1
  -3 -10   6 24159.9 131.864   1
  -3 -10   5 12091.5 100.660   1
  -2  10  -5 17068.2 284.647  -2
  -3 -10   5 17068.2 284.647   1
  -2  10  -4 19998.4 162.284  -2
  -3 -10   4 19998.4 162.284   1
   2  10   3 11735.8 109.736  -2
   3 -10  -3 11735.8 109.736   1
   3 -10  -2 37936.3 142.837   1
   3 -10  -1 15383.9 110.699   1
   3  10   1 18706.0 175.034  -2
   3 -10  -1 18706.0 175.034   1
   3  10   0 34102.8 18.0844  -2
   3 -10   0 34102.8 18.0844   1
  -3 -10  -1 3707.63 93.2283   1
  -3  10   1 14703.3 130.887  -2
  -3 -10  -1 14703.3 130.887   1
  -3 -10  -2 10349.6 94.0706   1
   4  10  -3 35846.7 145.361  -2
   3 -10   3 35846.7 145.361   1
   4  10  -4 1058.48 91.5576  -2
   3 -10   4 1058.48 91.5576   1
   3 -10   5 5169.94 92.3477   1
   3 -10   6 925.614 65.2309   1
   5  10  -7 5334.20 128.427  -2
   3 -10   7 5334.20 128.427   1
   5  10  -8 3255.53 105.320  -2
   3 -10   8 3255.53 105.320   1
   3 -10   9 542.998 89.3424   1
   3 -10  10 162.368 75.4194   1
   6  10 -11 2684.77 95.7277  -2
   3 -10  11 2684.77 95.7277   1
   3 -10  12 130.708 58.2512   1
  -3  -9  13 1115.21 96.4847   1
   0   9 -12 3319.04 90.9298  -2
  -3  -9  12 3319.04 90.9298   1
   0   9 -11 1525.02 184.487  -2
  -3  -9  11 1525.02 184.487   1
   0   9 -10 2836.10 207.569  -2
  -3  -9  10 2836.10 207.569   1
  -3  -9   9 3661.22 182.786   1
  -1   9  -8 6627.40 162.029  -2
  -3  -9   8 6627.40 162.029   1
  -1   9  -7 8053.23 144.295  -2
  -3  -9   7 8053.23 144.295   1
   3  -9  -6 6667.08 89.1865   1
   3  -9  -5 5487.45 76.8878   1
  -2   9  -4 11431.5 125.306  -2
  -3  -9   4 11431.5 125.306   1
  -3  -9   3 4875.85 177.448   1
   2   9   3 10948.0 99.9197  -2
   3  -9  -3 10948.0 99.9197   1
  -3  -9   2 6154.16 79.7769   1
   3  -9  -1 7737.26 87.3879   1
  -3   9  -1 8923.08 136.642  -2
  -3  -9   1 8923.08 136.642   1
   3   9   0 43454.6 18.8672  -2
   3  -9   0 43454.6 18.8672   1
   3  -9   1 1390.54 61.6165   1
   3   9  -1 6901.58 191.821  -2
   3  -9   1 6901.58 191.821   1
  -3  -9  -2 16769.4 105.835   1
   3  -9   3 10307.4 226.581   1
  -4   9   3 12616.6 113.726  -2
  -3  -9  -3 12616.6 113.726   1
  -4   9   4 8766.64 141.465  -2
  -3  -9  -4 8766.64 141.465   1
   3  -9   5 2079.39 79.2469   1
   3  -9   6 11026.8 103.721   1
   5   9  -7 12472.1 166.858  -2
   3  -9   7 12472.1 166.858   1
   5   9  -8 37618.8 239.890  -2
   3  -9   8 37618.8 239.890   1
   3  -9   9 579.584 107.851   1
   3  -9  10 5372.00 124.690   1
   6   9 -11 4188.63 128.378  -2
   3  -9  11 4188.63 128.378   1
   6   9 -12 2765.73 87.4266  -2
   3  -9  12 2765.73 87.4266   1
   0   8 -12 4910.84 212.931  -2
  -3  -8  12 4910.84 212.931   1
   0   8 -11 3260.44 141.098  -2
  -3  -8  11 3260.44 141.098   1
   0   8 -10 11754.7 179.211  -2
  -3  -8  10 11754.7 179.211   1
  -3  -8   9 2979.39 109.710   1
   1   8   8 18393.9 303.687  -2
   3  -8  -8 18393.9 303.687   1
   1   8   7 2951.97 90.6059  -2
   3  -8  -7 2951.97 90.6059   1
  -3  -8   6 23671.3 138.186   1
  -3  -8   5 7376.52 82.0696   1
  -2   8  -4 35990.9 174.923  -2
  -3  -8   4 35990.9 174.923   1
  -3  -8   3 2203.90 147.709   1
   2   8   3 2771.48 89.6265  -2
   3  -8  -3 2771.48 89.6265   1
  -3  -8   2 14751.9 97.0125   1
   3  -8  -1 67.6001 48.8795   1
  -3   8   0 8969.22 9.59558  -2
  -3  -8   0 8969.22 9.59558   1
   3  -8   1 6532.65 73.2165   1
   3  -8   2 13636.6 85.7590   1
   3  -8   3 1896.19 142.973   1
  -4   8   3 10197.4 112.366  -2
  -3  -8  -3 10197.4 112.366   1
   4   8  -4 23622.0 196.285  -2
   3  -8   4 23622.0 196.285   1
   3  -8   5 14564.7 116.769   1
  -3  -8  -6 2394.65 73.1294   1
  -5   8   7 10223.4 139.750  -2
  -3  -8  -7 10223.4 139.750   1
  -5   8   8 3002.76 120.657  -2
  -3  -8  -8 3002.76 120.657   1
   3  -8   9 1706.52 134.543   1
   3  -8  10 1024.72 113.175   1
   6   8 -11 3213.74 141.651  -2
   3  -8  11 3213.74 141.651   1
   3  -8  12 77.3234 89.5674   1
   6   8 -12 1414.87 140.530  -2
   3  -8  12 1414.87 140.530   1
   3  -8  13 70.4949 48.1765   1
   1   7 -15 2116.24 117.924  -2
  -3  -7  15 2116.24 117.924   1
   1   7 -14 3150.72 96.5319  -2
  -3  -7  14 3150.72 96.5319   1
  -3  -7  13 452.533 98.3354   1
   0   7  12 4080.26 151.650  -2
   3  -7 -12 4080.26 151.650   1
   0   7 -11 441.422 145.616  -2
  -3  -7  11 441.422 145.616   1
  -3  -7  10 11306.1 513.072   1
   0   7  10 23653.8 243.003  -2
   3  -7 -10 23653.8 243.003   1
  -3  -7   9 199.759 125.179   1
   1   7   9 5934.48 294.032  -2
   3  -7  -9 5934.48 294.032   1
   1   7   8 8064.75 136.740  -2
   3  -7  -8 8064.75 136.740   1
  -1   7  -7 8785.95 140.427  -2
  -3  -7   7 8785.95 140.427   1
  -3  -7   6 5857.32 101.076   1
  -3  -7   5 1983.99 80.1579   1
  -2   7  -4 17554.9 150.343  -2
  -3  -7   4 17554.9 150.343   1
   2   7   3 50240.0 201.783  -2
   3  -7  -3 50240.0 201.783   1
  -3  -7   2 18984.2 112.081   1
   3  -7  -1 5716.22 91.3680   1
   3   7   0 1668.52 11.4865  -2
   3  -7   0 1668.52 11.4865   1
   3  -7   1 26852.2 150.736   1
   3  -7   2 5286.55 94.6490   1
   3  -7   3 20469.4 267.373   1
   4   7  -3 28511.5 246.702  -2
   3  -7   3 28511.5 246.702   1
   4   7  -4 24462.6 176.405  -2
   3  -7   4 24462.6 176.405   1
  -3  -7  -5 8482.33 94.8423   1
  -3  -7  -6 23993.2 136.803   1
  -5   7   7 4889.89 118.369  -2
  -3  -7  -7 4889.89 118.369   1
   5   7  -8 8990.99 221.074  -2
   3  -7   8 8990.99 221.074   1
   3  -7   9 7899.81 172.450   1
   3  -7  10 17415.0 215.577   1
   6   7 -11 1467.63 142.872  -2
   3  -7  11 1467.63 142.872   1
   3  -7  12 2663.14 128.432   1
   6   7 -12 3106.00 177.208  -2
   3  -7  12 3106.00 177.208   1
   3  -7  13 1482.28 91.6604   1
   1   6 -15 1090.68 84.6960  -2
  -3  -6  15 1090.68 84.6960   1
   1   6 -14 2598.11 112.738  -2
  -3  -6  14 2598.11 112.738   1
  -3  -6  13 200.462 91.7370   1
   0   6  13 904.282 228.424  -2
   3  -6 -13 904.282 228.424   1
   0   6  12 11345.1 335.505  -2
   3  -6 -12 11345.1 335.505   1
   0   6  11 3286.83 307.135  -2
   3  -6 -11 3286.83 307.135   1
   0   6  10 8835.45 259.899  -2
   3  -6 -10 8835.45 259.899   1
   3  -6  -9 15093.9 158.897   1
  -1   6  -9 20390.6 804.544  -2
  -3  -6   9 20390.6 804.544   1
  -1   6  -8 4961.58 104.940  -2
  -3  -6   8 4961.58 104.940   1
  -1   6  -7 17277.7 217.983  -2
  -3  -6   7 17277.7 217.983   1
   3  -6  -6 9812.17 124.042   1
  -3  -6   5 24944.0 147.962   1
   2   6   4 44552.2 253.288  -2
   3  -6  -4 44552.2 253.288   1
  -3  -6   3 10200.7 181.605   1
  -2   6  -3 17149.7 298.944  -2
  -3  -6   3 17149.7 298.944   1
  -3  -6   2 15447.5 223.873   1
   3  -6  -1 7571.19 205.034   1
   3   6   0 35798.7 23.1216  -2
   3  -6   0 35798.7 23.1216   1
   3  -6   1 9078.16 125.767   1
   3  -6   2 34794.3 154.513   1
   3  -6   3 13618.8 110.943   1
  -4   6   3 51667.0 378.505  -2
  -3  -6  -3 51667.0 378.505   1
   4   6  -4 24822.3 175.480  -2
   3  -6   4 24822.3 175.480   1
   3  -6   5 10427.1 96.0723   1
  -3  -6  -6 3393.61 74.1626   1
   5   6  -7 15256.8 189.023  -2
   3  -6   7 15256.8 189.023   1
  -5   6   8 2164.10 165.327  -2
  -3  -6  -8 2164.10 165.327   1
   3  -6   9 16955.9 288.589   1
   3  -6  10 582.408 178.118   1
   6   6 -11 6222.98 259.877  -2
   3  -6  11 6222.98 259.877   1
   3  -6  12 4676.18 158.449   1
   3  -6  13 1018.58 98.7836   1
   3  -6  14 765.815 81.2776   1
   1   5 -16 1672.17 88.8669  -2
  -3  -5  16 1672.17 88.8669   1
   1   5 -15 1690.92 87.8120  -2
  -3  -5  15 1690.92 87.8120   1
   1   5 -14 7728.75 172.545  -2
  -3  -5  14 7728.75 172.545   1
  -3  -5  13 455.398 123.297   1
   0   5  12 25566.6 226.204  -2
   3  -5 -12 25566.6 226.204   1
   0   5 -11 6914.93 169.551  -2
  -3  -5  11 6914.93 169.551   1
  -3  -5  10 4446.31 423.529   1
   0   5  10 7792.88 176.662  -2
   3  -5 -10 7792.88 176.662   1
   3  -5  -9 5854.10 195.746   1
   1   5   9 12225.7 207.537  -2
   3  -5  -9 12225.7 207.537   1
  -1   5  -8 28409.8 235.624  -2
  -3  -5   8 28409.8 235.624   1
   1   5   7 17751.6 186.582  -2
   3  -5  -7 17751.6 186.582   1
  -3  -5   6 1720.81 129.277   1
  -3  -5   5 16657.9 208.090   1
  -2   5  -4 10184.7 320.807  -2
  -3  -5   4 10184.7 320.807   1
   2   5   3 27875.2 311.222  -2
   3  -5  -3 27875.2 311.222   1
   3  -5  -2 2152.66 167.832   1
   3  -5  -1 64918.4 344.673   1
  -3   5   0 8058.37 10.0560  -2
  -3  -5   0 8058.37 10.0560   1
   3  -5   1 40154.5 269.523   1
  -3  -5  -2 44540.2 315.574   1
  -3  -5  -3 42512.5 320.683   1
   4   5  -4 24434.5 188.084  -2
   3  -5   4 24434.5 188.084   1
  -3  -5  -5 1613.94 68.6019   1
  -3  -5  -6 8644.87 117.042   1
  -5   5   7 5382.00 172.478  -2
  -3  -5  -7 5382.00 172.478   1
  -5   5   8 22023.1 214.351  -2
  -3  -5  -8 22023.1 214.351   1
  -3  -5  -9 6393.14 162.576   1
   3  -5  10 1475.17 116.467   1
   6   5 -11 3970.54 185.608  -2
   3  -5  11 3970.54 185.608   1
   3  -5  12 7229.92 186.938   1
   6   5 -12 8711.70 253.159  -2
   3  -5  12 8711.70 253.159   1
   3  -5  13 492.639 76.6972   1
   3  -5  14 2197.06 109.154   1
   7   5 -15 573.762 84.8730  -2
   3  -5  15 573.762 84.8730   1
   1   4 -16 1173.50 61.8782  -2
  -3  -4  16 1173.50 61.8782   1
   1   4 -15 380.837 108.473  -2
  -3  -4  15 380.837 108.473   1
  -1   4  14 12369.7 205.222  -2
   3  -4 -14 12369.7 205.222   1
   3  -4 -13 785.537 97.2990   1
   0   4 -12 3231.62 161.249  -2
  -3  -4  12 3231.62 161.249   1
   0   4  11 1666.57 161.936  -2
   3  -4 -11 1666.57 161.936   1
   3  -4 -10 7231.94 233.111   1
   0   4  10 20361.1 206.028  -2
   3  -4 -10 20361.1 206.028   1
   3  -4  -9 1565.03 109.437   1
   1   4   9 4275.02 199.663  -2
   3  -4  -9 4275.02 199.663   1
   1   4   8 33914.0 246.759  -2
   3  -4  -8 33914.0 246.759   1
   1   4   7 34775.1 246.442  -2
   3  -4  -7 34775.1 246.442   1
   3  -4  -6 71153.5 379.978   1
   3  -4  -5 1951.85 212.884   1
   2   4   4 36974.5 671.672  -2
   3  -4  -4 36974.5 671.672   1
   3  -4  -3 6564.59 286.396   1
   2   4   3 15330.7 590.472  -2
   3  -4  -3 15330.7 590.472   1
  -3  -4   2 23476.7 330.772   1
  -3  -4   1 495.107 135.744   1
  -3   4   0 33944.8 23.8270  -2
  -3  -4   0 33944.8 23.8270   1
   3  -4   1 16438.3 247.919   1
   3  -4   2 28452.1 325.008   1
   3  -4   3 14773.1 273.602   1
  -4   4   4 87559.6 746.595  -2
  -3  -4  -4 87559.6 746.595   1
   3  -4   5 26554.9 201.704   1
  -3  -4  -6 1784.45 95.8314   1
  -5   4   7 6844.66 152.232  -2
  -3  -4  -7 6844.66 152.232   1
  -5   4   8 7119.99 148.310  -2
  -3  -4  -8 7119.99 148.310   1
  -3  -4  -9 861.981 93.5538   1
  -3  -4 -10 7891.83 155.758   1
  -6   4  11 3284.89 156.513  -2
  -3  -4 -11 3284.89 156.513   1
   3  -4  12 3824.70 164.279   1
   6   4 -12 3797.00 238.161  -2
   3  -4  12 3797.00 238.161   1
   3  -4  13 768.082 134.785   1
   3  -4  14 1979.07 120.165   1
   7   4 -15 2385.13 81.9406  -2
   3  -4  15 2385.13 81.9406   1
  -1   3  16 2006.12 87.7633  -2
   3  -3 -16 2006.12 87.7633   1
  -1   3  15 2735.05 134.354  -2
   3  -3 -15 2735.05 134.354   1
  -1   3  14 9265.16 192.766  -2
   3  -3 -14 9265.16 192.766   1
   3  -3 -13 1188.49 144.610   1
   0   3  13 5333.33 388.267  -2
   3  -3 -13 5333.33 388.267   1
   0   3  12 15124.5 261.540  -2
   3  -3 -12 15124.5 261.540   1
   0   3 -11 9184.88 227.566  -2
  -3  -3  11 9184.88 227.566   1
  -3  -3  10 5531.10 273.594   1
   0   3  10 24325.7 281.456  -2
   3  -3 -10 24325.7 281.456   1
   3  -3  -9 3074.41 136.348   1
   1   3   9 4164.49 253.439  -2
   3  -3  -9 4164.49 253.439   1
   1   3   8 14795.9 193.385  -2
   3  -3  -8 14795.9 193.385   1
   1   3   7 38170.2 298.440  -2
   3  -3  -7 38170.2 298.440   1
   3  -3  -6 18991.2 295.677   1
   3  -3  -5 6330.58 224.525   1
   2   3   4 67872.0 696.896  -2
   3  -3  -4 67872.0 696.896   1
  -3  -3   3 8047.86 330.725   1
  -3  -3   2 73253.2 639.318   1
  -3  -3   1 42386.3 306.238   1
  -3   3   0 74664.2 44.0876  -2
  -3  -3   0 74664.2 44.0876   1
  -3  -3  -1 24424.8 309.582   1
   3  -3   2 125582. 727.568   1
  -3  -3  -3 67797.8 507.869   1
  -4   3   4 67909.5 665.549  -2
  -3  -3  -4 67909.5 665.549   1
   3  -3   5 3697.28 148.286   1
   3  -3   6 65932.9 266.084   1
  -5   3   7 13988.8 186.546  -2
  -3  -3  -7 13988.8 186.546   1
  -5   3   8 45114.3 251.146  -2
  -3  -3  -8 45114.3 251.146   1
   3  -3   9 11768.8 135.881   1
  -3  -3 -10 10129.1 145.962   1
   6   3 -11 3506.38 160.048  -2
   3  -3  11 3506.38 160.048   1
   6   3 -12 7589.91 279.417  -2
   3  -3  12 7589.91 279.417   1
   3  -3  13 2607.20 161.249   1
   3  -3  14 4873.27 152.071   1
  -7   3  15 1530.10 86.2408  -2
  -3  -3 -15 1530.10 86.2408   1
  -2   2  17 653.531 101.750  -2
   3  -2 -17 653.531 101.750   1
  -1   2  16 1016.67 86.6816  -2
   3  -2 -16 1016.67 86.6816   1
   1   2 -15 923.356 11.3484  -2
  -3  -2  15 923.356 11.3484   1
  -1   2  14 4764.62 137.676  -2
   3  -2 -14 4764.62 137.676   1
  -3  -2  13 2106.18 197.009   1
   0   2  13 3890.17 387.059  -2
   3  -2 -13 3890.17 387.059   1
   0   2 -12 35704.7 454.398  -2
  -3  -2  12 35704.7 454.398   1
   0   2  11 2948.26 150.292  -2
   3  -2 -11 2948.26 150.292   1
   3  -2 -10 30292.9 315.224   1
   0   2  10 43798.3 342.564  -2
   3  -2 -10 43798.3 342.564   1
   3  -2  -9 2250.36 104.124   1
   3  -2  -8 37326.4 624.544   1
   1   2   8 45082.1 302.077  -2
   3  -2  -8 45082.1 302.077   1
   3  -2  -7 14550.9 433.013   1
   1   2   7 23650.6 268.997  -2
   3  -2  -7 23650.6 268.997   1
   3  -2  -6 111541. 644.910   1
   3  -2  -5 10372.1 242.690   1
  -2   2  -4 65260.3 934.725  -2
  -3  -2   4 65260.3 934.725   1
  -3  -2   3 91121.9 792.277   1
   3  -2  -2 513824. 1581.47   1
   3  -2  -1 114001. 440.150   1
   3   2   0 116062. 34.2386  -2
   3  -2   0 116062. 34.2386   1
  -3  -2  -1 10711.1 234.523   1
  -3  -2  -2 39170.4 434.376   1
  -3  -2  -3 44029.0 430.552   1
  -4   2   4 78986.5 721.955  -2
  -3  -2  -4 78986.5 721.955   1
  -3  -2  -5 397.205 196.625   1
  -3  -2  -6 46569.2 278.335   1
  -3  -2  -7 10816.3 257.685   1
  -5   2   7 13759.8 207.878  -2
  -3  -2  -7 13759.8 207.878   1
  -5   2   8 28503.1 180.806  -2
  -3  -2  -8 28503.1 180.806   1
  -3  -2  -9 3078.09 97.6306   1
   3  -2  10 4466.22 125.042   1
   6   2 -11 27717.0 316.234  -2
   3  -2  11 27717.0 316.234   1
   3  -2  12 622.244 181.085   1
   3  -2  13 2281.33 170.274   1
   3  -2  14-13.2561 103.995   1
   7   2 -15 1623.12 116.962  -2
   3  -2  15 1623.12 116.962   1
  -3  -1  17 91.7870 54.2178   1
  -2   1  17 851.615 118.319  -2
   3  -1 -17 851.615 118.319   1
   1   1 -16 2233.65 91.2844  -2
  -3  -1  16 2233.65 91.2844   1
  -1   1  15 9120.46 14.8482  -2
   3  -1 -15 9120.46 14.8482   1
   1   1 -14 1194.11 133.011  -2
  -3  -1  14 1194.11 133.011   1
  -3  -1  13 8187.79 499.579   1
   0   1  13 22692.2 510.310  -2
   3  -1 -13 22692.2 510.310   1
   0   1 -12 36451.6 473.191  -2
  -3  -1  12 36451.6 473.191   1
   0   1  11 4500.94 224.930  -2
   3  -1 -11 4500.94 224.930   1
   3  -1 -10 2474.87 179.985   1
   0   1  10 58075.5 646.597  -2
   3  -1 -10 58075.5 646.597   1
   3  -1  -9 3123.26 124.961   1
   3  -1  -8 7202.70 308.472   1
   1   1   8 11932.0 232.461  -2
   3  -1  -8 11932.0 232.461   1
   1   1   7 30837.5 402.912  -2
   3  -1  -7 30837.5 402.912   1
   3  -1  -6 2093.39 192.166   1
   3  -1  -5 15935.4 293.345   1
  -3  -1  -5 9646.73 504.707   1
  -3  -1  -6 59097.3 434.649   1
  -5   1   7 9949.53 208.172  -2
  -3  -1  -7 9949.53 208.172   1
  -5   1   8 41987.1 310.249  -2
  -3  -1  -8 41987.1 310.249   1
  -3  -1  -9 14505.6 166.810   1
  -3  -1 -10 21748.2 191.188   1
  -6   1  11 22577.9 317.083  -2
  -3  -1 -11 22577.9 317.083   1
   3  -1  12 4102.63 223.529   1
   3  -1  13 3222.13 173.248   1
   3  -1  14 4785.83 141.664   1
   7   1 -15 854.327 107.564  -2
   3  -1  15 854.327 107.564   1
  -1   0  16 1094.71 119.526  -2
   3   0 -16 1094.71 119.526   1
  -1   0  15 1410.67 108.779  -2
   3   0 -15 1410.67 108.779   1
  -1   0  14 74.3425 10.5882  -2
   3   0 -14 74.3425 10.5882   1
   3   0 -13 1228.62 129.261   1
   0   0  13 5037.32 357.138  -2
   3   0 -13 5037.32 357.138   1
   0   0  12 22905.7 224.632  -2
   3   0 -12 22905.7 224.632   1
   0   0  11 1552.38 155.291  -2
   3   0 -11 1552.38 155.291   1
   3   0 -10 7725.14 210.824   1
   0   0  10 35589.8 323.968  -2
   3   0 -10 35589.8 323.968   1
   3   0  -9 5729.05 127.517   1
   3   0  -8 18264.2 391.944   1
   1   0   8 20054.0 228.859  -2
   3   0  -8 20054.0 228.859   1
   3   0  -7 602.174 198.853   1
   1   0   7 2161.37 232.232  -2
   3   0  -7 2161.37 232.232   1
   3   0  -6 47419.9 373.837   1
   3   0  -5 18663.8 304.526   1
   2   0   4 161489. 1392.12  -2
   3   0  -4 161489. 1392.12   1
   3   0  -3 2355.93 316.329   1
   3   0  -2 1234.85 389.472   1
   3   0  -1 29079.6 461.095   1
   3   0   0 72008.8 1149.24  -2
   3   0   0 72008.8 1149.24   1
   3   0   1 1088.61 427.454   1
  -3   0  -2 27329.8 401.599   1
   3   0   3 380.155 202.676   1
  -4   0   4 108122. 1010.51  -2
  -3   0  -4 108122. 1010.51   1
  -3   0  -5 6154.08 335.416   1
  -3   0  -6 6422.77 174.874   1
  -5   0   7 5321.24 151.638  -2
  -3   0  -7 5321.24 151.638   1
   5   0  -8 31695.9 219.243  -2
   3   0   8 31695.9 219.243   1
  -3   0  -9 165.894 92.0371   1
  -3   0 -10 263.544 98.3691   1
   6   0 -11 10768.9 236.125  -2
   3   0  11 10768.9 236.125   1
   6   0 -12 2667.99 281.879  -2
   3   0  12 2667.99 281.879   1
   3   0  13 3013.02 153.569   1
   3   0  14 1290.09 104.667   1
   7   0 -15 892.317 106.958  -2
   3   0  15 892.317 106.958   1
  -1  -1  16 2302.32 164.970  -2
   3   1 -16 2302.32 164.970   1
  -1  -1  15 6564.32 159.181  -2
   3   1 -15 6564.32 159.181   1
  -1  -1  14 1695.19 287.657  -2
   3   1 -14 1695.19 287.657   1
   3   1 -13 13066.4 192.409   1
   0  -1  12 37338.3 385.769  -2
   3   1 -12 37338.3 385.769   1
   0  -1  11 4375.10 186.705  -2
   3   1 -11 4375.10 186.705   1
   0  -1  10 48063.5 299.582  -2
   3   1 -10 48063.5 299.582   1
   3   1  -9 3321.99 116.255   1
   1  -1   8 12252.8 247.868  -2
   3   1  -8 12252.8 247.868   1
   1  -1   7 25918.3 228.718  -2
   3   1  -7 25918.3 228.718   1
   3   1  -6 1881.33 124.636   1
   3   1  -5 22030.0 734.174   1
   2  -1   4 86174.1 1046.05  -2
   3   1  -4 86174.1 1046.05   1
  -3   1   3 41332.9 559.667   1
  -3   1   2 122820. 787.973   1
   3   1  -1 6161.76 282.513   1
   3  -1   0 86454.0 22.7334  -2
   3   1   0 86454.0 22.7334   1
  -3   1  -1 79264.8 682.144   1
  -3   1  -2 11319.8 312.412   1
   3   1   3 28520.5 410.020   1
  -4  -1   4 43581.7 648.057  -2
  -3   1  -4 43581.7 648.057   1
   3   1   5 9786.39 348.404   1
  -3   1  -6 56205.8 358.697   1
  -5  -1   7 10209.4 176.300  -2
  -3   1  -7 10209.4 176.300   1
   5  -1  -8 37374.5 222.639  -2
   3   1   8 37374.5 222.639   1
  -3   1  -9 14041.5 148.076   1
   3   1  10 21729.1 175.495   1
   6  -1 -11 19379.7 256.875  -2
   3   1  11 19379.7 256.875   1
   3   1  12 2810.20 143.211   1
  -6  -1  12 5610.35 258.959  -2
  -3   1 -12 5610.35 258.959   1
   3   1  13 2458.46 130.404   1
   3   1  14 3824.73 113.128   1
   3   2 -17 297.591 82.9049   1
  -1  -2  16 1074.93 110.240  -2
   3   2 -16 1074.93 110.240   1
  -1  -2  15 760.354 188.095  -2
   3   2 -15 760.354 188.095   1
  -1  -2  14 4763.17 157.275  -2
   3   2 -14 4763.17 157.275   1
   3   2 -13 2167.13 163.697   1
   0  -2 -12 30312.4 341.687  -2
  -3   2  12 30312.4 341.687   1
   0  -2  11 3541.53 174.959  -2
   3   2 -11 3541.53 174.959   1
   0  -2  10 38182.9 274.116  -2
   3   2 -10 38182.9 274.116   1
   3   2  -9 2327.98 160.785   1
   1  -2   9 6066.14 274.593  -2
   3   2  -9 6066.14 274.593   1
   1  -2   8 46008.6 489.313  -2
   3   2  -8 46008.6 489.313   1
   1  -2   7 23541.9 376.031  -2
   3   2  -7 23541.9 376.031   1
   3   2  -6 105550. 554.731   1
  -3   2   5 10351.5 385.741   1
  -2  -2  -4 51740.2 815.187  -2
  -3   2   4 51740.2 815.187   1
  -3   2   3 85627.3 716.343   1
  -3   2   2 570245. 1360.21   1
   3   2  -1 132475. 668.690   1
   3  -2   0 128538. 56.3900  -2
   3   2   0 128538. 56.3900   1
  -3   2  -1 11991.0 337.590   1
   3   2   2 51308.5 793.588   1
  -3   2  -3 36202.6 450.026   1
  -4  -2   4 62051.9 722.309  -2
  -3   2  -4 62051.9 722.309   1
   3   2   5 557.271 209.047   1
   3   2   6 40025.3 308.198   1
  -5  -2   7 11209.1 169.749  -2
  -3   2  -7 11209.1 169.749   1
   5  -2  -8 21125.5 176.872  -2
   3   2   8 21125.5 176.872   1
  -3   2  -9 2251.34 90.4344   1
  -3   2 -10 3240.10 98.4960   1
  -6  -2  11 22507.3 249.110  -2
  -3   2 -11 22507.3 249.110   1
   3   2  12 470.516 104.900   1
  -6  -2  12 2875.72 209.765  -2
  -3   2 -12 2875.72 209.765   1
  -3   2 -13 1856.65 140.802   1
   3   3 -17 272.397 74.6159   1
  -1  -3  16 2098.34 91.6038  -2
   3   3 -16 2098.34 91.6038   1
  -1  -3  15 2414.67 146.940  -2
   3   3 -15 2414.67 146.940   1
  -1  -3  14 7303.65 135.114  -2
   3   3 -14 7303.65 135.114   1
   0  -3  13 4183.71 288.595  -2
   3   3 -13 4183.71 288.595   1
   3   3 -13 851.825 114.036   1
   0  -3 -12 13079.1 265.023  -2
  -3   3  12 13079.1 265.023   1
   0  -3  11 8592.92 177.657  -2
   3   3 -11 8592.92 177.657   1
   0  -3  10 20853.9 224.167  -2
   3   3 -10 20853.9 224.167   1
   3   3  -9 1842.63 358.442   1
   1  -3   9 3195.41 240.470  -2
   3   3  -9 3195.41 240.470   1
   1  -3   8 15304.2 325.920  -2
   3   3  -8 15304.2 325.920   1
   1  -3   7 36446.5 441.253  -2
   3   3  -7 36446.5 441.253   1
   3   3  -6 16738.8 410.800   1
  -3   3   5 5690.67 322.551   1
  -2  -3  -4 63177.2 829.962  -2
  -3   3   4 63177.2 829.962   1
  -3   3   3 7938.67 314.690   1
  -3   3   2 71027.0 629.369   1
  -3   3   1 44345.5 410.403   1
   3  -3   0 82649.3 702.466  -2
   3   3   0 82649.3 702.466   1
  -3   3  -1 23441.0 381.364   1
   3   3   2 153723. 1228.52   1
  -3   3  -3 65193.8 594.971   1
  -4  -3   4 58227.3 692.027  -2
  -3   3  -4 58227.3 692.027   1
  -3   3  -5 3464.79 218.074   1
   3   3   6 52437.5 595.074   1
  -5  -3   7 11249.6 207.996  -2
  -3   3  -7 11249.6 207.996   1
  -5  -3   8 29657.3 186.100  -2
  -3   3  -8 29657.3 186.100   1
  -3   3  -9 8471.04 111.070   1
  -3   3 -10 8379.45 136.114   1
  -6  -3  11 2464.41 134.581  -2
  -3   3 -11 2464.41 134.581   1
  -3   3 -12 5297.66 227.071   1
  -6  -3  12 5454.44 207.959  -2
  -3   3 -12 5454.44 207.959   1
  -3   3 -13 1715.24 135.406   1
   3   4 -17 163.423 62.9930   1
  -1  -4  16 1656.90 81.4588  -2
   3   4 -16 1656.90 81.4588   1
  -1  -4  15 339.656 120.942  -2
   3   4 -15 339.656 120.942   1
  -1  -4  14 9978.01 138.587  -2
   3   4 -14 9978.01 138.587   1
   3   4 -13 714.407 107.945   1
   0  -4  12 2426.20 152.546  -2
   3   4 -12 2426.20 152.546   1
   0  -4 -11 1830.69 162.632  -2
  -3   4  11 1830.69 162.632   1
   0  -4 -10 17549.4 176.649  -2
  -3   4  10 17549.4 176.649   1
   3   4  -9 1089.31 155.124   1
   1  -4   9 3230.50 233.129  -2
   3   4  -9 3230.50 233.129   1
   1  -4   8 28347.6 275.756  -2
   3   4  -8 28347.6 275.756   1
   1  -4   7 32634.7 364.445  -2
   3   4  -7 32634.7 364.445   1
  -3   4   6 58381.2 626.055   1
  -3   4   5 2339.24 245.294   1
   2  -4   4 30911.5 573.442  -2
   3   4  -4 30911.5 573.442   1
  -3   4   3 5464.60 292.989   1
   3   4  -2 25925.5 398.679   1
  -3   4   1 926.413 225.591   1
  -3  -4   0 31833.0 14.5473  -2
  -3   4   0 31833.0 14.5473   1
  -3   4  -1 14273.3 300.481   1
  -3   4  -2 24214.8 355.265   1
   3   4   3 10212.2 266.678   1
   4  -4  -4 70153.4 751.323  -2
   3   4   4 70153.4 751.323   1
   3   4   5 21200.8 368.759   1
  -3   4  -6 1446.63 174.410   1
  -5  -4   7 3972.33 250.654  -2
  -3   4  -7 3972.33 250.654   1
  -5  -4   8 4852.90 122.711  -2
  -3   4  -8 4852.90 122.711   1
  -3   4  -9 551.853 72.4461   1
  -3   4 -10 5363.92 116.389   1
  -6  -4  11 2605.52 127.056  -2
  -3   4 -11 2605.52 127.056   1
  -3   4 -12 3664.63 194.791   1
  -6  -4  12 3540.56 187.839  -2
  -3   4 -12 3540.56 187.839   1
  -3   4 -13 840.092 120.827   1
  -3   4 -14 2046.72 114.035   1
  -1  -5  16 2021.86 72.8895  -2
   3   5 -16 2021.86 72.8895   1
  -1  -5  15 1390.85 122.134  -2
   3   5 -15 1390.85 122.134   1
  -1  -5  14 6028.60 162.965  -2
   3   5 -14 6028.60 162.965   1
   3   5 -13 612.070 102.930   1
   0  -5  12 24198.2 264.146  -2
   3   5 -12 24198.2 264.146   1
   0  -5 -11 5917.81 193.968  -2
  -3   5  11 5917.81 193.968   1
   0  -5  10 6675.27 259.223  -2
   3   5 -10 6675.27 259.223   1
   3   5  -9 4873.42 208.234   1
   1  -5   9 12414.8 248.793  -2
   3   5  -9 12414.8 248.793   1
   1  -5   8 25300.6 268.592  -2
   3   5  -8 25300.6 268.592   1
  -1  -5  -7 17586.9 283.615  -2
  -3   5   7 17586.9 283.615   1
   3   5  -6 1226.41 199.721   1
   3   5  -5 12226.2 288.380   1
  -2  -5  -4 8251.13 345.901  -2
  -3   5   4 8251.13 345.901   1
  -3   5   3 22178.7 557.317   1
   2  -5   3 29756.6 593.936  -2
   3   5  -3 29756.6 593.936   1
   3   5  -2 2206.14 205.770   1
   3   5  -1 57395.0 483.027   1
  -3  -5   0 6981.29 320.865  -2
  -3   5   0 6981.29 320.865   1
   3   5   1 37761.5 385.618   1
   3   5   2 40975.2 401.221   1
  -3   5  -3 35843.2 397.733   1
  -4  -5   4 21086.1 413.378  -2
  -3   5  -4 21086.1 413.378   1
  -3   5  -5 1587.25 171.920   1
  -3   5  -6 6711.08 231.694   1
  -5  -5   7 2887.54 229.089  -2
  -3   5  -7 2887.54 229.089   1
   5  -5  -8 13759.5 200.282  -2
   3   5   8 13759.5 200.282   1
   3   5   9 4678.16 142.114   1
   3   5  10 1266.03 102.855   1
  -6  -5  11 3216.50 217.820  -2
  -3   5 -11 3216.50 217.820   1
  -6  -5  12 8400.32 214.329  -2
  -3   5 -12 8400.32 214.329   1
  -3   5 -13 301.375 105.772   1
   3   5  14 1343.72 60.1456   1
  -1  -6  15 1562.53 116.455  -2
   3   6 -15 1562.53 116.455   1
  -1  -6  14 2249.22 136.366  -2
   3   6 -14 2249.22 136.366   1
   3   6 -13 130.615 89.8999   1
   0  -6  12 8442.93 179.188  -2
   3   6 -12 8442.93 179.188   1
   0  -6  11 3173.98 176.152  -2
   3   6 -11 3173.98 176.152   1
   0  -6  10 6748.83 310.360  -2
   3   6 -10 6748.83 310.360   1
   3   6  -9 13253.4 310.892   1
  -1  -6  -8 3644.83 429.917  -2
  -3   6   8 3644.83 429.917   1
  -1  -6  -7 11980.5 534.609  -2
  -3   6   7 11980.5 534.609   1
   3   6  -6 6003.41 239.389   1
   3   6  -5 21412.8 330.128   1
  -2  -6  -4 30395.9 686.997  -2
  -3   6   4 30395.9 686.997   1
   3   6   1 11427.0 371.051   1
  -3   6  -3 10175.0 257.367   1
  -4  -6   4 14908.8 406.166  -2
  -3   6  -4 14908.8 406.166   1
  -3   6  -5 7998.50 215.405   1
  -3   6  -6 1692.02 209.830   1
  -5  -6   7 9112.06 429.663  -2
  -3   6  -7 9112.06 429.663   1
  -3   6  -9 13411.3 253.732   1
  -3   6 -10 307.733 121.398   1
  -6  -6  11 6157.17 240.358  -2
  -3   6 -11 6157.17 240.358   1
  -6  -6  12 6101.06 193.509  -2
  -3   6 -12 6101.06 193.509   1
  -3   6 -13 1163.54 109.680   1
  -3   6 -14 1057.21 88.9097   1
  -1  -7  15 2068.99 70.2680  -2
   3   7 -15 2068.99 70.2680   1
  -1  -7  14 3046.95 130.451  -2
   3   7 -14 3046.95 130.451   1
   3   7 -13 386.270 83.0263   1
   0  -7  12 4437.07 149.283  -2
   3   7 -12 4437.07 149.283   1
   0  -7  11 484.933 246.529  -2
   3   7 -11 484.933 246.529   1
   0  -7  10 20665.7 374.192  -2
   3   7 -10 20665.7 374.192   1
   3   7  -9 271.831 226.653   1
  -3   7 -10 13316.8 244.993   1
  -6  -7  11 1063.99 182.021  -2
  -3   7 -11 1063.99 182.021   1
  -6  -7  12 2817.38 160.977  -2
  -3   7 -12 2817.38 160.977   1
  -3   7 -13 1987.38 105.714   1
  -3   7 -14 1938.27 85.4539   1
  -1  -8  14 2872.62 111.890  -2
   3   8 -14 2872.62 111.890   1
   3   8 -13 3367.76 90.5269   1
   0  -8  12 5313.09 141.607  -2
   3   8 -12 5313.09 141.607   1
   0  -8  11 2898.94 256.743  -2
   3   8 -11 2898.94 256.743   1
   0  -8  10 12751.0 327.720  -2
   3   8 -10 12751.0 327.720   1
   3   8  -9 3582.82 244.269   1
   1  -8   8 16971.5 428.020  -2
   3   8  -8 16971.5 428.020   1
  -3   8 -10 983.153 143.587   1
  -6  -8  11 3196.92 184.293  -2
  -3   8 -11 3196.92 184.293   1
  -6  -8  12 1159.19 134.482  -2
  -3   8 -12 1159.19 134.482   1
  -3   8 -13-6.59776 76.3024   1
  -1  -9  14 1488.32 118.550  -2
   3   9 -14 1488.32 118.550   1
   3   9 -13 888.522 115.836   1
   0  -9  12 5033.43 130.401  -2
   3   9 -12 5033.43 130.401   1
   0  -9  11 1191.63 210.244  -2
   3   9 -11 1191.63 210.244   1
   0  -9  10 3629.15 243.366  -2
   3   9 -10 3629.15 243.366   1
   3   9  -9 3479.88 227.644   1
   1  -9   8 7162.21 333.953  -2
   3   9  -8 7162.21 333.953   1
  -3   9 -10 4999.97 166.017   1
  -6  -9  11 4231.53 173.414  -2
  -3   9 -11 4231.53 173.414   1
  -6  -9  12 3274.99 127.231  -2
  -3   9 -12 3274.99 127.231   1
  -3   9 -13 505.203 60.5362   1
   0 -10  12 3912.29 99.6653  -2
   3  10 -12 3912.29 99.6653   1
   0 -10  11 3872.84 133.824  -2
   3  10 -11 3872.84 133.824   1
   0 -10  10 8841.22 229.962  -2
   3  10 -10 8841.22 229.962   1
   3  10  -9 4267.10 199.893   1
   1 -10   8 21599.1 394.162  -2
   3  10  -8 21599.1 394.162   1
  -3  10 -10 217.849 104.061   1
  -6 -10  11 2668.09 129.307  -2
  -3  10 -11 2668.09 129.307   1
  -6 -10  12 1080.67 86.4450  -2
  -3  10 -12 1080.67 86.4450   1
   0 -11  11 3644.42 105.730  -2
   3  11 -11 3644.42 105.730   1
   3  11 -10 2685.30 130.231   1
   3  11  -9 1477.73 144.882   1
   1 -11   8 3175.71 223.090  -2
   3  11  -8 3175.71 223.090   1
   1 -11   7 7514.47 274.959  -2
   3  11  -7 7514.47 274.959   1
  -3  11  -9 1935.27 108.523   1
  -3  11 -10 920.933 83.2944   1
  -6 -11  11 704.920 81.0508  -2
  -3  11 -11 704.920 81.0508   1
   1 -12   8 9542.95 215.268  -2
   3  12  -8 9542.95 215.268   1
   1 -12   7 4064.78 203.146  -2
   3  12  -7 4064.78 203.146   1
  -3  12  -9 682.029 74.5187   1
  -3  12 -10 190.289 53.4159   1
  -5 -13   8 2244.52 91.3884  -2
  -3  13  -8 2244.52 91.3884   1
  -4 -15   6 403.669 46.1774   1
  -4 -15   5 946.220 56.8981   1
  -3  15  -4 1319.05 83.3406  -2
  -4 -15   4 1319.05 83.3406   1
  -3  15  -3 2042.60 85.4118  -2
  -4 -15   3 2042.60 85.4118   1
  -4 -15   2 2404.52 81.9748   1
  -4  15  -1 2670.07 99.7900  -2
  -4 -15   1 2670.07 99.7900   1
  -4  15   0 391.793 5.03454  -2
  -4 -15   0 391.793 5.03454   1
  -4 -15  -1 1037.52 50.5144   1
   4  15  -1 2338.34 74.0699  -2
   4 -15   1 2338.34 74.0699   1
   4 -15   2 826.723 51.2360   1
   5  15  -3 2907.55 55.5850  -2
   4 -15   3 2907.55 55.5850   1
   5  15  -4 747.209 56.0115  -2
   4 -15   4 747.209 56.0115   1
  -2  14  -8 288.052 52.1141  -2
  -4 -14   8 288.052 52.1141   1
  -2  14  -7 1950.60 84.5226  -2
  -4 -14   7 1950.60 84.5226   1
  -4 -14   6 1186.46 39.0418   1
  -4 -14   5 4018.35 57.4031   1
  -3  14  -4 4029.75 78.1681  -2
  -4 -14   4 4029.75 78.1681   1
  -3  14  -3 836.110 70.4580  -2
  -4 -14   3 836.110 70.4580   1
  -4 -14   2 1960.41 63.7213   1
   4 -14  -1 387.050 39.6952   1
  -4  14  -1 1421.36 116.004  -2
  -4 -14   1 1421.36 116.004   1
   4  14   0 632.728 6.89392  -2
   4 -14   0 632.728 6.89392   1
  -4  14   1 1757.34 70.9542  -2
  -4 -14  -1 1757.34 70.9542   1
   4 -14   2 2373.95 64.2956   1
   5  14  -3 1610.57 51.7217  -2
   4 -14   3 1610.57 51.7217   1
   5  14  -4 1283.80 65.3001  -2
   4 -14   4 1283.80 65.3001   1
   4 -14   5 656.129 32.8077   1
   4 -14   6 194.816 41.3255   1
   6  14  -7 761.971 45.0528  -2
   4 -14   7 761.971 45.0528   1
  -4 -13   9 317.557 34.3881   1
  -2  13  -8 2852.56 72.2173  -2
  -4 -13   8 2852.56 72.2173   1
  -2  13  -7 1513.12 65.2922  -2
  -4 -13   7 1513.12 65.2922   1
  -4 -13   6 364.015 44.4324   1
  -4 -13   5 3367.76 67.4209   1
  -3  13  -4 2455.95 86.4945  -2
  -4 -13   4 2455.95 86.4945   1
  -3  13  -3 6945.38 86.8647  -2
  -4 -13   3 6945.38 86.8647   1
   4 -13  -2 2137.77 46.6182   1
   4 -13  -1 2393.22 80.0268   1
  -4  13  -1 3068.95 86.9830  -2
  -4 -13   1 3068.95 86.9830   1
  -4  13   0 3031.78 7.90248  -2
  -4 -13   0 3031.78 7.90248   1
  -4 -13  -1 1801.60 63.5324   1
   4  13  -1 3170.48 91.8437  -2
   4 -13   1 3170.48 91.8437   1
  -4 -13  -2 1054.89 47.6027   1
  -5  13   3 10118.4 80.7129  -2
  -4 -13  -3 10118.4 80.7129   1
  -5  13   4 982.555 60.4557  -2
  -4 -13  -4 982.555 60.4557   1
   4 -13   5 1278.95 49.0750   1
   4 -13   6 196.831 36.9108   1
   6  13  -7 2142.75 47.2226  -2
   4 -13   7 2142.75 47.2226   1
   6  13  -8 1176.82 44.2199  -2
   4 -13   8 1176.82 44.2199   1
  -4 -12  10 62.7224 33.3850   1
  -4 -12   9 1387.75 53.6298   1
  -2  12  -8 1051.90 67.8002  -2
  -4 -12   8 1051.90 67.8002   1
  -2  12  -7 2594.04 92.4614  -2
  -4 -12   7 2594.04 92.4614   1
  -4 -12   6 617.899 70.5183   1
  -4 -12   5 164.718 47.6623   1
  -3  12  -4 6794.55 110.155  -2
  -4 -12   4 6794.55 110.155   1
  -3  12  -3 4355.84 67.0074  -2
  -4 -12   3 4355.84 67.0074   1
   4 -12  -2 403.192 35.5631   1
   4 -12  -1-15.7235 50.9611   1
   4  12   1 345.798 71.8668  -2
   4 -12  -1 345.798 71.8668   1
  -4  12   0 3033.49 6.31914  -2
  -4 -12   0 3033.49 6.31914   1
   4 -12   1 298.049 76.2127   1
  -4  12   1 630.103 102.091  -2
  -4 -12  -1 630.103 102.091   1
  -4 -12  -2 1419.72 49.2500   1
  -5  12   3 2593.98 64.4268  -2
  -4 -12  -3 2593.98 64.4268   1
   5  12  -4 3745.16 73.2675  -2
   4 -12   4 3745.16 73.2675   1
  -4 -12  -5 469.958 43.2705   1
   4 -12   6 549.975 56.7435   1
   6  12  -7 2026.05 99.8791  -2
   4 -12   7 2026.05 99.8791   1
   6  12  -8 1191.87 73.1102  -2
   4 -12   8 1191.87 73.1102   1
   4 -12   9 169.702 33.2222   1
  -1  11 -11 427.305 41.6551  -2
  -4 -11  11 427.305 41.6551   1
  -4 -11  10 3191.85 67.3115   1
  -4 -11   9 572.184 61.5835   1
  -2  11  -8 3520.48 109.330  -2
  -4 -11   8 3520.48 109.330   1
  -2  11  -7 4630.44 96.1640  -2
  -4 -11   7 4630.44 96.1640   1
  -4 -11   6 5714.10 90.1689   1
  -4 -11   5 7.21419 53.8608   1
  -3  11  -5 585.044 149.560  -2
  -4 -11   5 585.044 149.560   1
  -3  11  -4 8511.72 103.043  -2
  -4 -11   4 8511.72 103.043   1
  -3  11  -3 6181.92 80.6133  -2
  -4 -11   3 6181.92 80.6133   1
  -4 -11   2 5230.68 59.8243   1
   4 -11  -1 6915.84 96.3197   1
  -4  11  -1 13698.9 175.613  -2
  -4 -11   1 13698.9 175.613   1
  -4  11   0 14410.9 13.0372  -2
  -4 -11   0 14410.9 13.0372   1
   4 -11   1 10775.1 97.6092   1
  -4  11   1 15115.8 191.339  -2
  -4 -11  -1 15115.8 191.339   1
   4 -11   2 235.449 47.4062   1
   4 -11   3 3817.14 168.027   1
   5  11  -3 3909.35 86.2981  -2
   4 -11   3 3909.35 86.2981   1
  -5  11   4 4408.18 99.3138  -2
  -4 -11  -4 4408.18 99.3138   1
  -4 -11  -5 8595.60 94.8139   1
   4 -11   6 130.251 60.5399   1
   6  11  -7 6750.60 107.727  -2
   4 -11   7 6750.60 107.727   1
   6  11  -8 1826.17 106.987  -2
   4 -11   8 1826.17 106.987   1
   4 -11   9 2000.39 72.4779   1
   4 -11  10 192.656 29.2494   1
  -1  10 -12 3010.48 72.8115  -2
  -4 -10  12 3010.48 72.8115   1
  -1  10 -11 4409.70 91.7132  -2
  -4 -10  11 4409.70 91.7132   1
  -1  10 -10 5440.85 182.725  -2
  -4 -10  10 5440.85 182.725   1
  -4 -10   9 4443.55 103.899   1
  -2  10  -8 8298.21 160.901  -2
  -4 -10   8 8298.21 160.901   1
  -2  10  -7 3189.73 89.4965  -2
  -4 -10   7 3189.73 89.4965   1
  -4 -10   6 6671.84 79.4624   1
  -4 -10   5 9683.07 120.489   1
  -3  10  -5 11932.4 248.347  -2
  -4 -10   5 11932.4 248.347   1
   3  10   4 1000.12 77.7011  -2
   4 -10  -4 1000.12 77.7011   1
  -4 -10   3 20576.0 293.694   1
   3  10   3 36134.5 158.805  -2
   4 -10  -3 36134.5 158.805   1
  -4 -10   2 22696.7 116.809   1
  -4 -10   1 1498.05 58.7681   1
  -4  10  -1 6387.02 169.698  -2
  -4 -10   1 6387.02 169.698   1
   4  10   0 6379.60 9.02631  -2
   4 -10   0 6379.60 9.02631   1
  -4 -10  -1 6957.71 83.5484   1
  -4  10   1 7937.96 244.519  -2
  -4 -10  -1 7937.96 244.519   1
  -4 -10  -2 3232.84 66.3664   1
   4 -10   3 2016.75 153.817   1
  -5  10   3 6556.41 115.396  -2
  -4 -10  -3 6556.41 115.396   1
  -5  10   4 19354.8 187.143  -2
  -4 -10  -4 19354.8 187.143   1
  -4 -10  -5 82.4193 65.5890   1
   4 -10   6 1193.12 61.3120   1
   6  10  -7 7929.39 130.816  -2
   4 -10   7 7929.39 130.816   1
   6  10  -8 4765.92 153.364  -2
   4 -10   8 4765.92 153.364   1
   4 -10   9 588.026 82.1358   1
   4 -10  10 566.307 67.9754   1
   7  10 -11 2032.23 76.2051  -2
   4 -10  11 2032.23 76.2051   1
  -4  -9  13 464.635 78.9779   1
  -1   9 -12 2001.68 143.839  -2
  -4  -9  12 2001.68 143.839   1
  -1   9 -11 220.039 152.380  -2
  -4  -9  11 220.039 152.380   1
  -4  -9  10 1436.65 116.410   1
  -1   9 -10 5605.37 213.109  -2
  -4  -9  10 5605.37 213.109   1
  -4  -9   9 5416.76 127.637   1
  -2   9  -8 10245.6 179.704  -2
  -4  -9   8 10245.6 179.704   1
  -2   9  -7 3217.54 89.5783  -2
  -4  -9   7 3217.54 89.5783   1
  -4  -9   6 2628.87 70.7858   1
  -4  -9   5 4541.89 78.9890   1
   3   9   4 8137.89 105.933  -2
   4  -9  -4 8137.89 105.933   1
  -3   9  -3 12089.2 104.865  -2
  -4  -9   3 12089.2 104.865   1
   4  -9  -2 10137.6 82.1988   1
  -4  -9   1 24995.2 131.821   1
  -4   9  -1 32804.8 391.539  -2
  -4  -9   1 32804.8 391.539   1
   4   9   0 22023.6 14.2935  -2
   4  -9   0 22023.6 14.2935   1
  -4  -9  -1 13411.3 114.251   1
  -4   9   1 30557.4 371.696  -2
  -4  -9  -1 30557.4 371.696   1
  -4  -9  -2 3233.09 73.1514   1
   4  -9   3 12484.6 238.101   1
  -5   9   3 13015.2 123.894  -2
  -4  -9  -3 13015.2 123.894   1
  -5   9   4 8388.60 122.497  -2
  -4  -9  -4 8388.60 122.497   1
  -4  -9  -5 5463.05 87.8515   1
  -4  -9  -6 7168.66 90.7884   1
   6   9  -7 19536.6 187.103  -2
   4  -9   7 19536.6 187.103   1
   6   9  -8 12423.1 223.195  -2
   4  -9   8 12423.1 223.195   1
   4  -9   9 2703.75 117.940   1
   4  -9  10 5869.59 117.149   1
   7   9 -11 1811.48 95.3129  -2
   4  -9  11 1811.48 95.3129   1
   4  -9  12 364.942 45.1255   1
  -4  -8  14 1023.49 81.1907   1
  -4  -8  13 3487.09 126.208   1
  -1   8 -12 2293.17 172.558  -2
  -4  -8  12 2293.17 172.558   1
  -1   8 -11 8534.58 285.574  -2
  -4  -8  11 8534.58 285.574   1
   4  -8 -10 7352.17 137.342   1
   4  -8  -9 15363.7 164.453   1
   2   8   8 9404.77 145.582  -2
   4  -8  -8 9404.77 145.582   1
   2   8   7 10368.5 135.177  -2
   4  -8  -7 10368.5 135.177   1
  -4  -8   6 4259.39 80.4281   1
  -4  -8   5 29048.7 128.671   1
  -3   8  -4 24494.3 139.730  -2
  -4  -8   4 24494.3 139.730   1
  -4  -8   3 12989.8 239.289   1
   3   8   3 14388.1 109.498  -2
   4  -8  -3 14388.1 109.498   1
   4  -8  -2 6107.61 80.8294   1
  -4  -8   1 9735.57 86.1478   1
   4   8   0 7951.37 9.23498  -2
   4  -8   0 7951.37 9.23498   1
   4  -8   1 1336.65 70.8903   1
   4  -8   2 1892.46 67.3797   1
  -4  -8  -3 4083.13 98.1208   1
  -5   8   3 5518.34 160.118  -2
  -4  -8  -3 5518.34 160.118   1
  -5   8   4 10805.3 124.120  -2
  -4  -8  -4 10805.3 124.120   1
   4  -8   5 3728.52 82.6290   1
  -4  -8  -6 4435.52 83.0356   1
  -6   8   7 12203.9 162.276  -2
  -4  -8  -7 12203.9 162.276   1
   6   8  -8 5130.46 185.007  -2
   4  -8   8 5130.46 185.007   1
   4  -8   9 5097.71 149.154   1
   4  -8  10 609.502 99.5187   1
   7   8 -11 3522.51 129.302  -2
   4  -8  11 3522.51 129.302   1
   4  -8  12 156.940 55.5279   1
   4  -8  13 320.050 58.8371   1
   0   7 -15 1396.83 106.097  -2
  -4  -7  15 1396.83 106.097   1
  -1   7 -12 7737.32 150.302  -2
  -4  -7  12 7737.32 150.302   1
   1   7  11 5463.63 144.888  -2
   4  -7 -11 5463.63 144.888   1
  -4  -7  10 1480.50 110.684   1
   1   7  10 3178.79 201.772  -2
   4  -7 -10 3178.79 201.772   1
  -4  -7   9 8676.03 129.662   1
   2   7   8 12925.3 153.463  -2
   4  -7  -8 12925.3 153.463   1
   2   7   7 2756.06 121.005  -2
   4  -7  -7 2756.06 121.005   1
   4  -7  -6 60.4431 70.6174   1
   4  -7  -5 8810.05 85.0264   1
  -3   7  -4 20418.3 142.273  -2
  -4  -7   4 20418.3 142.273   1
   4  -7  -3 6249.05 180.980   1
   3   7   3 23557.8 148.075  -2
   4  -7  -3 23557.8 148.075   1
   4  -7  -2 898.588 69.5166   1
   4  -7  -1 11206.4 144.272   1
   4   7   0 13188.7 19.0475  -2
   4  -7   0 13188.7 19.0475   1
  -4  -7  -1 9433.27 117.445   1
   4  -7   2 14254.4 122.701   1
   4  -7   3 22161.6 162.356   1
  -5   7   3 25939.1 308.197  -2
  -4  -7  -3 25939.1 308.197   1
   5   7  -4 17300.8 173.246  -2
   4  -7   4 17300.8 173.246   1
  -4  -7  -5 10312.1 115.745   1
  -4  -7  -6 2278.59 73.4880   1
   6   7  -7 9566.96 217.372  -2
   4  -7   7 9566.96 217.372   1
   6   7  -8 26671.8 289.673  -2
   4  -7   8 26671.8 289.673   1
   4  -7   9 6039.23 229.731   1
   4  -7  10 2624.06 173.580   1
   7   7 -11 1076.64 165.749  -2
   4  -7  11 1076.64 165.749   1
   4  -7  12 1097.98 96.6349   1
   0   6 -15 2539.74 138.846  -2
  -4  -6  15 2539.74 138.846   1
   0   6  14 2814.47 93.9580  -2
   4  -6 -14 2814.47 93.9580   1
   4  -6 -13 6254.27 222.898   1
   1   6  12 3590.26 151.871  -2
   4  -6 -12 3590.26 151.871   1
   1   6  11 2548.98 138.402  -2
   4  -6 -11 2548.98 138.402   1
  -4  -6  10 2317.88 369.989   1
   1   6  10 3114.46 134.144  -2
   4  -6 -10 3114.46 134.144   1
   4  -6  -9 16510.5 130.812   1
  -2   6  -8 15381.1 137.601  -2
  -4  -6   8 15381.1 137.601   1
   2   6   7 6082.55 106.985  -2
   4  -6  -7 6082.55 106.985   1
  -4  -6   6 29842.1 151.529   1
  -4  -6   5 5277.69 87.8402   1
  -3   6  -4 33268.7 172.502  -2
  -4  -6   4 33268.7 172.502   1
   4  -6  -3 50192.2 252.621   1
   3   6   3 62415.6 294.256  -2
   4  -6  -3 62415.6 294.256   1
  -4  -6   2 6348.42 118.919   1
   4  -6  -1 16008.9 128.657   1
   4   6   0 1959.40 7.24062  -2
   4  -6   0 1959.40 7.24062   1
  -4  -6  -1 8231.62 92.8489   1
   4  -6   2 8653.74 89.6972   1
   4  -6   3 53172.5 202.416   1
  -5   6   3 61000.5 451.555  -2
  -4  -6  -3 61000.5 451.555   1
   5   6  -4 16869.5 150.288  -2
   4  -6   4 16869.5 150.288   1
  -4  -6  -5 2292.77 79.7122   1
  -4  -6  -6 691.082 85.3308   1
  -6   6   7 5829.00 182.592  -2
  -4  -6  -7 5829.00 182.592   1
   6   6  -8 7861.82 190.081  -2
   4  -6   8 7861.82 190.081   1
  -4  -6  -9 627.879 127.064   1
   4  -6  10 572.793 118.498   1
   7   6 -11 6237.15 174.811  -2
   4  -6  11 6237.15 174.811   1
   4  -6  12 675.625 80.1423   1
   4  -6  13 1493.73 104.065   1
   4  -6  14 726.010 67.6649   1
   0   5 -16 2047.37 86.6600  -2
  -4  -5  16 2047.37 86.6600   1
   0   5 -15 696.889 79.4150  -2
  -4  -5  15 696.889 79.4150   1
   0   5  14 10368.8 183.052  -2
   4  -5 -14 10368.8 183.052   1
   4  -5 -13 1529.46 95.9878   1
   1   5  12 5360.81 189.771  -2
   4  -5 -12 5360.81 189.771   1
   1   5  11 8612.69 212.977  -2
   4  -5 -11 8612.69 212.977   1
  -4  -5  10 209.540 122.659   1
   1   5  10 7052.82 160.239  -2
   4  -5 -10 7052.82 160.239   1
   4  -5  -9 3006.94 93.3021   1
   2   5   8 12697.7 160.281  -2
   4  -5  -8 12697.7 160.281   1
   2   5   7 5198.41 130.375  -2
   4  -5  -7 5198.41 130.375   1
  -4  -5   6 3102.02 100.256   1
  -4  -5   5 31779.6 238.905   1
   3   5   4 20417.4 249.587  -2
   4  -5  -4 20417.4 249.587   1
  -4  -5   3 30432.8 360.832   1
   3   5   3 80878.4 1063.23  -2
   4  -5  -3 80878.4 1063.23   1
  -4  -5   2 6422.57 189.952   1
  -4  -5   1 39702.7 323.588   1
   4   5   0 15439.9 16.4935  -2
   4  -5   0 15439.9 16.4935   1
  -4  -5  -1 38886.5 349.667   1
  -4  -5  -2 16993.3 186.667   1
   4  -5   3 118084. 340.880   1
  -5   5   4 45878.0 217.451  -2
  -4  -5  -4 45878.0 217.451   1
   4  -5   5 22817.6 135.072   1
  -4  -5  -6 6053.39 120.287   1
  -6   5   7 24813.2 193.182  -2
  -4  -5  -7 24813.2 193.182   1
  -6   5   8 6515.24 139.318  -2
  -4  -5  -8 6515.24 139.318   1
  -4  -5  -9 7323.22 116.976   1
  -4  -5 -10 1251.67 98.0508   1
   7   5 -11 6492.05 155.916  -2
   4  -5  11 6492.05 155.916   1
   4  -5  12 405.946 132.761   1
  -7   5  12 1752.79 216.205  -2
  -4  -5 -12 1752.79 216.205   1
   4  -5  13 119.969 70.1343   1
   4  -5  14 572.501 81.3780   1
   0   4  16 1607.46 60.5929  -2
   4  -4 -16 1607.46 60.5929   1
   0   4  15 6190.06 153.400  -2
   4  -4 -15 6190.06 153.400   1
   0   4  14 3151.67 164.925  -2
   4  -4 -14 3151.67 164.925   1
   4  -4 -13 6540.68 133.346   1
   1   4  12 702.564 148.253  -2
   4  -4 -12 702.564 148.253   1
  -1   4 -11 10716.0 184.151  -2
  -4  -4  11 10716.0 184.151   1
   4  -4 -10 6401.31 212.532   1
   1   4  10 9863.74 186.096  -2
   4  -4 -10 9863.74 186.096   1
  -4  -4   9 3776.07 106.790   1
   2   4   8 21191.6 193.025  -2
   4  -4  -8 21191.6 193.025   1
  -2   4  -7 10993.6 200.351  -2
  -4  -4   7 10993.6 200.351   1
   4  -4  -6 29775.2 213.092   1
  -4  -4   5 28179.1 410.533   1
  -3   4  -4 71532.9 908.793  -2
  -4  -4   4 71532.9 908.793   1
  -4  -4   3 6520.57 329.101   1
   4  -4  -2 15088.5 385.692   1
  -4  -4   1 46064.2 413.497   1
  -4   4   0 23807.9 20.5145  -2
  -4  -4   0 23807.9 20.5145   1
  -4  -4  -1 9844.54 212.083   1
  -4  -4  -2 4038.48 227.992   1
  -4  -4  -3 158850. 536.671   1
  -5   4   4 108256. 384.081  -2
  -4  -4  -4 108256. 384.081   1
  -4  -4  -5 8986.47 124.691   1
  -4  -4  -6 773.798 89.7820   1
   6   4  -7 8567.09 138.120  -2
   4  -4   7 8567.09 138.120   1
   6   4  -8 4631.04 129.280  -2
   4  -4   8 4631.04 129.280   1
  -4  -4  -9 6919.51 117.774   1
   4  -4  10 729.105 96.7147   1
  -7   4  11 11833.0 252.944  -2
  -4  -4 -11 11833.0 252.944   1
   4  -4  12 928.160 151.140   1
  -7   4  12 1703.13 228.966  -2
  -4  -4 -12 1703.13 228.966   1
  -4  -4 -13 4791.82 117.038   1
   4  -4  14 119.375 62.4623   1
   0   3  16 5007.50 100.991  -2
   4  -3 -16 5007.50 100.991   1
   0   3  15 3075.28 139.444  -2
   4  -3 -15 3075.28 139.444   1
   0   3  14 7161.08 164.879  -2
   4  -3 -14 7161.08 164.879   1
   4  -3 -13 1558.26 119.873   1
   1   3  12 6562.51 152.407  -2
   4  -3 -12 6562.51 152.407   1
   1   3  11 8071.26 178.014  -2
   4  -3 -11 8071.26 178.014   1
   4  -3 -10 592.206 205.879   1
   1   3  10 12262.7 210.774  -2
   4  -3 -10 12262.7 210.774   1
   4  -3  -9 5758.93 120.028   1
   2   3   8 20777.9 193.581  -2
   4  -3  -8 20777.9 193.581   1
   2   3   7 36852.8 388.385  -2
   4  -3  -7 36852.8 388.385   1
   4  -3  -6 3374.32 235.691   1
  -4  -3   5 5638.10 266.296   1
   3   3   4 58538.3 901.613  -2
   4  -3  -4 58538.3 901.613   1
  -4  -3   3 78579.5 728.209   1
  -4  -3   2 192871. 575.030   1
  -4  -3   1 190165. 664.104   1
   4   3   0 47879.2 29.2122  -2
   4  -3   0 47879.2 29.2122   1
  -4  -3  -1 64311.6 420.307   1
   4  -3   2 7951.59 272.753   1
  -4  -3  -3 36438.2 430.853   1
  -5   3   4 63468.2 674.479  -2
  -4  -3  -4 63468.2 674.479   1
   4  -3   5 50925.7 226.800   1
   4  -3   6 881.005 89.3510   1
  -6   3   7 14770.1 155.793  -2
  -4  -3  -7 14770.1 155.793   1
  -6   3   8 10526.0 147.407  -2
  -4  -3  -8 10526.0 147.407   1
   4  -3   9 2274.08 96.7415   1
  -4  -3 -10 1705.66 105.549   1
  -7   3  11 6030.08 219.650  -2
  -4  -3 -11 6030.08 219.650   1
   4  -3  12 905.843 159.986   1
  -7   3  12 977.382 231.663  -2
  -4  -3 -12 977.382 231.663   1
  -4  -3 -13 268.676 96.5453   1
  -4  -3 -14 250.229 69.7957   1
   8   3 -15 1013.55 98.3252  -2
   4  -3  15 1013.55 98.3252   1
  -1   2  17 1652.92 102.480  -2
   4  -2 -17 1652.92 102.480   1
   0   2 -16 1608.07 90.8442  -2
  -4  -2  16 1608.07 90.8442   1
   0   2  15 9353.41 163.023  -2
   4  -2 -15 9353.41 163.023   1
   0   2  14 6106.20 160.967  -2
   4  -2 -14 6106.20 160.967   1
   4  -2 -13 13604.0 362.695   1
   1   2  12 18870.7 225.937  -2
   4  -2 -12 18870.7 225.937   1
  -1   2 -11 25535.3 309.579  -2
  -4  -2  11 25535.3 309.579   1
  -4  -2  10 12517.8 644.717   1
   1   2  10 16585.0 233.487  -2
   4  -2 -10 16585.0 233.487   1
   4  -2  -9 18970.9 186.138   1
   2   2   8 46920.0 297.323  -2
   4  -2  -8 46920.0 297.323   1
   2   2   7 32376.4 367.868  -2
   4  -2  -7 32376.4 367.868   1
   4  -2  -6 120165. 803.063   1
  -4  -2   5 44993.1 711.285   1
   3   2   4 62740.9 888.493  -2
   4  -2  -4 62740.9 888.493   1
  -4  -2   3 295999. 1369.07   1
  -4  -2   2 45173.2 280.134   1
  -4  -2   1 93394.6 457.138   1
  -4   2   0 68568.2 32.5349  -2
  -4  -2   0 68568.2 32.5349   1
   4  -2   1 21799.9 329.234   1
  -4  -2  -2 21236.9 329.525   1
   4  -2   3 43785.9 470.883   1
  -5   2   4 74344.5 737.106  -2
  -4  -2  -4 74344.5 737.106   1
   4  -2   5 5658.69 135.375   1
  -4  -2  -6 1578.21 113.019   1
   6   2  -7 23259.3 212.501  -2
   4  -2   7 23259.3 212.501   1
  -6   2   8 20735.7 213.786  -2
  -4  -2  -8 20735.7 213.786   1
  -4  -2  -9 16141.3 178.365   1
   4  -2  10 4420.03 119.864   1
   7   2 -11 12943.1 230.114  -2
   4  -2  11 12943.1 230.114   1
   4  -2  12 341.198 157.081   1
  -7   2  12 2366.24 254.038  -2
  -4  -2 -12 2366.24 254.038   1
  -4  -2 -13 1763.05 107.759   1
  -4  -2 -14 756.111 71.8509   1
   8   2 -15 559.455 103.479  -2
   4  -2  15 559.455 103.479   1
  -1   1  17 1346.97 113.769  -2
   4  -1 -17 1346.97 113.769   1
   0   1 -16 2557.49 112.547  -2
  -4  -1  16 2557.49 112.547   1
   0   1  15 3473.90 152.044  -2
   4  -1 -15 3473.90 152.044   1
   0   1  14 4260.69 175.014  -2
   4  -1 -14 4260.69 175.014   1
   4  -1 -13 3937.76 304.324   1
  -1   1 -12 25446.2 360.367  -2
  -4  -1  12 25446.2 360.367   1
   1   1  11 17570.7 367.618  -2
   4  -1 -11 17570.7 367.618   1
   4  -1 -10 3079.37 325.969   1
   1   1  10 19319.8 483.338  -2
   4  -1 -10 19319.8 483.338   1
   4  -1  -9 11970.0 253.300   1
   2   1   8 30400.5 320.115  -2
   4  -1  -8 30400.5 320.115   1
   2   1   7 17402.2 525.970  -2
   4  -1  -7 17402.2 525.970   1
   4  -1  -6 3212.40 294.242   1
  -4  -1  -5 2382.46 384.147   1
  -4  -1  -6 25120.3 225.502   1
  -6   1   7 4397.04 190.094  -2
  -4  -1  -7 4397.04 190.094   1
  -6   1   8 20301.6 272.540  -2
  -4  -1  -8 20301.6 272.540   1
  -4  -1  -9 16335.3 227.805   1
  -4  -1 -10 2563.03 138.610   1
  -7   1  11 4542.54 188.703  -2
  -4  -1 -11 4542.54 188.703   1
   4  -1  12 506.989 116.765   1
  -4  -1 -13 2227.72 102.090   1
  -4  -1 -14 851.342 70.8661   1
  -8   1  15 542.168 106.443  -2
  -4  -1 -15 542.168 106.443   1
   0   0  16 1870.83 91.3060  -2
   4   0 -16 1870.83 91.3060   1
   0   0  15 2282.64 138.245  -2
   4   0 -15 2282.64 138.245   1
   0   0  14 406.235 270.676  -2
   4   0 -14 406.235 270.676   1
   4   0 -13 40996.0 515.823   1
  -1   0 -12 22635.2 287.320  -2
  -4   0  12 22635.2 287.320   1
   1   0  11 65399.4 443.967  -2
   4   0 -11 65399.4 443.967   1
  -4   0  10 4303.94 262.532   1
   1   0  10 4775.62 225.698  -2
   4   0 -10 4775.62 225.698   1
   4   0  -9 12032.4 209.971   1
  -2   0  -8 22843.5 293.460  -2
  -4   0   8 22843.5 293.460   1
  -2   0  -7 18226.8 289.642  -2
  -4   0   7 18226.8 289.642   1
   4   0  -6 2839.01 365.471   1
   4   0  -5 1073.19 348.653   1
  -3   0  -4 91703.2 1024.10  -2
  -4   0   4 91703.2 1024.10   1
  -4   0   3 173860. 1095.70   1
   4   0  -2 72580.1 576.747   1
   4   0  -1 161432. 829.292   1
   4   0   0 38517.3 11.7580  -2
   4   0   0 38517.3 11.7580   1
   4   0   1 10449.7 391.335   1
  -4   0  -2 20540.6 416.013   1
   4   0   3 8562.31 438.041   1
   5   0  -4 26301.8 550.763  -2
   4   0   4 26301.8 550.763   1
   4   0   5 426.711 217.044   1
  -4   0  -6 2469.25 98.1826   1
  -6   0   7 26903.7 201.375  -2
  -4   0  -7 26903.7 201.375   1
  -6   0   8 24409.0 176.232  -2
  -4   0  -8 24409.0 176.232   1
  -4   0  -9 18926.5 170.857   1
  -4   0 -10 5626.95 118.563   1
   7   0 -11 4503.29 143.582  -2
   4   0  11 4503.29 143.582   1
  -4   0 -12 317.239 104.727   1
  -4   0 -13 5430.24 113.019   1
   4   0  14 248.588 62.8519   1
   8   0 -15 387.453 9.01800  -2
   4   0  15 387.453 9.01800   1
   4   1 -17 702.382 95.5483   1
   0  -1  16 3979.64 133.218  -2
   4   1 -16 3979.64 133.218   1
   0  -1  15 4329.07 12.8091  -2
   4   1 -15 4329.07 12.8091   1
   0  -1  14 4063.74 262.197  -2
   4   1 -14 4063.74 262.197   1
   4   1 -13 3137.83 237.201   1
  -1  -1 -12 21932.3 274.625  -2
  -4   1  12 21932.3 274.625   1
   1  -1  11 16090.9 282.791  -2
   4   1 -11 16090.9 282.791   1
  -4   1  10 2866.17 436.482   1
   1  -1  10 17676.1 262.609  -2
   4   1 -10 17676.1 262.609   1
   4   1  -9 11476.7 199.688   1
   2  -1   8 30856.1 319.491  -2
   4   1  -8 30856.1 319.491   1
  -2  -1  -7 16868.8 273.245  -2
  -4   1   7 16868.8 273.245   1
   4   1  -6 3097.09 327.047   1
  -4   1   5 21075.0 521.909   1
  -3  -1  -4 48106.2 786.235  -2
  -4   1   4 48106.2 786.235   1
  -4   1   3 183624. 1123.33   1
  -4   1   2 132852. 947.431   1
   4   1  -1 113029. 705.489   1
  -4  -1   0 231835. 29.2272  -2
  -4   1   0 231835. 29.2272   1
  -4   1  -1 141914. 1007.48   1
  -4   1  -2 30934.4 503.764   1
   4   1   3 13095.5 479.374   1
  -5  -1   4 17949.5 471.004  -2
  -4   1  -4 17949.5 471.004   1
   4   1   5 1486.79 219.095   1
  -4   1  -6 22150.8 252.135   1
   6  -1  -7 5163.17 136.956  -2
   4   1   7 5163.17 136.956   1
   6  -1  -8 15850.5 162.761  -2
   4   1   8 15850.5 162.761   1
  -4   1  -9 13281.9 128.811   1
  -4   1 -10 2375.59 94.3258   1
  -7  -1  11 4615.10 155.284  -2
  -4   1 -11 4615.10 155.284   1
   4   1  12 308.571 91.7211   1
  -4   1 -13 2306.49 142.076   1
  -4   1 -14 739.394 102.691   1
  -8  -1  15 81.3082 7.81201  -2
  -4   1 -15 81.3082 7.81201   1
   4   2 -17 998.112 85.6569   1
   0  -2  16 2263.99 173.588  -2
   4   2 -16 2263.99 173.588   1
   0  -2  15 7769.36 162.517  -2
   4   2 -15 7769.36 162.517   1
  -1  -2 -12 14829.8 222.701  -2
  -4   2  12 14829.8 222.701   1
   1  -2  11 19138.8 274.897  -2
   4   2 -11 19138.8 274.897   1
  -4   2  10 10994.6 569.873   1
   1  -2  10 13848.2 285.428  -2
   4   2 -10 13848.2 285.428   1
   4   2  -9 16067.5 194.125   1
   2  -2   8 38093.3 303.514  -2
   4   2  -8 38093.3 303.514   1
   2  -2   7 25740.3 339.202  -2
   4   2  -7 25740.3 339.202   1
   4   2  -6 103706. 897.919   1
   4   2  -5 39148.9 591.636   1
   3  -2   4 61788.9 857.552  -2
   4   2  -4 61788.9 857.552   1
  -4   2   3 325634. 1464.75   1
  -4   2   2 49205.2 617.889   1
   4   2  -1 104948. 680.682   1
  -4  -2   0 67057.7 28.0195  -2
  -4   2   0 67057.7 28.0195   1
   4   2   1 25706.0 491.458   1
  -4   2  -2 22043.4 448.555   1
   4   2   3 43032.9 562.458   1
  -5  -2   4 59849.5 743.722  -2
  -4   2  -4 59849.5 743.722   1
  -4   2  -5 5014.13 256.783   1
   4   2   6 1247.41 124.711   1
   6  -2  -7 16847.7 190.361  -2
   4   2   7 16847.7 190.361   1
   6  -2  -8 15680.0 157.179  -2
   4   2   8 15680.0 157.179   1
  -4   2  -9 12001.5 132.469   1
  -4   2 -10 3318.15 97.1334   1
  -7  -2  11 10005.5 222.642  -2
  -4   2 -11 10005.5 222.642   1
  -7  -2  12 2021.26 191.764  -2
  -4   2 -12 2021.26 191.764   1
  -4   2 -13 1335.92 129.196   1
  -4   2 -14 593.082 99.0735   1
   8  -2 -15 528.328 78.0218  -2
   4   2  15 528.328 78.0218   1
   4   3 -17 180.698 70.1791   1
   0  -3  16 5304.13 174.473  -2
   4   3 -16 5304.13 174.473   1
   0  -3  15 2933.36 10.2391  -2
   4   3 -15 2933.36 10.2391   1
   1  -3  12 6166.90 214.927  -2
   4   3 -12 6166.90 214.927   1
   1  -3  11 6951.32 243.464  -2
   4   3 -11 6951.32 243.464   1
  -4   3  10 600.378 350.516   1
   1  -3  10 9767.31 242.316  -2
   4   3 -10 9767.31 242.316   1
   4   3  -9 5016.59 164.297   1
   2  -3   8 19217.7 280.471  -2
   4   3  -8 19217.7 280.471   1
  -2  -3  -7 29320.5 599.531  -2
  -4   3   7 29320.5 599.531   1
   4   3  -6 2854.17 155.669   1
  -4   3   5 4876.82 289.486   1
  -3  -3  -4 47585.2 748.263  -2
  -4   3   4 47585.2 748.263   1
   4   3  -3 81638.3 766.116   1
   4   3  -2 239965. 1197.09   1
   4   3  -1 189261. 878.353   1
   4  -3   0 52036.1 26.6854  -2
   4   3   0 52036.1 26.6854   1
   4   3   1 65779.4 677.996   1
   4   3   2 9825.54 496.320   1
  -4   3  -3 34638.6 517.448   1
   5  -3  -4 54655.4 734.549  -2
   4   3   4 54655.4 734.549   1
   4   3   5 43947.3 550.812   1
   4   3   6 944.548 118.662   1
  -6  -3   7 10544.9 158.599  -2
  -4   3  -7 10544.9 158.599   1
  -6  -3   8 8138.77 152.106  -2
  -4   3  -8 8138.77 152.106   1
   4   3   9 1800.99 93.1909   1
  -4   3 -10 1319.80 89.6646   1
  -7  -3  11 4420.74 223.011  -2
  -4   3 -11 4420.74 223.011   1
  -4   3 -12 552.200 127.069   1
  -4   3 -13 2.15016 113.332   1
  -4   3 -14 192.843 94.7059   1
  -8  -3  15 1368.96 103.619  -2
  -4   3 -15 1368.96 103.619   1
   0  -4  16 1632.50 88.3561  -2
   4   4 -16 1632.50 88.3561   1
   0  -4  15 5663.03 155.035  -2
   4   4 -15 5663.03 155.035   1
  -1  -4 -12 754.975 407.910  -2
  -4   4  12 754.975 407.910   1
  -1  -4 -11 9240.27 183.755  -2
  -4   4  11 9240.27 183.755   1
   4   4 -10 6469.61 208.172   1
  -1  -4 -10 7869.97 203.889  -2
  -4   4  10 7869.97 203.889   1
   4   4  -9 3027.54 141.756   1
  -2  -4  -8 16393.3 266.647  -2
  -4   4   8 16393.3 266.647   1
   2  -4   7 10044.6 227.586  -2
   4   4  -7 10044.6 227.586   1
   4   4  -6 25587.4 429.104   1
  -4   4   5 22076.6 392.708   1
   3  -4   4 60727.9 757.703  -2
   4   4  -4 60727.9 757.703   1
  -4   4   3 8328.29 326.947   1
   4   4  -2 15524.7 402.538   1
  -4   4   1 43601.9 550.429   1
   4  -4   0 23144.1 482.234  -2
   4   4   0 23144.1 482.234   1
  -4   4  -1 10526.6 328.273   1
   4   4   2 4678.26 411.357   1
  -4   4  -3 152697. 940.406   1
   5  -4  -4 100911. 954.978  -2
   4   4   4 100911. 954.978   1
   4   4   5 8589.70 296.813   1
  -4   4  -6 690.355 181.325   1
  -6  -4   7 6511.45 135.206  -2
  -4   4  -7 6511.45 135.206   1
  -6  -4   8 3038.27 120.832  -2
  -4   4  -8 3038.27 120.832   1
  -4   4  -9 4638.70 109.854   1
   4   4  10 339.633 99.4437   1
  -7  -4  11 8944.99 254.453  -2
  -4   4 -11 8944.99 254.453   1
  -4   4 -12 546.458 123.376   1
  -4   4 -13 4074.55 137.016   1
  -4   4 -14 207.675 57.4358   1
   0  -5  16 3077.40 68.8599  -2
   4   5 -16 3077.40 68.8599   1
   0  -5  15 712.844 85.5711  -2
   4   5 -15 712.844 85.5711   1
   0  -5  14 8552.22 247.163  -2
   4   5 -14 8552.22 247.163   1
   4   5 -13 1575.44 175.069   1
   1  -5  12 4344.71 263.637  -2
   4   5 -12 4344.71 263.637   1
  -1  -5 -11 6869.62 186.880  -2
  -4   5  11 6869.62 186.880   1
   1  -5  10 6482.90 160.626  -2
   4   5 -10 6482.90 160.626   1
   4   5  -9 2532.87 117.575   1
  -2  -5  -8 12709.1 230.325  -2
  -4   5   8 12709.1 230.325   1
   2  -5   7 4403.91 179.322  -2
   4   5  -7 4403.91 179.322   1
   4   5  -6 2591.89 206.549   1
   4   5  -5 24263.1 376.623   1
   3  -5   4 17713.6 430.722  -2
   4   5  -4 17713.6 430.722   1
  -4   5   3 26055.5 411.849   1
  -4   5   2 6205.37 283.161   1
  -4   5   1 35130.8 461.177   1
   4  -5   0 14616.1 376.836  -2
   4   5   0 14616.1 376.836   1
   4   5   1 46940.6 546.378   1
  -4   5  -2 16325.8 330.565   1
  -4   5  -3 102384. 738.916   1
  -5  -5   4 40846.4 589.119  -2
  -4   5  -4 40846.4 589.119   1
   4   5   5 20067.4 381.528   1
   4   5   6 4511.40 224.234   1
   6  -5  -7 16545.3 217.901  -2
   4   5   7 16545.3 217.901   1
  -6  -5   8 4236.55 123.541  -2
  -4   5  -8 4236.55 123.541   1
  -4   5  -9 4951.81 106.423   1
  -4   5 -10 653.859 107.385   1
  -7  -5  11 5436.40 222.955  -2
  -4   5 -11 5436.40 222.955   1
  -7  -5  12 1815.99 162.252  -2
  -4   5 -12 1815.99 162.252   1
   4   5  13 95.5518 62.7014   1
  -4   5 -14 648.671 84.3309   1
   0  -6  15 2286.08 79.4541  -2
   4   6 -15 2286.08 79.4541   1
   0  -6  14 2499.66 132.069  -2
   4   6 -14 2499.66 132.069   1
   4   6 -13 5305.30 199.070   1
   1  -6  12 3424.06 149.039  -2
   4   6 -12 3424.06 149.039   1
   1  -6  11 2382.34 169.977  -2
   4   6 -11 2382.34 169.977   1
   1  -6  10 2709.82 287.095  -2
   4   6 -10 2709.82 287.095   1
   4   6  -9 15123.7 329.642   1
  -2  -6  -7 4366.65 412.795  -2
  -4   6   7 4366.65 412.795   1
  -4   6   6 24547.5 381.066   1
   4   6  -5 3926.21 202.215   1
   3  -6   4 25780.3 447.305  -2
   4   6  -4 25780.3 447.305   1
  -4   6   3 44788.2 696.723   1
  -4   6   2 6360.86 363.309   1
   4  -6   0 2145.31 438.116  -2
   4   6   0 2145.31 438.116   1
  -4   6  -1 7202.80 221.383   1
  -4   6  -2 7331.93 259.720   1
   4   6   3 44251.7 460.700   1
   5  -6  -4 13352.7 347.697  -2
   4   6   4 13352.7 347.697   1
  -4   6  -5 1644.85 205.265   1
  -4   6  -6 489.086 193.695   1
  -4   6  -9 486.939 151.938   1
  -4   6 -10 700.028 143.044   1
  -7  -6  11 4942.50 207.507  -2
  -4   6 -11 4942.50 207.507   1
  -4   6 -12 721.977 113.493   1
  -4   6 -13 1493.47 104.124   1
  -4   6 -14 781.816 74.9557   1
   0  -7  15 1661.98 95.5219  -2
   4   7 -15 1661.98 95.5219   1
   0  -7  14 5266.60 133.822  -2
   4   7 -14 5266.60 133.822   1
   4   7 -13 1723.82 167.373   1
   1  -7  12 8455.97 157.825  -2
   4   7 -12 8455.97 157.825   1
   1  -7  11 5517.51 178.354  -2
   4   7 -11 5517.51 178.354   1
   1  -7  10 2433.79 286.626  -2
   4   7 -10 2433.79 286.626   1
   4   7  -9 8864.81 297.569   1
  -4   7  -9 4730.35 183.029   1
  -4   7 -10 1958.33 147.317   1
  -7  -7  11 1051.23 159.255  -2
  -4   7 -11 1051.23 159.255   1
  -4   7 -12 1109.22 109.154   1
  -4   7 -13 77.3369 78.9831   1
   0  -8  14 1559.67 101.777  -2
   4   8 -14 1559.67 101.777   1
   4   8 -13 3958.97 162.166   1
   1  -8  12 1922.95 215.595  -2
   4   8 -12 1922.95 215.595   1
   1  -8  11 7966.83 181.150  -2
   4   8 -11 7966.83 181.150   1
   1  -8  10 9237.98 318.459  -2
   4   8 -10 9237.98 318.459   1
   4   8  -9 17779.6 344.705   1
  -4   8  -9 4181.29 174.096   1
  -4   8 -10 532.109 121.837   1
  -7  -8  11 3705.03 168.409  -2
  -4   8 -11 3705.03 168.409   1
  -4   8 -12 62.4788 83.9992   1
  -4   8 -13 416.767 64.1169   1
   0  -9  14 2560.45 117.571  -2
   4   9 -14 2560.45 117.571   1
   4   9 -13 420.739 116.370   1
   1  -9  12 2518.55 189.626  -2
   4   9 -12 2518.55 189.626   1
   1  -9  11 1072.34 120.343  -2
   4   9 -11 1072.34 120.343   1
   1  -9  10 6698.63 279.916  -2
   4   9 -10 6698.63 279.916   1
   4   9  -9 5977.60 253.824   1
  -4   9  -9 2274.37 138.933   1
  -4   9 -10 5542.87 149.801   1
  -7  -9  11 1857.14 126.527  -2
  -4   9 -11 1857.14 126.527   1
  -4   9 -12 534.411 67.4226   1
   1 -10  12 3905.40 157.737  -2
   4  10 -12 3905.40 157.737   1
   1 -10  11 5928.91 220.262  -2
   4  10 -11 5928.91 220.262   1
   1 -10  10 6440.98 234.339  -2
   4  10 -10 6440.98 234.339   1
   4  10  -9 4920.20 215.430   1
   2 -10   8 9725.35 330.281  -2
   4  10  -8 9725.35 330.281   1
  -4  10  -9 481.772 103.741   1
  -4  10 -10 335.084 86.8996   1
  -7 -10  11 1787.71 95.4554  -2
  -4  10 -11 1787.71 95.4554   1
   1 -11  11 348.683 126.438  -2
   4  11 -11 348.683 126.438   1
   1 -11  10 6264.54 185.066  -2
   4  11 -10 6264.54 185.066   1
   4  11  -9 506.947 151.960   1
   2 -11   8 4061.11 238.263  -2
   4  11  -8 4061.11 238.263   1
  -4  11  -9 1755.85 88.3055   1
  -4  11 -10 134.319 61.0510   1
   4  12 -10 247.171 88.4693   1
   4  12  -9 1799.35 118.729   1
   2 -12   8 1088.45 170.603  -2
   4  12  -8 1088.45 170.603   1
   2 -12   7 3358.46 208.776  -2
   4  12  -7 3358.46 208.776   1
  -6 -12   8 1854.93 98.1454  -2
  -4  12  -8 1854.93 98.1454   1
  -4  12  -9 205.303 52.9068   1
   2 -13   7 1613.76 136.388  -2
   4  13  -7 1613.76 136.388   1
   4  13  -6 403.303 121.521   1
  -6 -13   7 1797.07 73.7995  -2
  -4  13  -7 1797.07 73.7995   1
  -4  15  -3 2215.05 81.4190  -2
  -5 -15   3 2215.05 81.4190   1
  -5 -15   2 882.362 63.7262   1
  -5 -15   1 348.427 57.7959   1
  -5  15   0 384.696 75.3703  -2
  -5 -15   0 384.696 75.3703   1
   5 -15   2 608.106 39.2756   1
   5 -15   3 2685.46 52.5503   1
   6  15  -4 427.649 39.5478  -2
   5 -15   4 427.649 39.5478   1
  -3  14  -7 2931.26 56.4692  -2
  -5 -14   7 2931.26 56.4692   1
  -5 -14   6 1672.68 37.8363   1
  -5 -14   5 687.569 36.7411   1
  -4  14  -4 1004.62 53.6403  -2
  -5 -14   4 1004.62 53.6403   1
  -4  14  -3 1243.58 54.4177  -2
  -5 -14   3 1243.58 54.4177   1
  -5 -14   2 3252.41 58.6491   1
  -5 -14   1 336.030 78.4447   1
   5  14   0 351.633 47.0235  -2
   5 -14   0 351.633 47.0235   1
   5 -14   1 992.099 60.5981   1
  -5  14   1 2074.54 99.9496  -2
  -5 -14  -1 2074.54 99.9496   1
   5 -14   2 999.039 35.3320   1
   5 -14   3 1764.43 84.1500   1
   6  14  -3 1968.18 45.2687  -2
   5 -14   3 1968.18 45.2687   1
   6  14  -4 618.928 40.4989  -2
   5 -14   4 618.928 40.4989   1
   5 -14   6 325.785 35.0114   1
  -5 -13   9 329.367 28.0782   1
  -3  13  -8 1688.84 70.8633  -2
  -5 -13   8 1688.84 70.8633   1
  -3  13  -7 1024.28 57.9543  -2
  -5 -13   7 1024.28 57.9543   1
  -5 -13   6 301.329 41.3191   1
  -5 -13   5 1034.98 51.2889   1
  -4  13  -4 1027.68 58.6686  -2
  -5 -13   4 1027.68 58.6686   1
  -4  13  -3 6873.20 80.5313  -2
  -5 -13   3 6873.20 80.5313   1
  -5 -13   2 122.736 40.8785   1
  -5 -13   1 2323.55 48.0549   1
  -5  13  -1 3044.41 139.423  -2
  -5 -13   1 3044.41 139.423   1
   5  13   0 192.540 4.24673  -2
   5 -13   0 192.540 4.24673   1
   5 -13   1 502.740 41.0867   1
   5 -13   2 101.435 34.9094   1
   5 -13   3 1687.90 105.817   1
  -6  13   3 2789.65 56.9531  -2
  -5 -13  -3 2789.65 56.9531   1
  -6  13   4 1477.24 55.9604  -2
  -5 -13  -4 1477.24 55.9604   1
   5 -13   5 1139.78 55.1910   1
   5 -13   6 505.196 32.7650   1
   7  13  -7 2078.49 50.7012  -2
   5 -13   7 2078.49 50.7012   1
   7  13  -8 1113.17 43.4276  -2
   5 -13   8 1113.17 43.4276   1
  -5 -12  10 681.451 32.2181   1
  -5 -12   9 906.047 44.0677   1
  -3  12  -8 1066.81 62.4359  -2
  -5 -12   8 1066.81 62.4359   1
  -3  12  -7 1131.09 77.6496  -2
  -5 -12   7 1131.09 77.6496   1
  -5 -12   6 1958.85 75.7886   1
  -5 -12   5 709.419 49.3409   1
  -4  12  -4 4763.35 93.7088  -2
  -5 -12   4 4763.35 93.7088   1
  -4  12  -3 2562.90 92.4972  -2
  -5 -12   3 2562.90 92.4972   1
  -5 -12   2 2435.15 42.0468   1
  -5 -12   1 515.149 39.7075   1
  -5  12  -1 947.836 104.371  -2
  -5 -12   1 947.836 104.371   1
   5  12   0 2927.24 120.301  -2
   5 -12   0 2927.24 120.301   1
  -5 -12  -1 409.684 62.7223   1
  -5  12   1 997.442 134.768  -2
  -5 -12  -1 997.442 134.768   1
  -5 -12  -2 2243.61 47.7224   1
   5 -12   3 2108.30 128.894   1
   6  12  -3 2597.87 69.0797  -2
   5 -12   3 2597.87 69.0797   1
  -6  12   4 5274.01 78.0120  -2
  -5 -12  -4 5274.01 78.0120   1
  -5 -12  -5 383.859 37.3702   1
   5 -12   6 97.3404 40.6634   1
   7  12  -7 2007.29 74.2987  -2
   5 -12   7 2007.29 74.2987   1
   7  12  -8 506.086 57.8880  -2
   5 -12   8 506.086 57.8880   1
   5 -12   9 41.5805 29.9341   1
  -2  11 -11 490.822 75.9684  -2
  -5 -11  11 490.822 75.9684   1
  -5 -11  10 1214.15 57.3248   1
  -5 -11   9 188.651 47.4947   1
  -3  11  -8 3457.58 96.1803  -2
  -5 -11   8 3457.58 96.1803   1
  -3  11  -7 4081.14 114.859  -2
  -5 -11   7 4081.14 114.859   1
  -5 -11   6 8097.50 89.1074   1
  -5 -11   5 1081.54 61.3303   1
  -4  11  -4 4122.05 104.462  -2
  -5 -11   4 4122.05 104.462   1
  -4  11  -3 2706.18 74.3415  -2
  -5 -11   3 2706.18 74.3415   1
  -5 -11   2 7220.98 67.8853   1
  -5 -11   1 5056.50 78.1554   1
  -5  11   0 7062.79 13.2513  -2
  -5 -11   0 7062.79 13.2513   1
  -5 -11  -1 4243.94 65.4052   1
   5 -11   2 5349.33 66.4672   1
   5 -11   3 828.203 89.6564   1
  -6  11   3 2577.33 84.7616  -2
  -5 -11  -3 2577.33 84.7616   1
  -6  11   4 5691.22 97.6140  -2
  -5 -11  -4 5691.22 97.6140   1
   5 -11   5 1914.40 57.3744   1
   5 -11   6 1672.81 68.0334   1
   7  11  -7 8641.43 99.0078  -2
   5 -11   7 8641.43 99.0078   1
   7  11  -8 2293.98 94.8497  -2
   5 -11   8 2293.98 94.8497   1
   5 -11   9 430.062 39.9887   1
   5 -11  10 1728.10 34.1778   1
  -2  10 -12 1083.30 58.2447  -2
  -5 -10  12 1083.30 58.2447   1
  -2  10 -11 2402.33 138.322  -2
  -5 -10  11 2402.33 138.322   1
  -5 -10  10 3182.10 59.6546   1
  -5 -10   9 6137.89 83.9497   1
  -3  10  -8 2664.25 91.0181  -2
  -5 -10   8 2664.25 91.0181   1
  -3  10  -7 3074.28 78.2069  -2
  -5 -10   7 3074.28 78.2069   1
  -5 -10   6 2828.44 74.0058   1
  -5 -10   5 97.7038 60.1790   1
  -4  10  -4 15136.1 167.068  -2
  -5 -10   4 15136.1 167.068   1
  -5 -10   3 6607.30 212.585   1
  -4  10  -3 7123.88 105.270  -2
  -5 -10   3 7123.88 105.270   1
  -5 -10   2 8549.20 77.5254   1
   5 -10  -1 3576.19 71.9970   1
   5  10   0 9393.98 10.0956  -2
   5 -10   0 9393.98 10.0956   1
  -5 -10  -1 529.160 54.6630   1
  -5 -10  -2 2518.10 67.0167   1
   5 -10   3 849.218 130.089   1
  -6  10   3 3096.66 101.634  -2
  -5 -10  -3 3096.66 101.634   1
  -6  10   4 3891.97 101.913  -2
  -5 -10  -4 3891.97 101.913   1
   5 -10   5 6099.24 84.0526   1
   5 -10   6 775.358 54.8567   1
   7  10  -7 3208.08 96.4110  -2
   5 -10   7 3208.08 96.4110   1
   7  10  -8 1012.55 119.559  -2
   5 -10   8 1012.55 119.559   1
   5 -10   9 135.070 68.9038   1
   5 -10  10 551.691 41.1940   1
  -5  -9  13 29.6855 64.4994   1
  -2   9 -12 4004.13 140.398  -2
  -5  -9  12 4004.13 140.398   1
  -2   9 -11 3315.81 176.904  -2
  -5  -9  11 3315.81 176.904   1
  -5  -9  10 6815.74 121.525   1
  -5  -9   9 9438.29 117.275   1
  -3   9  -8 29457.0 189.319  -2
  -5  -9   8 29457.0 189.319   1
  -3   9  -7 9922.99 118.224  -2
  -5  -9   7 9922.99 118.224   1
   5  -9  -6 1397.61 63.3222   1
  -5  -9   5 4764.40 72.3797   1
  -4   9  -4 10088.3 98.3076  -2
  -5  -9   4 10088.3 98.3076   1
  -5  -9   3 400.268 95.1848   1
  -4   9  -3 8435.55 96.1745  -2
  -5  -9   3 8435.55 96.1745   1
   5  -9  -2 2626.95 62.2853   1
   5  -9  -1 7741.32 93.5438   1
   5   9   0 12540.0 9.12372  -2
   5  -9   0 12540.0 9.12372   1
   5  -9   1 4337.25 69.8471   1
  -5  -9  -2 2553.65 78.1218   1
   5  -9   3 1911.45 101.321   1
  -6   9   3 4128.12 128.732  -2
  -5  -9  -3 4128.12 128.732   1
  -6   9   4 8344.83 113.811  -2
  -5  -9  -4 8344.83 113.811   1
  -5  -9  -5 5207.96 84.9698   1
  -5  -9  -6 1657.01 65.6042   1
   7   9  -7 2851.41 166.519  -2
   5  -9   7 2851.41 166.519   1
   7   9  -8 6733.45 175.981  -2
   5  -9   8 6733.45 175.981   1
   5  -9   9 1516.66 97.5895   1
   5  -9  10 2310.08 83.5560   1
   8   9 -11 920.180 51.1652  -2
   5  -9  11 920.180 51.1652   1
  -1   8 -14 1578.96 98.4316  -2
  -5  -8  14 1578.96 98.4316   1
  -5  -8  13 729.104 90.4510   1
  -2   8 -12 3606.66 166.892  -2
  -5  -8  12 3606.66 166.892   1
  -2   8 -11 2730.36 101.784  -2
  -5  -8  11 2730.36 101.784   1
   5  -8 -10 6008.48 132.724   1
   5  -8  -9 6577.36 132.199   1
   3   8   8 2369.05 108.485  -2
   5  -8  -8 2369.05 108.485   1
  -3   8  -7 7739.08 121.661  -2
  -5  -8   7 7739.08 121.661   1
  -5  -8   6 3761.95 79.4911   1
  -5  -8   5 4700.55 78.5607   1
  -4   8  -4 11141.5 109.413  -2
  -5  -8   4 11141.5 109.413   1
  -5  -8   3 1511.45 84.3851   1
   4   8   3 4255.57 94.7731  -2
   5  -8  -3 4255.57 94.7731   1
  -5  -8   2 25626.5 164.294   1
   5  -8  -1 6964.17 90.3063   1
  -5   8   0 62319.5 28.4269  -2
  -5  -8   0 62319.5 28.4269   1
  -5  -8  -1 1206.48 74.4671   1
   5  -8   2 11070.4 124.220   1
  -5  -8  -3 229.582 84.3517   1
  -6   8   3 21257.4 341.164  -2
  -5  -8  -3 21257.4 341.164   1
   6   8  -4 3674.33 106.978  -2
   5  -8   4 3674.33 106.978   1
  -5  -8  -5 4279.47 84.0290   1
  -5  -8  -6 2863.71 74.1423   1
  -7   8   7 2409.41 165.215  -2
  -5  -8  -7 2409.41 165.215   1
   7   8  -8 8663.81 203.998  -2
   5  -8   8 8663.81 203.998   1
   5  -8   9 1342.36 112.029   1
   5  -8  10 1315.47 124.821   1
   8   8 -11 1531.30 117.964  -2
   5  -8  11 1531.30 117.964   1
  -5  -7  13 820.303 111.419   1
   2   7  12 5480.70 133.446  -2
   5  -7 -12 5480.70 133.446   1
   2   7  11 945.634 131.068  -2
   5  -7 -11 945.634 131.068   1
   5  -7 -10 2946.59 127.741   1
   5  -7  -9 4852.44 100.857   1
   3   7   8 5588.42 131.723  -2
   5  -7  -8 5588.42 131.723   1
   3   7   7 5134.81 135.119  -2
   5  -7  -7 5134.81 135.119   1
   5  -7  -6 7777.06 93.7461   1
   5  -7  -5 3570.34 70.8238   1
  -4   7  -4 13334.0 131.502  -2
  -5  -7   4 13334.0 131.502   1
   5  -7  -3 3789.55 74.4509   1
   4   7   3 18917.2 166.726  -2
   5  -7  -3 18917.2 166.726   1
   5  -7  -2 2595.45 88.5655   1
   5  -7  -1 7310.68 92.4858   1
   5   7   0 8946.56 9.05160  -2
   5  -7   0 8946.56 9.05160   1
  -5  -7  -1 4970.46 82.7563   1
  -5  -7  -2 4025.08 79.1602   1
  -5  -7  -3 2748.63 88.9565   1
  -6   7   4 3622.75 116.222  -2
  -5  -7  -4 3622.75 116.222   1
  -5  -7  -5 4197.50 92.0463   1
  -5  -7  -6 542.810 76.8295   1
   7   7  -7 10784.2 279.772  -2
   5  -7   7 10784.2 279.772   1
  -7   7   8 19505.8 312.466  -2
  -5  -7  -8 19505.8 312.466   1
   5  -7   9 1342.52 159.204   1
   5  -7  10 6503.52 181.147   1
   8   7 -11 1405.52 106.709  -2
   5  -7  11 1405.52 106.709   1
   5  -7  12 923.459 90.9597   1
   5  -7  13 177.626 56.8584   1
   5  -6 -13 1859.99 99.8011   1
   2   6  12 746.635 112.345  -2
   5  -6 -12 746.635 112.345   1
   2   6  11 8454.20 179.494  -2
   5  -6 -11 8454.20 179.494   1
   5  -6 -10 6828.93 125.020   1
   2   6  10 14288.5 246.355  -2
   5  -6 -10 14288.5 246.355   1
   5  -6  -9 511.656 76.4762   1
   3   6   8 2459.87 94.3275  -2
   5  -6  -8 2459.87 94.3275   1
   3   6   7 10001.9 121.823  -2
   5  -6  -7 10001.9 121.823   1
  -5  -6   6 5061.52 85.9005   1
   5  -6  -5 1617.64 75.1202   1
  -4   6  -4 14772.7 180.722  -2
  -5  -6   4 14772.7 180.722   1
   5  -6  -3 8905.13 99.9836   1
  -5  -6   2 1301.03 92.3142   1
  -5  -6   1 6922.02 105.079   1
  -5   6   0 7610.38 13.7558  -2
  -5  -6   0 7610.38 13.7558   1
  -5  -6  -1 822.573 65.2294   1
  -5  -6  -2 6962.09 99.8738   1
   5  -6   3 6453.81 92.8208   1
   6   6  -4 37296.7 219.740  -2
   5  -6   4 37296.7 219.740   1
   5  -6   5 8020.62 95.4352   1
  -5  -6  -6 12806.8 161.715   1
   7   6  -7 7642.78 137.640  -2
   5  -6   7 7642.78 137.640   1
   7   6  -8 4231.27 129.647  -2
   5  -6   8 4231.27 129.647   1
   5  -6   9 4703.12 122.198   1
   5  -6  10 408.878 85.0809   1
   8   6 -11 3966.34 111.328  -2
   5  -6  11 3966.34 111.328   1
   5  -6  12 132.587 103.749   1
   5  -6  13 442.835 75.1003   1
  -1   5 -15 1579.89 87.9839  -2
  -5  -5  15 1579.89 87.9839   1
   1   5  14 3458.06 142.335  -2
   5  -5 -14 3458.06 142.335   1
   5  -5 -13 317.705 107.127   1
   2   5  12 5057.46 179.861  -2
   5  -5 -12 5057.46 179.861   1
   2   5  11 707.967 12.4090  -2
   5  -5 -11 707.967 12.4090   1
   5  -5 -10 23.0526 101.426   1
   2   5  10 3739.50 192.099  -2
   5  -5 -10 3739.50 192.099   1
   5  -5  -9 7607.39 120.658   1
   3   5   8 15284.9 171.909  -2
   5  -5  -8 15284.9 171.909   1
   3   5   7 5331.09 113.326  -2
   5  -5  -7 5331.09 113.326   1
   5  -5  -6 13083.5 138.645   1
   5  -5  -5 1784.43 108.751   1
  -4   5  -4 43141.3 302.228  -2
  -5  -5   4 43141.3 302.228   1
  -5  -5   3 5085.37 114.029   1
   5  -5  -2 11986.9 144.778   1
  -5  -5   1 5645.04 133.618   1
   5   5   0 6814.71 10.8856  -2
   5  -5   0 6814.71 10.8856   1
  -5  -5  -1 2738.84 82.6479   1
   5  -5   2 19010.5 134.869   1
   5  -5   3 425.727 58.2036   1
  -6   5   4 29018.1 157.942  -2
  -5  -5  -4 29018.1 157.942   1
   5  -5   5 12113.4 126.180   1
  -5  -5  -6 14622.4 139.269   1
   7   5  -7 11933.0 155.834  -2
   5  -5   7 11933.0 155.834   1
  -7   5   8 15285.6 161.744  -2
  -5  -5  -8 15285.6 161.744   1
   5  -5   9 1985.19 87.8381   1
  -5  -5 -10 2746.21 105.733   1
  -8   5  11 5428.44 149.068  -2
  -5  -5 -11 5428.44 149.068   1
   5  -5  12 1699.86 90.0463   1
   5  -5  13 246.818 58.9411   1
   5  -5  14 1530.84 69.5131   1
  -1   4 -16 626.981 82.7745  -2
  -5  -4  16 626.981 82.7745   1
   1   4  15 3143.15 126.329  -2
   5  -4 -15 3143.15 126.329   1
   1   4  14 741.349 103.008  -2
   5  -4 -14 741.349 103.008   1
  -5  -4  13 3098.70 115.001   1
   2   4  12 1871.69 121.234  -2
   5  -4 -12 1871.69 121.234   1
   2   4  11 3792.94 162.335  -2
   5  -4 -11 3792.94 162.335   1
   5  -4 -10 3457.13 132.936   1
   2   4  10 3038.19 210.439  -2
   5  -4 -10 3038.19 210.439   1
   5  -4  -9 371.313 98.1778   1
   3   4   8 7406.58 158.895  -2
   5  -4  -8 7406.58 158.895   1
   3   4   7 5163.60 131.900  -2
   5  -4  -7 5163.60 131.900   1
   5  -4  -6 3559.71 119.579   1
  -5  -4   5 32661.8 232.183   1
   4   4   4 104543. 443.364  -2
   5  -4  -4 104543. 443.364   1
   5  -4  -3 33251.6 228.490   1
   5  -4  -2 36176.3 554.312   1
  -5  -4   1 56656.6 415.605   1
   5   4   0 31105.7 28.2139  -2
   5  -4   0 31105.7 28.2139   1
  -5  -4  -1 9190.74 159.153   1
   5  -4   2 10367.9 144.370   1
   5  -4   3 6421.82 102.189   1
   6   4  -4 81848.1 307.896  -2
   5  -4   4 81848.1 307.896   1
  -5  -4  -5 4617.81 111.163   1
  -5  -4  -6 10683.6 126.246   1
   7   4  -7 10653.2 149.478  -2
   5  -4   7 10653.2 149.478   1
   7   4  -8 8840.27 141.738  -2
   5  -4   8 8840.27 141.738   1
  -5  -4  -9 2955.89 93.1126   1
  -5  -4 -10 1705.40 112.793   1
  -8   4  11 6422.67 202.596  -2
  -5  -4 -11 6422.67 202.596   1
   5  -4  12 797.256 83.3547   1
   5  -4  13-18.4785 69.5736   1
   5  -4  14 1232.77 75.7258   1
   1   3  16 3083.71 86.9862  -2
   5  -3 -16 3083.71 86.9862   1
   1   3  15 929.154 85.3552  -2
   5  -3 -15 929.154 85.3552   1
   1   3  14 10928.7 151.236  -2
   5  -3 -14 10928.7 151.236   1
   5  -3 -13 647.113 168.638   1
   2   3  12 9933.45 177.247  -2
   5  -3 -12 9933.45 177.247   1
  -2   3 -11 11513.2 216.192  -2
  -5  -3  11 11513.2 216.192   1
  -5  -3  10 3046.34 208.851   1
   2   3  10 11699.4 285.147  -2
   5  -3 -10 11699.4 285.147   1
   5  -3  -9 9258.11 151.673   1
   3   3   8 38806.2 388.363  -2
   5  -3  -8 38806.2 388.363   1
   3   3   7 11641.0 263.177  -2
   5  -3  -7 11641.0 263.177   1
   5  -3  -6 23092.6 173.319   1
   5  -3  -5 7186.79 145.851   1
  -4   3  -4 68981.4 930.798  -2
  -5  -3   4 68981.4 930.798   1
   5  -3  -3 58941.9 687.337   1
  -5  -3   2 9665.64 530.531   1
  -5  -3   1 7704.23 194.692   1
  -5   3   0 1658.92 8.95279  -2
  -5  -3   0 1658.92 8.95279   1
  -5  -3  -1 10788.9 229.782   1
  -5  -3  -2 28043.2 445.703   1
   5  -3   3 8064.09 181.870   1
   6   3  -4 48851.6 258.704  -2
   5  -3   4 48851.6 258.704   1
  -5  -3  -5 15474.8 146.297   1
  -5  -3  -6 17526.0 143.370   1
  -7   3   7 18297.5 202.473  -2
  -5  -3  -7 18297.5 202.473   1
  -7   3   8 5868.64 156.913  -2
  -5  -3  -8 5868.64 156.913   1
  -5  -3  -9 205.844 98.5799   1
  -5  -3 -10 9816.39 145.844   1
  -8   3  11 8910.63 222.509  -2
  -5  -3 -11 8910.63 222.509   1
  -5  -3 -12 1084.05 107.572   1
   5  -3  13 314.135 67.4055   1
   5  -3  14 301.488 56.3764   1
   5  -2 -17 592.231 73.6013   1
  -1   2 -16 1339.76 103.070  -2
  -5  -2  16 1339.76 103.070   1
   1   2  15 9838.13 163.494  -2
   5  -2 -15 9838.13 163.494   1
   1   2  14 1745.86 135.891  -2
   5  -2 -14 1745.86 135.891   1
   5  -2 -13 4209.43 132.586   1
   2   2  12 3769.02 147.018  -2
   5  -2 -12 3769.02 147.018   1
  -2   2 -11 4791.12 187.801  -2
  -5  -2  11 4791.12 187.801   1
   5  -2 -10 2287.05 200.907   1
   2   2  10 14507.5 317.685  -2
   5  -2 -10 14507.5 317.685   1
   5  -2  -9 1222.90 99.4443   1
   3   2   8 24545.0 227.575  -2
   5  -2  -8 24545.0 227.575   1
   3   2   7 11016.9 209.712  -2
   5  -2  -7 11016.9 209.712   1
   5  -2  -6 33735.6 295.845   1
   5  -2  -5 10182.5 398.274   1
  -4   2  -4 71212.7 947.205  -2
  -5  -2   4 71212.7 947.205   1
   5  -2  -3 2984.13 337.198   1
  -5  -2   2 2469.96 137.249   1
  -5  -2   1 24852.8 295.124   1
  -5   2   0 10142.8 12.3259  -2
  -5  -2   0 10142.8 12.3259   1
  -5  -2  -1 3924.00 203.097   1
  -5  -2  -2 444.668 191.252   1
  -5  -2  -3 7322.08 317.091   1
   6   2  -4 24710.8 312.184  -2
   5  -2   4 24710.8 312.184   1
  -5  -2  -5 4799.58 131.030   1
  -5  -2  -6 14999.4 153.679   1
   7   2  -7 14132.6 178.487  -2
   5  -2   7 14132.6 178.487   1
   7   2  -8 1568.52 133.675  -2
   5  -2   8 1568.52 133.675   1
  -5  -2  -9 7895.45 136.478   1
  -5  -2 -10 2054.16 103.463   1
  -8   2  11 5507.09 200.503  -2
  -5  -2 -11 5507.09 200.503   1
  -5  -2 -12 804.038 104.741   1
   5  -2  13 148.003 79.3629   1
  -5  -2 -14 169.250 47.8084   1
   1   1  16 1240.01 73.7200  -2
   5  -1 -16 1240.01 73.7200   1
   1   1  15 972.515 110.049  -2
   5  -1 -15 972.515 110.049   1
   1   1  14 7224.27 215.656  -2
   5  -1 -14 7224.27 215.656   1
   5  -1 -13 471.132 140.061   1
   2   1  12 6897.47 197.871  -2
   5  -1 -12 6897.47 197.871   1
   2   1  11 8348.26 232.117  -2
   5  -1 -11 8348.26 232.117   1
   5  -1 -10 5552.08 168.901   1
   5  -1  -9 23172.2 294.152   1
   3   1   8 37133.6 263.516  -2
   5  -1  -8 37133.6 263.516   1
   3   1   7 11098.5 225.535  -2
   5  -1  -7 11098.5 225.535   1
  -5  -1  -5 8350.81 155.066   1
  -5  -1  -6 3707.30 137.568   1
  -7   1   7 25808.9 262.574  -2
  -5  -1  -7 25808.9 262.574   1
  -7   1   8 20139.5 268.456  -2
  -5  -1  -8 20139.5 268.456   1
   5  -1   9 4427.89 156.140   1
  -5  -1 -10 182.262 107.691   1
  -8   1  11 5643.04 192.386  -2
  -5  -1 -11 5643.04 192.386   1
   5  -1  12 808.952 100.948   1
  -5  -1 -13 240.388 74.4992   1
  -5  -1 -14 1099.47 97.4227   1
   5   0 -17 251.821 84.5855   1
   1   0  16 348.902 76.5819  -2
   5   0 -16 348.902 76.5819   1
   1   0  15 958.918 9.32697  -2
   5   0 -15 958.918 9.32697   1
   1   0  14 385.320 153.695  -2
   5   0 -14 385.320 153.695   1
   5   0 -13 649.162 107.032   1
   2   0  12 2662.08 140.570  -2
   5   0 -12 2662.08 140.570   1
   2   0  11 1870.05 160.652  -2
   5   0 -11 1870.05 160.652   1
   5   0 -10 2979.99 165.746   1
   2   0  10 3386.28 272.452  -2
   5   0 -10 3386.28 272.452   1
   5   0  -9 453.530 132.523   1
  -3   0  -8 30701.2 314.427  -2
  -5   0   8 30701.2 314.427   1
   3   0   7 4932.23 170.066  -2
   5   0  -7 4932.23 170.066   1
   5   0  -6 984.264 168.796   1
  -5   0   5 13891.2 448.044   1
   4   0   4 24027.2 637.956  -2
   5   0  -4 24027.2 637.956   1
  -5   0   3 2135.44 350.635   1
  -5   0   2 2572.96 268.318   1
   5   0  -1 31531.7 459.277   1
  -5   0   0 8472.75 10.6960  -2
  -5   0   0 8472.75 10.6960   1
  -5   0  -1 9643.97 439.551   1
  -5   0  -2 12470.5 406.898   1
   5   0   3 10158.9 508.363   1
  -6   0   4 48081.3 748.495  -2
  -5   0  -4 48081.3 748.495   1
  -5   0  -5 1016.14 100.305   1
  -5   0  -6 18106.2 185.117   1
  -7   0   7 28402.4 204.081  -2
  -5   0  -7 28402.4 204.081   1
  -7   0   8 11908.7 165.962  -2
  -5   0  -8 11908.7 165.962   1
  -5   0  -9 1231.68 91.2901   1
  -5   0 -10 5253.92 109.223   1
  -8   0  11 12944.3 188.145  -2
  -5   0 -11 12944.3 188.145   1
  -5   0 -12 197.377 87.5853   1
  -5   0 -13 1983.42 128.843   1
  -5   0 -14 37.4609 64.6483   1
   5   1 -17 140.780 83.9533   1
   1  -1  16 1345.75 67.6836  -2
   5   1 -16 1345.75 67.6836   1
   1  -1  15 801.551 8.56894  -2
   5   1 -15 801.551 8.56894   1
   1  -1  14 6383.33 171.109  -2
   5   1 -14 6383.33 171.109   1
   5   1 -13 559.741 106.690   1
   2  -1  12 6181.24 169.738  -2
   5   1 -12 6181.24 169.738   1
   2  -1  11 7957.98 199.907  -2
   5   1 -11 7957.98 199.907   1
  -5   1  10 5053.65 220.942   1
   2  -1  10 22333.0 374.903  -2
   5   1 -10 22333.0 374.903   1
   5   1  -9 19369.6 218.555   1
  -3  -1  -8 35820.8 397.345  -2
  -5   1   8 35820.8 397.345   1
  -3  -1  -7 9163.76 211.040  -2
  -5   1   7 9163.76 211.040   1
  -5   1   6 2920.98 177.461   1
  -5   1   5 25709.8 546.487   1
  -4  -1  -4 22249.3 630.426  -2
  -5   1   4 22249.3 630.426   1
  -5   1   3 7839.44 415.877   1
  -5   1   2 40329.0 519.471   1
  -5   1   1 85027.1 683.861   1
   5  -1   0 2421.41 10.5081  -2
   5   1   0 2421.41 10.5081   1
  -5   1  -1 23935.0 553.391   1
  -5   1  -2 749.370 299.607   1
   5   1   3 10994.5 516.391   1
  -6  -1   4 110628. 1042.21  -2
  -5   1  -4 110628. 1042.21   1
  -5   1  -5 7791.73 176.615   1
  -5   1  -6 3582.19 160.279   1
  -7  -1   7 20528.8 217.960  -2
  -5   1  -7 20528.8 217.960   1
  -7  -1   8 17288.4 170.828  -2
  -5   1  -8 17288.4 170.828   1
  -5   1  -9 4181.50 102.609   1
  -5   1 -10 274.789 77.0380   1
  -8  -1  11 4918.93 180.266  -2
  -5   1 -11 4918.93 180.266   1
  -5   1 -12 614.255 136.978   1
  -5   1 -13 122.994 106.117   1
  -5   1 -14 999.534 68.7994   1
   5   2 -17 681.246 72.1073   1
   1  -2  16 1800.88 109.956  -2
   5   2 -16 1800.88 109.956   1
   1  -2  15 10441.0 169.249  -2
   5   2 -15 10441.0 169.249   1
   5   2 -14 1412.48 221.898   1
   1  -2  14 2063.61 161.123  -2
   5   2 -14 2063.61 161.123   1
   5   2 -13 3944.08 125.684   1
  -2  -2 -12 3843.44 146.952  -2
  -5   2  12 3843.44 146.952   1
  -2  -2 -11 3632.73 180.952  -2
  -5   2  11 3632.73 180.952   1
   5   2 -10 1446.87 196.122   1
   2  -2  10 12559.3 276.249  -2
   5   2 -10 12559.3 276.249   1
   5   2  -9 950.344 119.649   1
  -3  -2  -8 19576.4 305.497  -2
  -5   2   8 19576.4 305.497   1
   3  -2   7 8233.22 244.948  -2
   5   2  -7 8233.22 244.948   1
  -5   2   6 29401.3 301.182   1
   5   2  -5 10593.2 395.149   1
  -4  -2  -4 72878.0 955.554  -2
  -5   2   4 72878.0 955.554   1
  -5   2   3 3872.90 367.912   1
   5   2  -2 3388.01 355.382   1
  -5   2   1 28709.4 443.249   1
  -5  -2   0 10706.1 17.1579  -2
  -5   2   0 10706.1 17.1579   1
  -5   2  -1 4871.43 370.988   1
  -5   2  -2 225.443 284.270   1
   5   2   3 6924.53 476.498   1
  -6  -2   4 20452.2 520.635  -2
  -5   2  -4 20452.2 520.635   1
  -5   2  -5 3859.17 140.467   1
  -5   2  -6 11129.0 145.838   1
   7  -2  -7 11145.8 171.445  -2
   5   2   7 11145.8 171.445   1
   7  -2  -8 1347.49 129.457  -2
   5   2   8 1347.49 129.457   1
  -5   2  -9 6621.70 129.040   1
   5   2  10 1516.28 93.6558   1
  -8  -2  11 4798.30 230.056  -2
  -5   2 -11 4798.30 230.056   1
  -5   2 -12 763.854 132.951   1
  -5   2 -13-70.7529 103.548   1
  -5   2 -14 106.680 61.1916   1
   1  -3  16 3279.54 104.741  -2
   5   3 -16 3279.54 104.741   1
   1  -3  15 767.311 127.330  -2
   5   3 -15 767.311 127.330   1
   5   3 -14 5699.55 223.065   1
   1  -3  14 8243.72 243.942  -2
   5   3 -14 8243.72 243.942   1
   5   3 -13 441.582 130.453   1
   2  -3  12 8820.43 187.980  -2
   5   3 -12 8820.43 187.980   1
   2  -3  11 8485.09 202.610  -2
   5   3 -11 8485.09 202.610   1
   5   3 -10 2240.18 187.365   1
   2  -3  10 10211.7 247.244  -2
   5   3 -10 10211.7 247.244   1
  -5   3   9 7013.19 147.994   1
  -3  -3  -8 26917.9 320.442  -2
  -5   3   8 26917.9 320.442   1
  -3  -3  -7 7823.82 390.269  -2
  -5   3   7 7823.82 390.269   1
  -5   3   6 19339.7 243.378   1
  -5   3   5 6573.76 178.096   1
  -4  -3  -4 69985.3 924.242  -2
  -5   3   4 69985.3 924.242   1
  -5   3   3 68458.2 788.611   1
   5   3  -2 10391.7 402.941   1
   5   3  -1 9097.19 319.593   1
  -5  -3   0 1385.54 345.007  -2
  -5   3   0 1385.54 345.007   1
  -5   3  -1 12722.0 413.686   1
  -5   3  -2 33283.6 554.872   1
   5   3   3 8820.01 355.515   1
  -6  -3   4 51106.1 761.287  -2
  -5   3  -4 51106.1 761.287   1
  -5   3  -5 13034.6 183.347   1
   5   3   6 13461.6 151.545   1
   7  -3  -7 13518.8 175.317  -2
   5   3   7 13518.8 175.317   1
  -7  -3   8 4503.53 139.540  -2
  -5   3  -8 4503.53 139.540   1
  -5   3  -9 185.530 83.9514   1
  -5   3 -10 8098.29 125.755   1
  -8  -3  11 7353.07 247.743  -2
  -5   3 -11 7353.07 247.743   1
  -5   3 -12 1032.24 132.892   1
  -5   3 -13 287.501 74.2233   1
  -5   3 -14 375.930 56.6866   1
   5   4 -16 464.946 84.9822   1
   1  -4  15 3130.31 175.869  -2
   5   4 -15 3130.31 175.869   1
   5   4 -14 409.317 150.166   1
   2  -4  12 1255.94 195.823  -2
   5   4 -12 1255.94 195.823   1
   2  -4  11 3082.00 194.342  -2
   5   4 -11 3082.00 194.342   1
  -5   4  10 2687.53 395.801   1
   2  -4  10 2780.65 188.741  -2
   5   4 -10 2780.65 188.741   1
   5   4  -9 379.351 124.147   1
   3  -4   8 6175.86 196.349  -2
   5   4  -8 6175.86 196.349   1
  -3  -4  -7 5382.80 332.201  -2
  -5   4   7 5382.80 332.201   1
  -5   4   6 3377.35 142.741   1
  -5   4   5 26269.5 252.950   1
   4  -4   4 101237. 1040.62  -2
   5   4  -4 101237. 1040.62   1
  -5   4   3 33473.2 549.566   1
   5   4  -2 40929.0 476.956   1
   5   4  -1 57784.5 556.430   1
  -5  -4   0 37232.7 23.4469  -2
  -5   4   0 37232.7 23.4469   1
  -5   4  -1 11359.7 312.062   1
   5   4   2 13153.9 571.750   1
  -5   4  -3 7566.58 201.075   1
   6  -4  -4 85176.4 592.093  -2
   5   4   4 85176.4 592.093   1
   5   4   5 4550.25 270.926   1
  -5   4  -6 6971.31 120.299   1
  -7  -4   7 8488.13 150.429  -2
  -5   4  -7 8488.13 150.429   1
   7  -4  -8 6606.85 142.406  -2
   5   4   8 6606.85 142.406   1
   5   4   9 2155.87 95.3277   1
  -5   4 -10 1291.56 97.3166   1
  -8  -4  11 5237.35 214.788  -2
  -5   4 -11 5237.35 214.788   1
  -5   4 -12 661.573 118.506   1
   5   4  13 24.3412 64.1857   1
  -5   4 -14 1435.47 85.8681   1
   1  -5  15 1318.27 117.747  -2
   5   5 -15 1318.27 117.747   1
   5   5 -14 866.326 122.608   1
  -2  -5 -11 852.002 173.193  -2
  -5   5  11 852.002 173.193   1
  -5   5  10-128.125 313.621   1
   2  -5  10 3971.23 191.248  -2
   5   5 -10 3971.23 191.248   1
  -5   5   9 6901.88 167.562   1
  -3  -5  -8 12726.2 230.705  -2
  -5   5   8 12726.2 230.705   1
  -3  -5  -7 4559.37 174.245  -2
  -5   5   7 4559.37 174.245   1
  -5   5   6 10436.8 297.855   1
  -5   5   5 1691.87 204.757   1
   4  -5   4 36377.9 608.835  -2
   5   5  -4 36377.9 608.835   1
  -5   5   3 4778.29 276.820   1
   5   5  -2 12431.8 370.371   1
  -5   5   1 6756.79 314.377   1
  -5  -5   0 7256.67 14.5984  -2
  -5   5   0 7256.67 14.5984   1
   5   5   1 4479.32 296.346   1
  -5   5  -2 19589.6 399.198   1
   5   5   3 248.746 183.438   1
  -6  -5   4 32024.9 367.817  -2
  -5   5  -4 32024.9 367.817   1
   5   5   5 12213.7 218.776   1
   5   5   6 9500.59 156.243   1
   7  -5  -7 8540.15 145.038  -2
   5   5   7 8540.15 145.038   1
  -7  -5   8 11323.2 154.673  -2
  -5   5  -8 11323.2 154.673   1
  -5   5  -9 1200.25 86.7038   1
  -5   5 -10 2153.98 146.235   1
  -8  -5  11 4155.28 134.989  -2
  -5   5 -11 4155.28 134.989   1
  -5   5 -12 1635.31 115.693   1
   8  -5 -12 1939.93 140.488  -2
   5   5  12 1939.93 140.488   1
  -5   5 -13 288.533 89.8105   1
   1  -6  15 1278.46 149.298  -2
   5   6 -15 1278.46 149.298   1
   5   6 -14 1562.68 100.213   1
   1  -6  14 2641.16 184.812  -2
   5   6 -14 2641.16 184.812   1
   5   6 -13 1441.51 99.8821   1
   2  -6  12 521.529 218.642  -2
   5   6 -12 521.529 218.642   1
   2  -6  11 6986.97 317.279  -2
   5   6 -11 6986.97 317.279   1
   2  -6  10 12481.2 338.338  -2
   5   6 -10 12481.2 338.338   1
   5   6  -9 687.418 226.383   1
  -3  -6  -7 5908.82 451.331  -2
  -5   6   7 5908.82 451.331   1
  -5   6   6 3384.38 296.445   1
   5   6  -5 885.289 171.173   1
  -4  -6  -4 10183.9 346.446  -2
  -5   6   4 10183.9 346.446   1
  -5   6   3 7226.29 256.096   1
  -5   6   2 1335.92 197.345   1
   5   6  -1 6856.99 278.726   1
   5  -6   0 10289.1 635.664  -2
   5   6   0 10289.1 635.664   1
  -5   6  -1 733.852 152.930   1
  -5   6  -2 5862.08 207.474   1
   5   6   3 5107.62 224.722   1
  -6  -6   4 23880.0 612.727  -2
  -5   6  -4 23880.0 612.727   1
  -5   6  -5 5739.43 298.445   1
  -7  -6   7 7634.10 237.465  -2
  -5   6  -7 7634.10 237.465   1
  -7  -6   8 3644.40 208.947  -2
  -5   6  -8 3644.40 208.947   1
  -5   6  -9 3892.71 171.397   1
  -5   6 -10 271.735 127.350   1
  -8  -6  11 3956.44 177.846  -2
  -5   6 -11 3956.44 177.846   1
  -5   6 -12 155.557 95.7788   1
  -5   6 -13 560.478 82.5513   1
   1  -7  14 4098.60 176.086  -2
   5   7 -14 4098.60 176.086   1
   5   7 -13 718.324 153.787   1
   2  -7  12 5305.91 244.769  -2
   5   7 -12 5305.91 244.769   1
   2  -7  11 883.804 250.053  -2
   5   7 -11 883.804 250.053   1
   5   7 -10 2937.53 233.257   1
   5   7  -9 4503.18 262.500   1
  -7  -7   8 15443.4 267.336  -2
  -5   7  -8 15443.4 267.336   1
  -5   7  -9 874.765 132.220   1
  -5   7 -10 5786.78 162.537   1
  -8  -7  11 1420.58 137.494  -2
  -5   7 -11 1420.58 137.494   1
  -5   7 -12 1000.10 90.5047   1
   1  -8  14 2187.72 140.432  -2
   5   8 -14 2187.72 140.432   1
   5   8 -13 1108.29 133.631   1
   2  -8  12 3323.51 218.286  -2
   5   8 -12 3323.51 218.286   1
   2  -8  11 3053.00 261.991  -2
   5   8 -11 3053.00 261.991   1
   2  -8  10 6802.84 299.970  -2
   5   8 -10 6802.84 299.970   1
   5   8  -9 6961.74 275.642   1
  -7  -8   8 7270.09 211.305  -2
  -5   8  -8 7270.09 211.305   1
  -5   8  -9 844.048 121.144   1
  -5   8 -10 1116.36 106.772   1
  -8  -8  11 1322.73 117.498  -2
  -5   8 -11 1322.73 117.498   1
  -5   8 -12 522.346 68.0571   1
   5   9 -13-17.6613 102.975   1
   2  -9  12 4317.09 193.498  -2
   5   9 -12 4317.09 193.498   1
   2  -9  11 4110.87 243.188  -2
   5   9 -11 4110.87 243.188   1
   2  -9  10 11661.8 296.712  -2
   5   9 -10 11661.8 296.712   1
   5   9  -9 10226.8 278.029   1
  -7  -9   8 5438.16 175.492  -2
  -5   9  -8 5438.16 175.492   1
  -5   9  -9 1537.84 109.967   1
  -5   9 -10 1888.80 94.8946   1
  -8  -9  11 1148.20 90.3478  -2
  -5   9 -11 1148.20 90.3478   1
   2 -10  12 1730.92 138.022  -2
   5  10 -12 1730.92 138.022   1
   2 -10  11 2132.00 184.165  -2
   5  10 -11 2132.00 184.165   1
   2 -10  10 5340.34 226.899  -2
   5  10 -10 5340.34 226.899   1
   5  10  -9 7570.56 230.630   1
   3 -10   8 3728.15 273.259  -2
   5  10  -8 3728.15 273.259   1
  -7 -10   7 2840.76 147.709  -2
  -5  10  -7 2840.76 147.709   1
  -7 -10   8 1214.90 122.020  -2
  -5  10  -8 1214.90 122.020   1
  -5  10  -9 94.1063 76.7697   1
  -5  10 -10 540.753 64.7947   1
   2 -11  11 1126.43 129.330  -2
   5  11 -11 1126.43 129.330   1
   5  11 -10 1429.97 129.882   1
   5  11  -9 222.533 142.036   1
   3 -11   8 4271.48 239.524  -2
   5  11  -8 4271.48 239.524   1
  -7 -11   7 7463.18 140.824  -2
  -5  11  -7 7463.18 140.824   1
  -7 -11   8 1688.20 98.0086  -2
  -5  11  -8 1688.20 98.0086   1
  -5  11  -9 326.105 56.3568   1
   5  12 -10 1200.56 91.0753   1
   5  12  -9 1072.98 110.533   1
   3 -12   8 1236.06 163.335  -2
   5  12  -8 1236.06 163.335   1
   3 -12   7 1651.10 190.575  -2
   5  12  -7 1651.10 190.575   1
  -5  12  -6 230.269 65.3565   1
   3 -13   8 2237.93 120.479  -2
   5  13  -8 2237.93 120.479   1
   3 -13   7 1090.31 132.140  -2
   5  13  -7 1090.31 132.140   1
   5  13  -6 527.454 116.049   1
   5  14  -5 917.897 88.2919   1
  -6 -14   5 400.797 55.1579   1
  -5  14  -4 306.084 77.0631  -2
  -6 -14   4 306.084 77.0631   1
  -5  14  -3 1674.59 90.4264  -2
  -6 -14   3 1674.59 90.4264   1
  -6 -14   2 337.487 43.9091   1
  -6 -14   1 296.647 44.9428   1
  -6  14   0 1710.63 4.77044  -2
  -6 -14   0 1710.63 4.77044   1
   6 -14   1 949.584 32.8106   1
  -6 -14  -2 140.281 22.8256   1
   6 -14   3 124.604 38.0316   1
   7  14  -4 434.998 49.6958  -2
   6 -14   4 434.998 49.6958   1
   6 -14   5 1234.06 40.8036   1
  -4  13  -7 1586.45 45.6360  -2
  -6 -13   7 1586.45 45.6360   1
  -6 -13   6 485.653 37.3279   1
  -6 -13   5 1554.67 48.2843   1
  -5  13  -4 1105.87 52.3897  -2
  -6 -13   4 1105.87 52.3897   1
  -6 -13   3 1697.46 77.2609   1
  -5  13  -3 3303.01 72.8226  -2
  -6 -13   3 3303.01 72.8226   1
  -6 -13   2 467.851 41.5251   1
  -6 -13   1 2972.87 75.6152   1
   6  13   0 1291.40 56.8736  -2
   6 -13   0 1291.40 56.8736   1
  -6 -13  -1 3662.00 50.6085   1
   6 -13   2 263.835 33.6145   1
  -6 -13  -3 2699.56 49.6918   1
  -7  13   3 5043.45 117.670  -2
  -6 -13  -3 5043.45 117.670   1
  -7  13   4 1103.43 47.5068  -2
  -6 -13  -4 1103.43 47.5068   1
   6 -13   5 2570.82 75.5836   1
   6 -13   6 986.086 36.3883   1
   8  13  -7 1991.77 51.6976  -2
   6 -13   7 1991.77 51.6976   1
  -6 -12  10 1008.03 52.4006   1
  -6 -12   9 1235.63 32.0339   1
  -4  12  -8 1785.14 58.9770  -2
  -6 -12   8 1785.14 58.9770   1
  -4  12  -7 1463.84 70.2701  -2
  -6 -12   7 1463.84 70.2701   1
  -6 -12   6 1702.48 53.0332   1
  -6 -12   5 743.838 45.0952   1
  -5  12  -4 5861.41 92.4648  -2
  -6 -12   4 5861.41 92.4648   1
  -6 -12   3 1392.05 114.706   1
  -5  12  -3 2439.26 100.495  -2
  -6 -12   3 2439.26 100.495   1
  -6 -12   2 3648.94 49.2548   1
  -6 -12   1 249.561 39.1249   1
   6  12   0 3459.53 9.55107  -2
   6 -12   0 3459.53 9.55107   1
  -6 -12  -1 279.290 36.2964   1
  -6 -12  -2 1580.33 41.2592   1
  -6 -12  -3 631.331 43.4512   1
  -7  12   3 1459.35 131.767  -2
  -6 -12  -3 1459.35 131.767   1
  -7  12   4 2622.16 57.9970  -2
  -6 -12  -4 2622.16 57.9970   1
   6 -12   5 818.858 44.3153   1
   6 -12   6 664.694 59.1930   1
   8  12  -7 1438.00 86.0736  -2
   6 -12   7 1438.00 86.0736   1
   8  12  -8 1000.37 50.3584  -2
   6 -12   8 1000.37 50.3584   1
  -3  11 -11 557.892 65.1502  -2
  -6 -11  11 557.892 65.1502   1
  -6 -11  10 848.884 56.2386   1
  -6 -11   9 1087.56 47.1164   1
  -4  11  -8 1245.23 71.8679  -2
  -6 -11   8 1245.23 71.8679   1
  -4  11  -7 4865.03 77.6696  -2
  -6 -11   7 4865.03 77.6696   1
  -6 -11   6 1436.62 55.5362   1
  -6 -11   5 954.312 56.2267   1
  -5  11  -4 4572.93 100.894  -2
  -6 -11   4 4572.93 100.894   1
  -6 -11   3 2813.39 149.800   1
  -5  11  -3 2913.37 121.341  -2
  -6 -11   3 2913.37 121.341   1
   6 -11  -2 3144.51 60.6104   1
   6 -11  -1 1316.63 54.0258   1
  -6  11   0 20265.5 19.1939  -2
  -6 -11   0 20265.5 19.1939   1
   6 -11   1 3150.28 57.9765   1
   6 -11   2 6954.90 71.0685   1
   6 -11   3 3321.64 69.3067   1
  -7  11   3 7251.79 132.544  -2
  -6 -11  -3 7251.79 132.544   1
  -7  11   4 3108.12 83.3328  -2
  -6 -11  -4 3108.12 83.3328   1
  -6 -11  -5 2336.41 52.0388   1
   6 -11   6 2071.27 55.1365   1
   8  11  -7 2618.21 86.2913  -2
   6 -11   7 2618.21 86.2913   1
   8  11  -8 1755.40 68.7194  -2
   6 -11   8 1755.40 68.7194   1
   6 -11   9 1335.84 53.3078   1
  -6 -10  10 2858.78 101.539   1
  -6 -10   9 3621.19 76.5420   1
  -4  10  -8 4381.71 89.9251  -2
  -6 -10   8 4381.71 89.9251   1
  -4  10  -7 9690.84 111.993  -2
  -6 -10   7 9690.84 111.993   1
  -6 -10   6 2258.93 69.9451   1
  -6 -10   5 2644.97 76.4789   1
  -5  10  -4 3122.97 82.9545  -2
  -6 -10   4 3122.97 82.9545   1
   6 -10  -3 2874.23 99.4205   1
  -5  10  -3 3368.93 97.3715  -2
  -6 -10   3 3368.93 97.3715   1
  -6 -10   2 111.978 55.4554   1
  -6 -10   1 6903.69 66.7383   1
  -6  10   0 3106.31 8.40688  -2
  -6 -10   0 3106.31 8.40688   1
  -6 -10  -1 268.819 52.8827   1
  -6 -10  -2 182.783 52.0890   1
  -6 -10  -3 2015.59 67.9201   1
  -7  10   3 2795.76 177.128  -2
  -6 -10  -3 2795.76 177.128   1
   7  10  -4 1759.58 82.4028  -2
   6 -10   4 1759.58 82.4028   1
  -6 -10  -5 2023.20 55.6799   1
   6 -10   6 3220.89 60.5093   1
   8  10  -7 2858.32 96.7809  -2
   6 -10   7 2858.32 96.7809   1
   6 -10   8 661.278 88.5311   1
   8  10  -8 1506.47 101.646  -2
   6 -10   8 1506.47 101.646   1
   6 -10   9 1066.01 45.6174   1
   6 -10  10 340.485 33.5819   1
  -3   9 -12 2565.51 112.810  -2
  -6  -9  12 2565.51 112.810   1
  -3   9 -11 3260.28 100.491  -2
  -6  -9  11 3260.28 100.491   1
  -6  -9  10 383.421 74.0063   1
  -6  -9   9 1619.81 94.3964   1
  -4   9  -8 9294.91 99.8451  -2
  -6  -9   8 9294.91 99.8451   1
  -4   9  -7 13206.1 121.430  -2
  -6  -9   7 13206.1 121.430   1
   6  -9  -6 1052.57 68.2986   1
  -6  -9   5 2586.27 69.4172   1
  -5   9  -4 8556.82 119.495  -2
  -6  -9   4 8556.82 119.495   1
   6  -9  -3 3053.73 108.556   1
   5   9   3 4252.12 114.505  -2
   6  -9  -3 4252.12 114.505   1
   6  -9  -2 9051.99 92.6705   1
   6  -9  -1 5506.60 72.5974   1
  -6   9   0 25565.4 14.2920  -2
  -6  -9   0 25565.4 14.2920   1
  -6  -9  -1 3891.98 76.2441   1
  -6  -9  -2 20158.7 128.345   1
   6  -9   3 7568.40 109.136   1
  -7   9   3 9720.55 183.269  -2
  -6  -9  -3 9720.55 183.269   1
  -7   9   4 12417.2 124.227  -2
  -6  -9  -4 12417.2 124.227   1
  -6  -9  -5 2073.36 66.7510   1
  -6  -9  -6 5803.08 76.4798   1
   8   9  -7 12362.7 191.833  -2
   6  -9   7 12362.7 191.833   1
   8   9  -8 4383.29 141.292  -2
   6  -9   8 4383.29 141.292   1
   6  -9   9 3246.51 69.6860   1
   6  -9  10 810.384 42.0016   1
   9   9 -11 2901.20 91.5708  -2
   6  -9  11 2901.20 91.5708   1
  -6  -8  13 1694.74 86.2545   1
  -3   8 -12 1508.76 82.6099  -2
  -6  -8  12 1508.76 82.6099   1
   3   8  11 4801.36 140.443  -2
   6  -8 -11 4801.36 140.443   1
   6  -8 -10 15356.2 170.888   1
   6  -8  -9 4724.48 97.0763   1
   4   8   8 6124.23 126.673  -2
   6  -8  -8 6124.23 126.673   1
   4   8   7 11131.6 130.321  -2
   6  -8  -7 11131.6 130.321   1
  -6  -8   6 3554.63 78.4529   1
   6  -8  -5 15582.6 120.052   1
  -5   8  -4 3583.45 89.6860  -2
  -6  -8   4 3583.45 89.6860   1
   6  -8  -3 25569.9 181.002   1
  -5   8  -3 24991.6 355.559  -2
  -6  -8   3 24991.6 355.559   1
  -6  -8   2 5466.34 87.0977   1
   6  -8  -1 15657.1 119.324   1
  -6   8   0 13156.8 11.3141  -2
  -6  -8   0 13156.8 11.3141   1
  -6  -8  -1 9745.88 105.885   1
   6  -8   2 2647.05 92.2150   1
   6  -8   3 20354.4 156.699   1
  -7   8   4 13552.8 155.972  -2
  -6  -8  -4 13552.8 155.972   1
  -6  -8  -5 1105.59 64.5704   1
  -6  -8  -6 8149.61 148.602   1
   8   8  -7 3882.15 230.686  -2
   6  -8   7 3882.15 230.686   1
   8   8  -8 1028.53 190.964  -2
   6  -8   8 1028.53 190.964   1
   6  -8   9 2360.50 133.273   1
   6  -8  10 1403.39 61.8781   1
   9   8 -11 1353.09 72.2533  -2
   6  -8  11 1353.09 72.2533   1
  -2   7 -14 1914.04 110.026  -2
  -6  -7  14 1914.04 110.026   1
  -6  -7  13 1151.85 100.917   1
   3   7  12 2494.50 113.161  -2
   6  -7 -12 2494.50 113.161   1
   3   7  11 1405.98 132.032  -2
   6  -7 -11 1405.98 132.032   1
   6  -7 -10 824.830 107.657   1
   6  -7  -9 11824.1 125.493   1
   4   7   8 19358.2 179.578  -2
   6  -7  -8 19358.2 179.578   1
   4   7   7 7593.98 144.938  -2
   6  -7  -7 7593.98 144.938   1
  -6  -7   6 2772.42 68.3065   1
  -6  -7   5 8664.30 109.486   1
  -5   7  -4 2844.09 93.0694  -2
  -6  -7   4 2844.09 93.0694   1
   6  -7  -3 25848.6 163.747   1
  -6  -7   2 16595.3 121.624   1
  -6  -7   1 17581.1 122.927   1
   6   7   0 21044.7 15.5793  -2
   6  -7   0 21044.7 15.5793   1
   6  -7   1 45535.9 191.133   1
   6  -7   2 5381.99 111.068   1
  -6  -7  -3 2817.51 96.0552   1
   7   7  -4 10547.9 156.107  -2
   6  -7   4 10547.9 156.107   1
  -6  -7  -5 58259.7 244.038   1
  -6  -7  -6 32831.0 350.210   1
  -8   7   7 10165.3 156.473  -2
  -6  -7  -7 10165.3 156.473   1
   8   7  -8 7140.98 183.625  -2
   6  -7   8 7140.98 183.625   1
   6  -7   9 5878.79 134.926   1
   6  -7  10 2707.23 93.3591   1
   9   7 -11 2339.78 147.569  -2
   6  -7  11 2339.78 147.569   1
   6  -7  12 313.060 66.4014   1
  -2   6 -15 2699.15 107.562  -2
  -6  -6  15 2699.15 107.562   1
  -2   6 -14 1979.70 133.443  -2
  -6  -6  14 1979.70 133.443   1
  -6  -6  13 1472.53 82.4637   1
   3   6  12 6175.69 146.676  -2
   6  -6 -12 6175.69 146.676   1
   3   6  11 8428.10 138.194  -2
   6  -6 -11 8428.10 138.194   1
   6  -6 -10 386.928 70.8321   1
   6  -6  -9 581.890 78.0046   1
   4   6   8 9897.59 126.078  -2
   6  -6  -8 9897.59 126.078   1
  -4   6  -7 8282.88 138.886  -2
  -6  -6   7 8282.88 138.886   1
   6  -6  -6 6095.50 103.796   1
   6  -6  -5 12670.0 97.5194   1
  -5   6  -4 25648.4 188.913  -2
  -6  -6   4 25648.4 188.913   1
   6  -6  -3 9455.26 123.644   1
   6  -6  -2 2652.43 91.2385   1
  -6  -6   1 4756.43 101.329   1
   6   6   0 4826.23 121.113  -2
   6  -6   0 4826.23 121.113   1
  -6  -6  -1 1391.85 70.7860   1
  -6  -6  -2 736.509 69.2127   1
  -6  -6  -3 88.1894 57.8417   1
  -7   6   4 2212.82 90.1301  -2
  -6  -6  -4 2212.82 90.1301   1
   6  -6   5 16735.8 156.887   1
  -6  -6  -6 14003.1 132.667   1
  -8   6   7 9653.82 142.719  -2
  -6  -6  -7 9653.82 142.719   1
   8   6  -8 9306.59 141.241  -2
   6  -6   8 9306.59 141.241   1
   6  -6   9 2790.12 97.5160   1
   6  -6  10 1155.13 100.829   1
   9   6 -11 3261.97 179.431  -2
   6  -6  11 3261.97 179.431   1
   6  -6  12 659.943 84.6405   1
   2   5  14 3096.60 130.716  -2
   6  -5 -14 3096.60 130.716   1
   6  -5 -13 1182.30 85.6541   1
   3   5  12 6733.51 114.280  -2
   6  -5 -12 6733.51 114.280   1
   3   5  11 3540.12 126.559  -2
   6  -5 -11 3540.12 126.559   1
  -6  -5  10 4668.35 103.479   1
   6  -5  -9 2844.12 100.445   1
   4   5   8 6759.66 121.248  -2
   6  -5  -8 6759.66 121.248   1
   4   5   7 24840.9 192.530  -2
   6  -5  -7 24840.9 192.530   1
   6  -5  -6 3001.41 118.216   1
   6  -5  -5 13260.3 165.901   1
   5   5   4 23831.2 205.791  -2
   6  -5  -4 23831.2 205.791   1
  -6  -5   3 49268.6 219.264   1
  -6  -5   2 4843.42 132.747   1
   6  -5  -1 11963.5 125.409   1
  -6   5   0 10066.8 13.2710  -2
  -6  -5   0 10066.8 13.2710   1
   6  -5   1 12573.4 91.8549   1
   6  -5   2 3854.66 72.0314   1
  -6  -5  -3 2062.49 66.1932   1
   7   5  -4 5942.45 108.077  -2
   6  -5   4 5942.45 108.077   1
   6  -5   5 24037.3 159.082   1
   6  -5   6 1729.06 82.9339   1
  -8   5   7 25726.4 169.826  -2
  -6  -5  -7 25726.4 169.826   1
   6  -5   8 4342.21 177.934   1
  -8   5   8 5502.94 132.805  -2
  -6  -5  -8 5502.94 132.805   1
   6  -5   9 141.573 86.5002   1
   6  -5  10 2242.21 125.762   1
   9   5 -11 3939.50 145.321  -2
   6  -5  11 3939.50 145.321   1
   6  -5  12 529.740 66.8631   1
   6  -5  13 563.216 72.1935   1
   2   4  15 1777.73 104.209  -2
   6  -4 -15 1777.73 104.209   1
   2   4  14 6182.27 143.497  -2
   6  -4 -14 6182.27 143.497   1
   6  -4 -13 4321.54 141.837   1
   3   4  12 3056.08 139.573  -2
   6  -4 -12 3056.08 139.573   1
   3   4  11 3151.80 143.398  -2
   6  -4 -11 3151.80 143.398   1
   6  -4 -10 6713.78 124.917   1
   6  -4  -9 1810.57 129.299   1
  -4   4  -8 3005.20 252.801  -2
  -6  -4   8 3005.20 252.801   1
  -4   4  -7 5858.72 211.753  -2
  -6  -4   7 5858.72 211.753   1
  -6  -4   6 4644.25 124.280   1
  -6  -4   5 4604.42 122.675   1
  -5   4  -4 96565.7 437.090  -2
  -6  -4   4 96565.7 437.090   1
   6  -4  -3 26335.6 214.176   1
   6  -4  -2 12081.2 143.643   1
   6  -4  -1 47240.2 232.610   1
  -6   4   0 32574.0 26.1279  -2
  -6  -4   0 32574.0 26.1279   1
  -6  -4  -1 5944.59 74.2371   1
   6  -4   2 5359.07 87.8556   1
   6  -4   3 144.871 64.5146   1
   7   4  -4 7577.12 136.771  -2
   6  -4   4 7577.12 136.771   1
   6  -4   5 1436.46 81.1492   1
  -6  -4  -6 4467.30 96.3590   1
  -8   4   7 3978.08 115.641  -2
  -6  -4  -7 3978.08 115.641   1
  -8   4   8 13268.6 162.388  -2
  -6  -4  -8 13268.6 162.388   1
   6  -4   9 3208.70 99.4369   1
  -6  -4 -10 2565.32 95.7501   1
  -9   4  11 7983.60 156.216  -2
  -6  -4 -11 7983.60 156.216   1
   6  -4  12 464.001 80.3042   1
   6  -4  13 1549.34 62.2423   1
   6  -3 -16 971.227 54.9721   1
   2   3  15 946.347 90.2234  -2
   6  -3 -15 946.347 90.2234   1
   2   3  14 7257.50 148.828  -2
   6  -3 -14 7257.50 148.828   1
   6  -3 -13 722.190 89.7223   1
   3   3  12 4583.45 210.547  -2
   6  -3 -12 4583.45 210.547   1
  -3   3 -11 2109.75 159.766  -2
  -6  -3  11 2109.75 159.766   1
   6  -3 -10 10895.6 177.951   1
   6  -3  -9 3226.52 121.241   1
   4   3   8 8429.19 183.755  -2
   6  -3  -8 8429.19 183.755   1
   4   3   7 11487.4 166.331  -2
   6  -3  -7 11487.4 166.331   1
   6  -3  -6 3176.85 115.778   1
   6  -3  -5 32406.3 299.475   1
   5   3   4 58677.4 458.869  -2
   6  -3  -4 58677.4 458.869   1
   6  -3  -3 50685.4 206.861   1
  -6  -3   2 12966.0 177.230   1
  -6  -3   1 48399.8 274.737   1
  -6   3   0 8767.66 15.5622  -2
  -6  -3   0 8767.66 15.5622   1
  -6  -3  -1 38184.7 181.333   1
   6  -3   2 7061.02 97.6333   1
  -6  -3  -3 28283.6 157.941   1
   7   3  -4 6223.20 125.279  -2
   6  -3   4 6223.20 125.279   1
  -6  -3  -5 8443.65 101.659   1
  -6  -3  -6 6946.32 128.786   1
   8   3  -7 14088.2 182.217  -2
   6  -3   7 14088.2 182.217   1
  -8   3   8 12794.0 173.998  -2
  -6  -3  -8 12794.0 173.998   1
  -6  -3  -9 8072.62 130.713   1
  -6  -3 -10 6460.15 114.784   1
  -9   3  11 9514.32 168.416  -2
  -6  -3 -11 9514.32 168.416   1
   6  -3  12 448.535 73.6018   1
   6  -3  13 1220.85 68.2577   1
  -6  -2  16 892.119 71.6992   1
   2   2  15 3141.62 116.914  -2
   6  -2 -15 3141.62 116.914   1
   2   2  14 5505.82 269.923  -2
   6  -2 -14 5505.82 269.923   1
   6  -2 -13 13654.7 145.533   1
   3   2  12 5234.76 145.245  -2
   6  -2 -12 5234.76 145.245   1
   3   2  11 35565.4 273.792  -2
   6  -2 -11 35565.4 273.792   1
   6  -2 -10 15775.1 161.036   1
  -6  -2   9 30251.2 215.741   1
   4   2   8 27207.1 247.697  -2
   6  -2  -8 27207.1 247.697   1
   4   2   7 28186.4 215.108  -2
   6  -2  -7 28186.4 215.108   1
   6  -2  -6 6495.91 187.439   1
   6  -2  -5 10284.0 157.862   1
   5   2   4 21277.1 245.239  -2
   6  -2  -4 21277.1 245.239   1
   6  -2  -3 35569.2 208.463   1
  -6  -2   2 52432.5 688.915   1
  -6  -2   1 29231.1 333.548   1
  -6   2   0 3410.67 258.681  -2
  -6  -2   0 3410.67 258.681   1
   6  -2   1 28275.3 250.210   1
  -6  -2  -2 10548.0 150.760   1
   6  -2   3 4108.10 106.088   1
   7   2  -4 7283.19 150.657  -2
   6  -2   4 7283.19 150.657   1
   6  -2   5 1201.50 92.0534   1
   6  -2   6 3358.78 106.264   1
   8   2  -7 17341.0 185.814  -2
   6  -2   7 17341.0 185.814   1
   8   2  -8 5499.06 144.115  -2
   6  -2   8 5499.06 144.115   1
  -6  -2  -9 3877.83 108.919   1
  -6  -2 -10 3291.84 110.340   1
  -9   2  11 7999.83 140.077  -2
  -6  -2 -11 7999.83 140.077   1
   6  -2  12 82.2251 73.1048   1
   6  -2  13 1768.72 61.6382   1
   6  -2  14 2009.13 82.1565   1
  -6  -1  16 592.893 49.5331   1
   2   1  15 2005.96 113.360  -2
   6  -1 -15 2005.96 113.360   1
   6  -1 -14 974.608 192.372   1
   2   1  14 10020.9 221.902  -2
   6  -1 -14 10020.9 221.902   1
   6  -1 -13 951.495 133.773   1
  -6  -1  12 2452.27 413.551   1
   3   1  12 7022.71 197.340  -2
   6  -1 -12 7022.71 197.340   1
   3   1  11 19637.3 271.082  -2
   6  -1 -11 19637.3 271.082   1
  -6  -1  10 759.928 141.693   1
   6  -1  -9 7096.71 169.664   1
   4   1   8 15716.0 193.018  -2
   6  -1  -8 15716.0 193.018   1
   4   1   7 4572.25 173.539  -2
   6  -1  -7 4572.25 173.539   1
   6  -1  -5 16542.6 266.202   1
   5   1   4 122627. 743.085  -2
   6  -1  -4 122627. 743.085   1
   6  -1   3 7044.18 210.548   1
  -7   1   4 26116.8 244.514  -2
  -6  -1  -4 26116.8 244.514   1
  -6  -1  -5 11329.1 142.130   1
  -6  -1  -6 3863.68 138.435   1
  -8   1   7 16323.8 232.238  -2
  -6  -1  -7 16323.8 232.238   1
  -8   1   8 10670.2 200.717  -2
  -6  -1  -8 10670.2 200.717   1
  -6  -1  -9 4907.89 136.665   1
  -6  -1 -10 1826.62 121.413   1
  -9   1  11 6377.58 173.693  -2
  -6  -1 -11 6377.58 173.693   1
  -6  -1 -12 1930.86 90.1251   1
  -6  -1 -13 1429.32 112.769   1
  -6  -1 -14 177.819 77.0674   1
   6   0 -17 145.320 66.4348   1
   6   0 -16 2785.94 60.1542   1
   2   0  15 4437.32 143.714  -2
   6   0 -15 4437.32 143.714   1
   6   0 -14 7467.11 185.332   1
   2   0  14 7788.56 274.477  -2
   6   0 -14 7788.56 274.477   1
   6   0 -13 8039.13 133.778   1
   6   0 -12 3463.22 397.055   1
   3   0  12 3810.34 149.087  -2
   6   0 -12 3810.34 149.087   1
   3   0  11 13982.6 200.681  -2
   6   0 -11 13982.6 200.681   1
   6   0 -10 9492.62 139.331   1
   6   0  -9 92777.8 346.705   1
  -4   0  -8 27074.7 182.455  -2
  -6   0   8 27074.7 182.455   1
  -4   0  -7 38419.6 308.808  -2
  -6   0   7 38419.6 308.808   1
  -6   0   6 4965.81 190.608   1
   6   0  -5 12826.8 166.929   1
   5   0   4 70814.3 374.697  -2
   6   0  -4 70814.3 374.697   1
   6   0  -3 23063.4 561.773   1
  -6   0   2-66.6699 246.030   1
   6   0  -1 73713.0 700.999   1
  -6   0   0 5700.91 452.228  -2
  -6   0   0 5700.91 452.228   1
   6   0   1 13778.7 264.646   1
  -6   0  -2 9699.89 233.589   1
   6   0   3 6131.21 225.172   1
   7   0  -4 3852.90 160.571  -2
   6   0   4 3852.90 160.571   1
   6   0   5 4358.06 105.528   1
  -6   0  -6 1521.45 90.5136   1
  -8   0   7 8831.18 152.046  -2
  -6   0  -7 8831.18 152.046   1
   8   0  -8 7951.22 146.466  -2
   6   0   8 7951.22 146.466   1
  -6   0  -9 2279.93 96.4568   1
   6   0  10 3381.23 104.154   1
  -9   0  11 9284.55 201.586  -2
  -6   0 -11 9284.55 201.586   1
   6   0  12-112.087 91.5410   1
  -6   0 -13 78.1394 73.4177   1
   6   0  14 1088.50 59.5284   1
   6   1 -17 675.354 66.1055   1
   6   1 -16 487.078 53.8677   1
   2  -1  15 1926.67 9.07246  -2
   6   1 -15 1926.67 9.07246   1
   6   1 -14 1179.47 146.852   1
   2  -1  14 8291.21 276.399  -2
   6   1 -14 8291.21 276.399   1
   6   1 -13 1180.78 104.141   1
  -6   1  12 2354.46 437.913   1
   3  -1  12 6765.80 157.941  -2
   6   1 -12 6765.80 157.941   1
   3  -1  11 17062.3 210.991  -2
   6   1 -11 17062.3 210.991   1
   6   1 -10 578.134 102.630   1
   6   1  -9 6093.57 167.047   1
   4  -1   8 15009.6 224.372  -2
   6   1  -8 15009.6 224.372   1
  -4  -1  -7 3320.73 176.754  -2
  -6   1   7 3320.73 176.754   1
  -6   1   6 17816.3 270.013   1
  -6   1   5 17992.5 266.266   1
   5  -1   4 123885. 694.263  -2
   6   1  -4 123885. 694.263   1
   6   1  -3 25682.9 584.583   1
  -6   1   2 73212.6 691.750   1
   6   1  -1 30037.3 488.790   1
  -6  -1   0 143188. 35.8286  -2
  -6   1   0 143188. 35.8286   1
   6   1   1 56418.0 425.803   1
  -6   1  -2 23443.7 318.735   1
   6   1   3 6727.10 223.858   1
  -7  -1   4 26203.1 363.203  -2
  -6   1  -4 26203.1 363.203   1
   6   1   5 12053.4 162.085   1
   6   1   6 3391.77 118.736   1
   8  -1  -7 14154.4 190.065  -2
   6   1   7 14154.4 190.065   1
  -8  -1   8 8613.33 174.085  -2
  -6   1  -8 8613.33 174.085   1
  -6   1  -9 3690.71 123.302   1
  -6   1 -10 1924.47 116.976   1
  -9  -1  11 6619.46 181.902  -2
  -6   1 -11 6619.46 181.902   1
   6   1  12 1859.90 100.068   1
   6   1  13 1300.98 78.4171   1
   6   1  14 222.078 52.7876   1
   6   2 -16 1261.48 65.6483   1
   2  -2  15 3307.91 123.003  -2
   6   2 -15 3307.91 123.003   1
   6   2 -14 1769.60 215.508   1
   2  -2  14 3981.51 165.239  -2
   6   2 -14 3981.51 165.239   1
   6   2 -13 13739.6 147.522   1
   3  -2  12 5141.56 147.712  -2
   6   2 -12 5141.56 147.712   1
   3  -2  11 32445.5 289.761  -2
   6   2 -11 32445.5 289.761   1
  -6   2  10 14760.2 168.929   1
   6   2  -9 26085.5 199.841   1
   4  -2   8 25313.2 250.745  -2
   6   2  -8 25313.2 250.745   1
  -4  -2  -7 27582.3 356.792  -2
  -6   2   7 27582.3 356.792   1
  -6   2   6 6687.15 200.855   1
   6   2  -5 13223.4 238.549   1
  -5  -2  -4 22262.5 356.892  -2
  -6   2   4 22262.5 356.892   1
  -6   2   3 40317.5 362.199   1
  -6   2   2 59014.3 770.393   1
   6   2  -1 34005.5 504.889   1
   6  -2   0 4026.59 11.5622  -2
   6   2   0 4026.59 11.5622   1
   6   2   1 35355.7 342.076   1
  -6   2  -2 13338.2 279.008   1
   6   2   3 5057.08 229.922   1
   7  -2  -4 6159.12 239.468  -2
   6   2   4 6159.12 239.468   1
  -6   2  -5 857.394 92.0865   1
  -6   2  -6 3269.01 110.679   1
   8  -2  -7 14363.6 186.722  -2
   6   2   7 14363.6 186.722   1
   8  -2  -8 4443.70 146.545  -2
   6   2   8 4443.70 146.545   1
   6   2   9 3390.07 108.948   1
  -6   2 -10 3571.34 125.143   1
  -9  -2  11 7028.32 151.776  -2
  -6   2 -11 7028.32 151.776   1
   6   2  12 87.0393 84.4034   1
  -6   2 -13 1576.38 76.2176   1
   6   2  14 2226.96 82.9680   1
   6   3 -16 1122.98 58.1546   1
   2  -3  15 992.500 96.3157  -2
   6   3 -15 992.500 96.3157   1
   6   3 -14 4058.41 192.361   1
   2  -3  14 6744.43 164.456  -2
   6   3 -14 6744.43 164.456   1
   6   3 -13 668.476 87.0935   1
   3  -3  12 5809.71 137.981  -2
   6   3 -12 5809.71 137.981   1
   3  -3  11 608.854 25.4786  -2
   6   3 -11 608.854 25.4786   1
   6   3 -10 10706.9 168.836   1
   6   3  -9 3271.37 132.858   1
  -4  -3  -8 6513.09 228.653  -2
  -6   3   8 6513.09 228.653   1
   4  -3   7 10754.0 256.007  -2
   6   3  -7 10754.0 256.007   1
  -6   3   6 3765.80 167.222   1
  -6   3   5 34550.9 319.461   1
  -5  -3  -4 62261.8 505.424  -2
  -6   3   4 62261.8 505.424   1
   6   3  -3 51633.4 388.769   1
   6   3  -2 14200.4 436.043   1
   6   3  -1 49611.0 576.029   1
  -6  -3   0 11597.1 481.639  -2
  -6   3   0 11597.1 481.639   1
  -6   3  -1 41222.2 349.034   1
   6   3   2 11499.1 273.727   1
   6   3   3 34471.1 365.435   1
   7  -3  -4 6270.41 268.591  -2
   6   3   4 6270.41 268.591   1
  -6   3  -5 8135.61 112.821   1
  -6   3  -6 5722.22 118.691   1
  -8  -3   7 11695.0 168.632  -2
  -6   3  -7 11695.0 168.632   1
  -8  -3   8 10731.4 165.420  -2
  -6   3  -8 10731.4 165.420   1
  -6   3  -9 7185.75 122.170   1
   6   3  10 5485.83 107.700   1
   9  -3 -11 7980.90 177.751  -2
   6   3  11 7980.90 177.751   1
  -6   3 -12 385.590 81.2581   1
   6   3  13 1112.08 67.9969   1
   2  -4  15 2206.72 8.26972  -2
   6   4 -15 2206.72 8.26972   1
   6   4 -14 4267.69 156.807   1
   2  -4  14 5579.51 150.182  -2
   6   4 -14 5579.51 150.182   1
   6   4 -13 3993.83 109.993   1
   3  -4  12 2955.75 128.628  -2
   6   4 -12 2955.75 128.628   1
   3  -4  11 2811.92 132.461  -2
   6   4 -11 2811.92 132.461   1
  -6   4  10 6387.14 141.522   1
  -6   4   9 1064.21 112.336   1
  -4  -4  -8 3611.87 335.290  -2
  -6   4   8 3611.87 335.290   1
  -4  -4  -7 5170.48 339.270  -2
  -6   4   7 5170.48 339.270   1
  -6   4   6 3478.54 153.386   1
   6   4  -5 4623.33 163.977   1
  -5  -4  -4 100191. 591.195  -2
  -6   4   4 100191. 591.195   1
   6   4  -3 31352.0 299.760   1
   6   4  -2 12313.9 208.256   1
  -6   4   1 50835.2 701.688   1
  -6  -4   0 30370.3 411.547  -2
  -6   4   0 30370.3 411.547   1
  -6   4  -1 6531.95 195.291   1
   6   4   2 7849.05 224.149   1
   6   4   3 401.977 159.735   1
   7  -4  -4 7604.79 277.274  -2
   6   4   4 7604.79 277.274   1
  -6   4  -5 1277.80 82.7957   1
   6   4   6 3158.54 93.6518   1
  -8  -4   7 3102.26 114.769  -2
  -6   4  -7 3102.26 114.769   1
   8  -4  -8 8959.21 129.181  -2
   6   4   8 8959.21 129.181   1
   6   4   9 2422.14 78.2037   1
   6   4  10 2056.86 81.7365   1
  -9  -4  11 6313.80 151.467  -2
  -6   4 -11 6313.80 151.467   1
  -6   4 -12 459.520 73.3291   1
   6   4  13 1224.29 59.9148   1
   2  -5  15 226.944 127.760  -2
   6   5 -15 226.944 127.760   1
   6   5 -14 1153.10 85.4970   1
   6   5 -13 1416.54 105.802   1
   3  -5  12 6143.19 148.489  -2
   6   5 -12 6143.19 148.489   1
   3  -5  11 3832.85 226.935  -2
   6   5 -11 3832.85 226.935   1
   6   5 -10 4172.39 175.236   1
   3  -5  10 5268.47 223.451  -2
   6   5 -10 5268.47 223.451   1
  -6   5   9 2531.53 118.097   1
   4  -5   8 5749.43 190.229  -2
   6   5  -8 5749.43 190.229   1
  -4  -5  -7 20666.0 470.619  -2
  -6   5   7 20666.0 470.619   1
   6   5  -6 3003.60 141.072   1
  -6   5   5 11038.0 187.742   1
  -5  -5  -4 20600.0 291.545  -2
  -6   5   4 20600.0 291.545   1
  -6   5   3 49625.6 623.143   1
  -6   5   2 4253.31 303.814   1
   6   5  -1 12462.9 391.762   1
  -6  -5   0 11968.0 423.757  -2
  -6   5   0 11968.0 423.757   1
   6   5   1 18603.4 460.167   1
   6   5   2 3675.51 167.501   1
  -6   5  -3 3042.71 169.644   1
   7  -5  -4 5052.49 228.692  -2
   6   5   4 5052.49 228.692   1
   6   5   5 19430.1 144.726   1
   6   5   6 939.303 76.6400   1
   8  -5  -7 18967.9 153.517  -2
   6   5   7 18967.9 153.517   1
  -8  -5   8 4251.75 107.379  -2
  -6   5  -8 4251.75 107.379   1
   6   5   9 45.0364 65.2323   1
  -6   5 -10 1676.05 90.8832   1
  -9  -5  11 3619.85 116.468  -2
  -6   5 -11 3619.85 116.468   1
  -6   5 -12 399.580 59.9141   1
  -6   5 -13 679.261 72.9869   1
   2  -6  15 3139.02 133.948  -2
   6   6 -15 3139.02 133.948   1
   6   6 -14 1741.66 126.830   1
  -6   6   6 3621.47 316.628   1
  -6   6   5 7624.06 367.957   1
  -5  -6  -4 18905.7 629.206  -2
  -6   6   4 18905.7 629.206   1
  -6   6   3 7492.19 280.307   1
   6   6  -2 2360.91 242.580   1
  -6   6   1 5101.52 287.211   1
   6  -6   0 6547.53 635.445  -2
   6   6   0 6547.53 635.445   1
  -6   6  -1 1194.40 206.210   1
  -6   6  -2 667.465 187.214   1
  -6   6  -3 54.0100 170.251   1
  -7  -6   4 1710.48 310.020  -2
  -6   6  -4 1710.48 310.020   1
  -6   6  -5 13507.3 212.851   1
  -6   6  -6 11489.6 208.264   1
  -8  -6   7 7668.45 206.230  -2
  -6   6  -7 7668.45 206.230   1
  -8  -6   8 7218.54 202.211  -2
  -6   6  -8 7218.54 202.211   1
  -6   6  -9 2319.89 132.008   1
  -6   6 -10 622.216 109.208   1
  -9  -6  11 3025.24 143.712  -2
  -6   6 -11 3025.24 143.712   1
  -6   6 -12 565.771 79.2014   1
   6   7 -14 278.263 95.6280   1
   2  -7  14 2093.78 144.288  -2
   6   7 -14 2093.78 144.288   1
  -6   7  -6 26974.1 277.527   1
  -8  -7   7 8030.86 198.964  -2
  -6   7  -7 8030.86 198.964   1
  -8  -7   8 5887.78 184.389  -2
  -6   7  -8 5887.78 184.389   1
  -6   7  -9 4774.94 141.131   1
  -6   7 -10 2441.46 111.854   1
  -9  -7  11 2234.34 115.459  -2
  -6   7 -11 2234.34 115.459   1
   2  -8  14 1930.77 119.324  -2
   6   8 -14 1930.77 119.324   1
   6   8 -13 1938.87 128.113   1
   3  -8  12 1662.76 184.057  -2
   6   8 -12 1662.76 184.057   1
   3  -8  11 4296.07 251.424  -2
   6   8 -11 4296.07 251.424   1
   6   8 -10 14363.8 287.512   1
   6   8  -9 4607.66 243.914   1
  -6   8  -6 7002.21 168.433   1
  -8  -8   7 3580.67 160.397  -2
  -6   8  -7 3580.67 160.397   1
  -8  -8   8 662.477 134.533  -2
  -6   8  -8 662.477 134.533   1
  -6   8  -9 2039.17 107.126   1
  -6   8 -10 1355.11 84.9366   1
  -9  -8  11 1530.72 88.4324  -2
  -6   8 -11 1530.72 88.4324   1
   6   9 -13 337.184 93.5334   1
   3  -9  12 2550.05 162.905  -2
   6   9 -12 2550.05 162.905   1
   3  -9  11 3487.33 217.880  -2
   6   9 -11 3487.33 217.880   1
   6   9 -10 375.836 173.970   1
   6   9  -9 1896.42 206.118   1
  -6   9  -6 4442.01 138.923   1
  -8  -9   7 9049.78 169.494  -2
  -6   9  -7 9049.78 169.494   1
  -8  -9   8 2932.62 128.310  -2
  -6   9  -8 2932.62 128.310   1
  -6   9  -9 2713.38 91.5362   1
  -6   9 -10 827.006 63.4295   1
   3 -10  12 1866.01 121.415  -2
   6  10 -12 1866.01 121.415   1
   3 -10  11 3881.53 181.845  -2
   6  10 -11 3881.53 181.845   1
   6  10 -10 3719.58 168.420   1
   6  10  -9 4220.66 195.244   1
   3 -11  11 1054.97 115.701  -2
   6  11 -11 1054.97 115.701   1
   6  11 -10 1485.37 118.471   1
   6  11  -9 1741.28 144.514   1
   4 -11   8 2309.52 203.298  -2
   6  11  -8 2309.52 203.298   1
   6  12  -9 1685.32 106.717   1
   4 -12   8 2175.68 156.496  -2
   6  12  -8 2175.68 156.496   1
   4 -12   7 2707.16 185.283  -2
   6  12  -7 2707.16 185.283   1
   4 -13   7 2016.63 128.337  -2
   6  13  -7 2016.63 128.337   1
   6  13  -6 779.449 112.279   1
  -7 -14   3 185.149 48.7971   1
  -7 -14   1 401.979 52.6328   1
  -7  14   0 2108.30 81.3913  -2
  -7 -14   0 2108.30 81.3913   1
  -7 -14  -1 322.370 45.6263   1
   7 -14   3 986.179 33.0934   1
  -5  13  -7 2353.33 78.9294  -2
  -7 -13   7 2353.33 78.9294   1
  -7 -13   6 750.937 40.7713   1
  -7 -13   5 2359.87 53.0956   1
  -6  13  -4 1209.92 62.4415  -2
  -7 -13   4 1209.92 62.4415   1
  -7 -13   3 3498.50 91.8130   1
  -6  13  -3 5318.16 118.187  -2
  -7 -13   3 5318.16 118.187   1
  -7 -13   2 62.2593 47.4376   1
  -7 -13   1 1994.77 49.0141   1
  -7  13   0 1995.72 74.3166  -2
  -7 -13   0 1995.72 74.3166   1
  -7 -13  -1 695.785 30.5487   1
  -7 -13  -2 322.171 27.3334   1
   7 -13   3 1910.70 32.8628   1
   8  13  -4 494.751 41.7646  -2
   7 -13   4 494.751 41.7646   1
   7 -13   5 327.847 38.3762   1
  -5  12  -8 701.236 73.0768  -2
  -7 -12   8 701.236 73.0768   1
  -5  12  -7 2130.61 63.2521  -2
  -7 -12   7 2130.61 63.2521   1
  -7 -12   6 363.018 37.3921   1
  -7 -12   5 2884.10 49.1548   1
  -6  12  -4 2499.98 65.7384  -2
  -7 -12   4 2499.98 65.7384   1
  -6  12  -3 1107.54 120.448  -2
  -7 -12   3 1107.54 120.448   1
  -7 -12   2 1565.71 74.9018   1
  -7 -12   1 1674.06 48.4506   1
  -7  12   0 4308.51 91.1646  -2
  -7 -12   0 4308.51 91.1646   1
  -7 -12  -1 891.673 37.2803   1
  -7 -12  -2 680.029 35.0191   1
  -7 -12  -3 632.557 31.9531   1
  -8  12   4 716.090 43.8017  -2
  -7 -12  -4 716.090 43.8017   1
   7 -12   5 683.546 54.9222   1
   7 -12   6 138.265 32.8924   1
  -7 -11  10 221.686 45.0678   1
  -7 -11   9 1850.78 77.0109   1
  -5  11  -8 1259.09 105.494  -2
  -7 -11   8 1259.09 105.494   1
  -5  11  -7 9864.48 98.6131  -2
  -7 -11   7 9864.48 98.6131   1
  -7 -11   6 1467.09 48.2633   1
  -7 -11   5 5545.57 71.3979   1
  -6  11  -4 1976.17 75.4234  -2
  -7 -11   4 1976.17 75.4234   1
   7 -11  -3 4457.69 88.6261   1
  -6  11  -3 6870.10 193.131  -2
  -7 -11   3 6870.10 193.131   1
   7 -11  -2 470.747 44.8599   1
  -7 -11   1 6691.13 70.2228   1
   7  11   0 2048.66 74.4318  -2
   7 -11   0 2048.66 74.4318   1
  -7 -11  -1 6930.46 71.8227   1
  -7 -11  -2 316.418 43.1298   1
  -7 -11  -3 2858.85 56.7647   1
  -8  11   4 2592.48 77.6229  -2
  -7 -11  -4 2592.48 77.6229   1
  -7 -11  -5 2577.36 57.9191   1
   7 -11   6 186.502 50.8607   1
   9  11  -7 1501.32 61.8538  -2
   7 -11   7 1501.32 61.8538   1
   7 -11   8 539.899 46.0737   1
  -4  10 -11 1621.83 74.8585  -2
  -7 -10  11 1621.83 74.8585   1
  -7 -10  10 983.379 78.1014   1
  -7 -10   9 893.168 100.185   1
  -5  10  -8 1075.35 92.5941  -2
  -7 -10   8 1075.35 92.5941   1
  -5  10  -7 2900.47 85.6273  -2
  -7 -10   7 2900.47 85.6273   1
  -7 -10   6 1545.42 59.5354   1
  -7 -10   5 750.642 50.1529   1
  -6  10  -4 924.196 74.0218  -2
  -7 -10   4 924.196 74.0218   1
  -7 -10   3 676.865 77.4713   1
  -6  10  -3 2345.27 178.839  -2
  -7 -10   3 2345.27 178.839   1
  -7 -10   2 1739.18 56.1516   1
   7 -10  -1 459.263 48.4494   1
  -7  10   0 5910.66 114.930  -2
  -7 -10   0 5910.66 114.930   1
  -7 -10  -1 6846.68 75.9156   1
  -7 -10  -2 693.495 54.0938   1
  -7 -10  -3 1552.23 56.0453   1
  -8  10   4 578.760 70.7642  -2
  -7 -10  -4 578.760 70.7642   1
  -7 -10  -5 2112.62 56.7629   1
   7 -10   6 272.006 68.2696   1
   9  10  -7 2134.02 87.3723  -2
   7 -10   7 2134.02 87.3723   1
   7 -10   8 207.960 61.3366   1
   9  10  -8 559.260 103.501  -2
   7 -10   8 559.260 103.501   1
   7 -10   9 128.918 31.8604   1
  -4   9 -11 1878.24 109.190  -2
  -7  -9  11 1878.24 109.190   1
  -7  -9  10 262.432 98.9620   1
  -7  -9   9 2442.27 85.7437   1
  -5   9  -8 4785.44 135.756  -2
  -7  -9   8 4785.44 135.756   1
  -5   9  -7 2355.48 97.3334  -2
  -7  -9   7 2355.48 97.3334   1
  -7  -9   6 2183.87 72.3673   1
  -7  -9   5 7552.49 84.7006   1
  -6   9  -4 9379.16 126.495  -2
  -7  -9   4 9379.16 126.495   1
   7  -9  -3 2139.77 68.0821   1
  -6   9  -3 6661.95 243.865  -2
  -7  -9   3 6661.95 243.865   1
  -7  -9   2 9622.70 92.2225   1
  -7  -9   1 6004.63 82.1242   1
   7   9   0 6723.40 10.8321  -2
   7  -9   0 6723.40 10.8321   1
  -7  -9  -1 1674.71 81.4092   1
  -7  -9  -2 2450.92 77.4247   1
  -7  -9  -3 4470.93 70.7355   1
   8   9  -4 1394.00 65.7917  -2
   7  -9   4 1394.00 65.7917   1
  -7  -9  -5 2177.48 61.4294   1
  -7  -9  -6 3053.28 71.4112   1
   9   9  -7 5451.84 159.636  -2
   7  -9   7 5451.84 159.636   1
   7  -9   8 166.087 77.1261   1
   7  -9   9 325.752 57.7659   1
  -7  -8  12 237.385 72.9521   1
  -4   8 -12 460.162 103.099  -2
  -7  -8  12 460.162 103.099   1
   4   8  11 5391.92 105.960  -2
   7  -8 -11 5391.92 105.960   1
   7  -8 -10 1578.21 91.7746   1
  -7  -8   9 3051.32 81.9663   1
   5   8   8 9156.14 133.833  -2
   7  -8  -8 9156.14 133.833   1
   5   8   7 2356.03 139.469  -2
   7  -8  -7 2356.03 139.469   1
  -7  -8   6 2636.32 71.5850   1
  -7  -8   5 6562.22 88.7430   1
  -6   8  -4 9766.15 153.996  -2
  -7  -8   4 9766.15 153.996   1
  -7  -8   3 6630.91 86.6403   1
   7  -8  -2 4792.13 78.4704   1
   7  -8  -1 618.314 67.2730   1
  -7   8   0 3136.04 7.84526  -2
  -7  -8   0 3136.04 7.84526   1
   7  -8   1 2695.55 89.2664   1
   7  -8   2 2499.72 83.5773   1
   7  -8   3 153.924 67.0197   1
   8   8  -4 1200.52 90.4351  -2
   7  -8   4 1200.52 90.4351   1
  -7  -8  -5 3483.95 98.8665   1
  -7  -8  -6 5133.16 98.7497   1
   9   8  -7 6489.94 134.449  -2
   7  -8   7 6489.94 134.449   1
   7  -8   8 277.882 67.8661   1
   7  -8   9 932.825 62.4303   1
   7  -8  10 235.880 41.6794   1
  10   8 -11 2450.73 81.5637  -2
   7  -8  11 2450.73 81.5637   1
  -7  -7  13 154.363 50.9485   1
   4   7  12 1594.94 96.3373  -2
   7  -7 -12 1594.94 96.3373   1
   4   7  11 1611.42 118.738  -2
   7  -7 -11 1611.42 118.738   1
   7  -7 -10 460.320 95.9922   1
  -7  -7   9 7864.19 113.240   1
   5   7   8 17328.0 167.826  -2
   7  -7  -8 17328.0 167.826   1
   5   7   7 13782.7 166.120  -2
   7  -7  -7 13782.7 166.120   1
  -7  -7   6 798.020 79.9774   1
  -7  -7   5 8764.26 126.298   1
  -6   7  -4 10170.5 156.193  -2
  -7  -7   4 10170.5 156.193   1
   7  -7  -3 23307.6 158.722   1
   7  -7  -2 647.994 69.9185   1
   7  -7  -1 9593.03 153.465   1
   7   7   0 660.200 10.8192  -2
   7  -7   0 660.200 10.8192   1
   7  -7   1 20472.8 163.962   1
   7  -7   2 7934.09 106.927   1
  -7  -7  -3 4012.66 90.2105   1
   8   7  -4 8722.47 119.078  -2
   7  -7   4 8722.47 119.078   1
   7  -7   5 13969.6 155.868   1
   7  -7   6 3076.17 99.1112   1
   9   7  -7 3417.15 91.9587  -2
   7  -7   7 3417.15 91.9587   1
   7  -7   8 672.471 75.8001   1
   9   7  -8 2038.38 218.286  -2
   7  -7   8 2038.38 218.286   1
   7  -7   9 231.656 53.1178   1
   7  -7  10 379.963 99.8311   1
  10   7 -11 2016.21 108.353  -2
   7  -7  11 2016.21 108.353   1
  -7  -6  14 779.405 80.5767   1
   7  -6 -13 2965.62 83.9338   1
   4   6  12 1156.81 108.274  -2
   7  -6 -12 1156.81 108.274   1
   4   6  11 6673.08 129.788  -2
   7  -6 -11 6673.08 129.788   1
   7  -6 -10 3812.89 98.2919   1
   7  -6  -9 271.721 76.5613   1
   5   6   8 3756.19 105.720  -2
   7  -6  -8 3756.19 105.720   1
   5   6   7 10478.3 145.316  -2
   7  -6  -7 10478.3 145.316   1
  -7  -6   6 2811.77 78.8631   1
   7  -6  -5 5781.06 121.521   1
  -6   6  -4 2900.85 96.4387  -2
  -7  -6   4 2900.85 96.4387   1
   7  -6  -3 275.578 59.5845   1
   7  -6  -2 11098.5 121.473   1
  -7  -6   1 4097.69 83.0654   1
   7   6   0 5617.96 9.32388  -2
   7  -6   0 5617.96 9.32388   1
   7  -6   1 3700.82 75.7903   1
   7  -6   2 565.229 57.5990   1
  -7  -6  -3 3049.85 68.9709   1
   8   6  -4 5393.05 113.422  -2
   7  -6   4 5393.05 113.422   1
   7  -6   5 1651.91 85.5054   1
   7  -6   6 253.014 78.7115   1
   9   6  -7 12179.8 118.500  -2
   7  -6   7 12179.8 118.500   1
   7  -6   8 1623.90 84.1565   1
   9   6  -8 2483.97 127.086  -2
   7  -6   8 2483.97 127.086   1
   7  -6   9 1215.62 68.4226   1
   7  -6  10 636.733 122.991   1
  10   6 -11 3535.77 142.878  -2
   7  -6  11 3535.77 142.878   1
   7  -6  12 153.505 55.6114   1
  -3   5 -15 863.363 87.4729  -2
  -7  -5  15 863.363 87.4729   1
   7  -5 -14 491.128 63.4872   1
   7  -5 -13 1882.09 89.8689   1
   4   5  12 2213.56 95.6897  -2
   7  -5 -12 2213.56 95.6897   1
   4   5  11 5859.60 140.429  -2
   7  -5 -11 5859.60 140.429   1
   7  -5 -10 2525.19 119.962   1
  -7  -5   9 8472.52 131.137   1
  -5   5  -8 13314.1 197.268  -2
  -7  -5   8 13314.1 197.268   1
   5   5   7 11114.9 294.760  -2
   7  -5  -7 11114.9 294.760   1
  -7  -5   6 730.019 97.9836   1
   7  -5  -5 19458.9 158.903   1
   6   5   4 5208.90 135.853  -2
   7  -5  -4 5208.90 135.853   1
   7  -5  -3 18142.7 143.726   1
  -7  -5   2 1592.42 86.1886   1
   7  -5  -1 18044.3 147.825   1
  -7   5   0 834.328 7.40634  -2
  -7  -5   0 834.328 7.40634   1
   7  -5   1 8079.70 101.412   1
   7  -5   2 2318.37 66.0456   1
  -7  -5  -3 19912.1 129.975   1
  -8   5   4 1015.46 95.6216  -2
  -7  -5  -4 1015.46 95.6216   1
  -7  -5  -5 9403.65 117.578   1
  -7  -5  -6 9541.60 115.921   1
   9   5  -7 24207.1 141.953  -2
   7  -5   7 24207.1 141.953   1
   7  -5   8 1901.64 115.466   1
   9   5  -8 3471.25 150.484  -2
   7  -5   8 3471.25 150.484   1
   7  -5   9 536.212 90.1355   1
   7  -5  10 559.782 94.6590   1
  10   5 -11 2803.01 109.652  -2
   7  -5  11 2803.01 109.652   1
   7  -5  12 1398.68 84.2266   1
   3   4  15 3591.53 113.198  -2
   7  -4 -15 3591.53 113.198   1
   7  -4 -14 996.603 109.843   1
   7  -4 -13 2435.66 80.4277   1
   4   4  12 1441.29 117.890  -2
   7  -4 -12 1441.29 117.890   1
   4   4  11 10901.4 207.793  -2
   7  -4 -11 10901.4 207.793   1
   7  -4 -10 867.621 93.5899   1
   7  -4  -9 4662.44 140.665   1
  -5   4  -8 5592.17 200.805  -2
  -7  -4   8 5592.17 200.805   1
  -5   4  -7 11829.3 188.114  -2
  -7  -4   7 11829.3 188.114   1
   7  -4  -6 5732.08 111.095   1
  -7  -4   5 10715.5 158.776   1
  -6   4  -4 7825.39 183.073  -2
  -7  -4   4 7825.39 183.073   1
   7  -4  -3 2693.45 89.9278   1
   7  -4  -2 226.363 86.4823   1
  -7  -4   1 4102.29 112.283   1
  -7   4   0 6082.44 148.948  -2
  -7  -4   0 6082.44 148.948   1
   7  -4   1 623.155 69.2768   1
   7  -4   2 215.566 69.4988   1
  -7  -4  -3 306.897 62.6358   1
   8   4  -4 8478.98 119.708  -2
   7  -4   4 8478.98 119.708   1
   7  -4   5 5483.89 81.1023   1
   7  -4   6 6110.27 91.4167   1
  -9   4   7 5887.24 103.949  -2
  -7  -4  -7 5887.24 103.949   1
  -7  -4  -8 4005.64 217.376   1
   9   4  -8 4351.78 157.523  -2
   7  -4   8 4351.78 157.523   1
   7  -4   9 8704.10 118.629   1
   7  -4  10 303.869 78.5453   1
  10   4 -11 8154.77 154.065  -2
   7  -4  11 8154.77 154.065   1
   7  -4  12 268.941 59.5180   1
   3   3  15 1311.76 83.3881  -2
   7  -3 -15 1311.76 83.3881   1
   7  -3 -14 282.393 117.298   1
   7  -3 -13 2353.64 101.773   1
   4   3  12 580.414 112.484  -2
   7  -3 -12 580.414 112.484   1
   4   3  11 3595.42 186.510  -2
   7  -3 -11 3595.42 186.510   1
  -7  -3  10 489.074 113.491   1
   7  -3  -9 4917.84 140.190   1
   5   3   8 4480.20 192.687  -2
   7  -3  -8 4480.20 192.687   1
  -5   3  -7 19913.1 217.835  -2
  -7  -3   7 19913.1 217.835   1
  -7  -3   6 1716.23 103.551   1
  -7  -3   5 10857.9 161.995   1
  -6   3  -4 4893.67 174.018  -2
  -7  -3   4 4893.67 174.018   1
   7  -3  -3 373.906 96.4905   1
  -7  -3   2 6306.63 124.547   1
   7  -3  -1 27271.2 188.485   1
  -7   3   0 16282.6 18.2857  -2
  -7  -3   0 16282.6 18.2857   1
  -7  -3  -1 27446.2 176.332   1
   7  -3   2 1556.52 88.0447   1
  -7  -3  -3 12633.8 105.045   1
   8   3  -4 9262.26 133.007  -2
   7  -3   4 9262.26 133.007   1
  -7  -3  -5 7545.22 95.2759   1
   7  -3   6 823.671 68.7635   1
   9   3  -7 14700.0 157.186  -2
   7  -3   7 14700.0 157.186   1
   7  -3   8 254.688 336.565   1
  -9   3   8 5557.05 129.482  -2
  -7  -3  -8 5557.05 129.482   1
   7  -3   9 2153.57 90.5235   1
  -7  -3 -10 589.082 72.2532   1
 -10   3  11 4959.57 122.097  -2
  -7  -3 -11 4959.57 122.097   1
   7  -3  12 284.688 66.8125   1
   7  -3  13 225.844 70.1453   1
   7  -2 -16 317.116 57.5352   1
   3   2  15 2747.20 92.9096  -2
   7  -2 -15 2747.20 92.9096   1
   7  -2 -14 400.797 109.506   1
   7  -2 -13 6248.12 147.295   1
   7  -2 -12 2783.79 167.256   1
   4   2  12 2469.89 193.872  -2
   7  -2 -12 2469.89 193.872   1
   4   2  11 11063.6 192.234  -2
   7  -2 -11 11063.6 192.234   1
   7  -2 -10 2937.47 115.997   1
   7  -2  -9 3578.60 130.368   1
   5   2   8 884.036 118.566  -2
   7  -2  -8 884.036 118.566   1
   5   2   7 16898.2 207.798  -2
   7  -2  -7 16898.2 207.798   1
   7  -2  -6 882.057 97.7002   1
   7  -2  -5 5242.03 135.846   1
   6   2   4 9811.69 201.466  -2
   7  -2  -4 9811.69 201.466   1
  -7  -2   3 2217.87 130.150   1
   7  -2  -2 8827.76 116.467   1
  -7  -2   1 1389.33 98.7969   1
   7   2   0 19142.3 18.4429  -2
   7  -2   0 19142.3 18.4429   1
  -7  -2  -1 2746.75 102.272   1
   7  -2   2 149.260 90.2488   1
   7  -2   3 2621.33 87.4248   1
   8   2  -4 8728.87 134.314  -2
   7  -2   4 8728.87 134.314   1
   7  -2   5 12716.7 128.993   1
   7  -2   6 8327.38 116.714   1
   9   2  -7 21666.4 174.556  -2
   7  -2   7 21666.4 174.556   1
  -7  -2  -8 2815.85 158.614   1
  -9   2   8 4135.02 148.450  -2
  -7  -2  -8 4135.02 148.450   1
  -7  -2  -9 7306.58 111.872   1
  -7  -2 -10 1476.27 78.1310   1
 -10   2  11 5100.76 123.690  -2
  -7  -2 -11 5100.76 123.690   1
  -7  -2 -12 404.009 80.2941   1
   7  -2  13 273.361 84.0403   1
   7  -1 -16 365.063 40.2596   1
   3   1  15 1538.21 91.8022  -2
   7  -1 -15 1538.21 91.8022   1
   7  -1 -14 911.244 222.977   1
   7  -1 -13 4054.33 133.837   1
   7  -1 -12 1395.82 130.294   1
   4   1  11 5283.59 181.363  -2
   7  -1 -11 5283.59 181.363   1
   7  -1 -10 10810.2 170.318   1
   7  -1  -9 32924.5 236.624   1
   5   1   8 14082.5 215.148  -2
   7  -1  -8 14082.5 215.148   1
   5   1   7 32468.9 460.480  -2
   7  -1  -7 32468.9 460.480   1
   7  -1  -6 5303.98 258.225   1
   7  -1  -5 13153.8 253.264   1
   6   1   4 21880.6 371.940  -2
   7  -1  -4 21880.6 371.940   1
   7  -1  -3 59578.9 488.962   1
   7  -1  -2 129.375 122.101   1
   7  -1  -1 24456.3 229.303   1
   7   1   0 26697.7 306.695  -2
   7  -1   0 26697.7 306.695   1
   7  -1   1 84152.9 396.687   1
   7  -1   2 5914.37 143.342   1
  -7  -1  -3 19573.8 206.923   1
  -8   1   4 1198.27 184.744  -2
  -7  -1  -4 1198.27 184.744   1
  -7  -1  -5 13762.3 237.918   1
  -7  -1  -6 1519.92 121.678   1
  -9   1   7 11920.8 185.907  -2
  -7  -1  -7 11920.8 185.907   1
  -7  -1  -8 6034.62 190.395   1
  -9   1   8 10219.9 246.481  -2
  -7  -1  -8 10219.9 246.481   1
  -7  -1  -9 2109.70 114.967   1
  -7  -1 -10 360.749 94.2329   1
 -10   1  11 5474.13 214.124  -2
  -7  -1 -11 5474.13 214.124   1
  -7  -1 -12 82.7476 105.906   1
  -7  -1 -13 324.790 83.7507   1
   7   0 -16 3525.20 55.5690   1
   3   0  15 2463.92 227.069  -2
   7   0 -15 2463.92 227.069   1
   7   0 -14 1108.89 106.736   1
   3   0  14 2506.66 186.137  -2
   7   0 -14 2506.66 186.137   1
   7   0 -13 6229.60 118.204   1
   7   0 -12-37.7629 239.318   1
   4   0  12 465.097 138.296  -2
   7   0 -12 465.097 138.296   1
   4   0  11 5244.53 151.589  -2
   7   0 -11 5244.53 151.589   1
   7   0 -10 2107.74 104.160   1
   7   0  -9 21363.8 193.682   1
   5   0   8 8387.89 134.742  -2
   7   0  -8 8387.89 134.742   1
   5   0   7 28958.6 229.255  -2
   7   0  -7 28958.6 229.255   1
  -7   0   6 1250.50 166.248   1
   7   0  -5 13881.4 175.862   1
  -6   0  -4 2956.08 158.414  -2
  -7   0   4 2956.08 158.414   1
  -7   0   3 981.384 126.720   1
  -7   0   2 2002.92 134.975   1
  -7   0   1 5899.47 156.599   1
  -7   0   0 17318.4 388.936  -2
  -7   0   0 17318.4 388.936   1
  -7   0  -1 1496.36 180.030   1
  -7   0  -2 320.347 174.425   1
   7   0   3 22026.9 245.546   1
   8   0  -4 21417.9 284.146  -2
   7   0   4 21417.9 284.146   1
  -7   0  -5 20498.3 216.722   1
   7   0   6 1071.26 96.3055   1
   9   0  -7 21781.6 194.580  -2
   7   0   7 21781.6 194.580   1
  -7   0  -8 181.564 222.293   1
  -9   0   8 660.458 142.692  -2
  -7   0  -8 660.458 142.692   1
   7   0   9 8089.76 135.212   1
  -7   0 -10 563.888 88.1941   1
 -10   0  11 4023.39 129.135  -2
  -7   0 -11 4023.39 129.135   1
  -7   0 -12 77.7988 79.5819   1
   7   0  13 1861.12 68.1313   1
   7   1 -16 471.603 57.8451   1
   3  -1  15 1673.06 107.857  -2
   7   1 -15 1673.06 107.857   1
   7   1 -14 511.985 128.088   1
   3  -1  14 5219.11 231.187  -2
   7   1 -14 5219.11 231.187   1
   7   1 -13 4066.81 109.569   1
   7   1 -12 1036.33 125.352   1
   4  -1  12 966.802 223.966  -2
   7   1 -12 966.802 223.966   1
   4  -1  11 4507.03 147.027  -2
   7   1 -11 4507.03 147.027   1
  -7   1  10 9167.51 132.789   1
   7   1  -9 30524.4 216.557   1
   5  -1   8 14328.0 190.279  -2
   7   1  -8 14328.0 190.279   1
   5  -1   7 32146.0 235.018  -2
   7   1  -7 32146.0 235.018   1
  -7   1   6 5762.83 204.583   1
  -7   1   5 12541.5 244.153   1
  -6  -1  -4 18115.7 236.398  -2
  -7   1   4 18115.7 236.398   1
  -7   1   3 54622.8 303.435   1
  -7   1   2 222.201 128.512   1
   7   1  -1 24566.7 310.218   1
  -7  -1   0 29838.5 19.6532  -2
  -7   1   0 29838.5 19.6532   1
  -7   1  -1 86908.6 536.385   1
  -7   1  -2 6068.03 208.837   1
   7   1   3 19793.4 232.929   1
   8  -1  -4 1445.60 168.163  -2
   7   1   4 1445.60 168.163   1
   7   1   5 13465.9 193.348   1
   7   1   6 1525.04 98.3114   1
  -7   1  -7 7621.25 199.909   1
   9  -1  -7 12442.5 208.838  -2
   7   1   7 12442.5 208.838   1
  -7   1  -8 4671.38 180.797   1
   9  -1  -8 9749.32 191.723  -2
   7   1   8 9749.32 191.723   1
  -7   1  -9 2049.75 103.123   1
  -7   1 -10 219.729 84.4081   1
 -10  -1  11 5678.01 134.715  -2
  -7   1 -11 5678.01 134.715   1
  -7   1 -12 119.824 74.3957   1
   7   1  13 178.768 57.6851   1
   7   2 -16 443.194 81.7743   1
   3  -2  15 3186.69 106.344  -2
   7   2 -15 3186.69 106.344   1
   7   2 -14 489.149 118.017   1
   3  -2  14 802.358 199.550  -2
   7   2 -14 802.358 199.550   1
   7   2 -13 7057.16 117.418   1
   7   2 -12 3010.48 165.932   1
   4  -2  12 2955.86 170.691  -2
   7   2 -12 2955.86 170.691   1
   4  -2  11 12043.9 178.511  -2
   7   2 -11 12043.9 178.511   1
   7   2 -10 2914.93 119.214   1
   7   2  -9 3479.86 153.115   1
   5  -2   8 1095.66 143.792  -2
   7   2  -8 1095.66 143.792   1
  -5  -2  -7 17734.9 316.405  -2
  -7   2   7 17734.9 316.405   1
   7   2  -6 973.018 166.624   1
   7   2  -5 4977.81 197.957   1
  -6  -2  -4 11087.5 297.949  -2
  -7   2   4 11087.5 297.949   1
  -7   2   3 1935.62 113.318   1
   7   2  -2 9252.67 239.461   1
  -7   2   1 1562.39 186.712   1
  -7  -2   0 21113.6 395.497  -2
  -7   2   0 21113.6 395.497   1
  -7   2  -1 2884.26 201.071   1
  -7   2  -2 211.597 180.361   1
   7   2   3 3338.16 155.816   1
   8  -2  -4 8289.04 206.762  -2
   7   2   4 8289.04 206.762   1
   7   2   5 12053.9 182.104   1
   7   2   6 7773.48 161.800   1
   9  -2  -7 19339.1 178.599  -2
   7   2   7 19339.1 178.599   1
  -7   2  -8 2270.67 238.379   1
  -9  -2   8 3951.75 133.459  -2
  -7   2  -8 3951.75 133.459   1
  -7   2  -9 6791.44 121.969   1
  -7   2 -10 1502.13 87.4555   1
 -10  -2  11 4708.77 144.807  -2
  -7   2 -11 4708.77 144.807   1
  -7   2 -12 431.996 71.1060   1
   7   2  13 233.421 77.7830   1
   3  -3  15 1445.71 83.3698  -2
   7   3 -15 1445.71 83.3698   1
   7   3 -14 165.253 80.4489   1
   7   3 -13 2516.89 89.5422   1
   7   3 -12 208.925 138.388   1
   4  -3  12 645.637 150.736  -2
   7   3 -12 645.637 150.736   1
   4  -3  11 4656.58 168.107  -2
   7   3 -11 4656.58 168.107   1
  -7   3  10 703.435 104.112   1
   7   3  -9 5968.80 161.342   1
  -5  -3  -8 4999.55 230.770  -2
  -7   3   8 4999.55 230.770   1
  -5  -3  -7 20501.8 320.765  -2
  -7   3   7 20501.8 320.765   1
  -7   3   6 2032.31 164.887   1
  -7   3   5 10028.7 220.557   1
  -6  -3  -4 5300.39 251.713  -2
  -7   3   4 5300.39 251.713   1
  -7   3   3 201.947 162.534   1
   7   3  -2 6621.41 215.535   1
   7   3  -1 33746.8 348.016   1
  -7  -3   0 20419.2 384.579  -2
  -7   3   0 20419.2 384.579   1
   7   3   1 30011.6 323.955   1
   7   3   2 2196.13 209.061   1
  -7   3  -3 14313.5 206.945   1
   8  -3  -4 9993.72 220.731  -2
   7   3   4 9993.72 220.731   1
   7   3   5 7188.46 154.152   1
   7   3   6 677.482 108.493   1
   9  -3  -7 12717.0 149.753  -2
   7   3   7 12717.0 149.753   1
  -7   3  -8 789.478 118.935   1
  -9  -3   8 5200.64 171.221  -2
  -7   3  -8 5200.64 171.221   1
   7   3   9 1797.69 87.7696   1
   7   3  10 396.391 73.0036   1
 -10  -3  11 4565.76 133.118  -2
  -7   3 -11 4565.76 133.118   1
  -7   3 -12 154.401 64.6912   1
   3  -4  15 3241.61 75.7651  -2
   7   4 -15 3241.61 75.7651   1
   7   4 -14 931.527 70.5646   1
   7   4 -13 2944.48 79.8648   1
   7   4 -12 972.091 101.626   1
   4  -4  12 1576.46 183.645  -2
   7   4 -12 1576.46 183.645   1
   4  -4  11 11785.5 186.860  -2
   7   4 -11 11785.5 186.860   1
   7   4 -10 767.502 107.790   1
   7   4  -9 3845.60 128.818   1
  -5  -4  -8 4657.88 347.847  -2
  -7   4   8 4657.88 347.847   1
  -5  -4  -7 10375.1 251.309  -2
  -7   4   7 10375.1 251.309   1
  -7   4   6 6077.42 176.835   1
   7   4  -5 12213.0 216.423   1
  -6  -4  -4 8880.32 254.244  -2
  -7   4   4 8880.32 254.244   1
  -7   4   3 2519.62 168.159   1
   7   4  -2 326.589 145.901   1
   7   4  -1 5049.71 208.642   1
  -7  -4   0 7543.88 287.884  -2
  -7   4   0 7543.88 287.884   1
   7   4   1 859.090 163.000   1
   7   4   2 209.632 118.796   1
  -7   4  -3 303.922 109.088   1
   8  -4  -4 9053.60 210.941  -2
   7   4   4 9053.60 210.941   1
   7   4   5 4641.33 138.140   1
   7   4   6 5284.99 133.808   1
  -9  -4   7 4987.71 111.688  -2
  -7   4  -7 4987.71 111.688   1
  -7   4  -8 3066.74 138.928   1
   9  -4  -8 3259.11 145.212  -2
   7   4   8 3259.11 145.212   1
   7   4   9 6578.97 100.472   1
  -7   4 -10 246.880 63.5662   1
 -10  -4  11 7695.13 132.517  -2
  -7   4 -11 7695.13 132.517   1
  -7   4 -12 283.164 55.5112   1
   3  -5  15 769.917 114.166  -2
   7   5 -15 769.917 114.166   1
   7   5 -14 633.932 86.0904   1
   7   5 -13 1597.13 106.642   1
   4  -5  12 1894.85 124.239  -2
   7   5 -12 1894.85 124.239   1
   4  -5  11 6438.22 180.607  -2
   7   5 -11 6438.22 180.607   1
   7   5 -10 2399.74 122.031   1
   7   5  -9 7389.12 139.370   1
   5  -5   8 11326.8 214.262  -2
   7   5  -8 11326.8 214.262   1
   5  -5   7 8248.81 369.301  -2
   7   5  -7 8248.81 369.301   1
   7   5  -6 777.665 125.900   1
   7   5  -5 17214.8 227.795   1
  -6  -5  -4 5244.03 208.006  -2
  -7   5   4 5244.03 208.006   1
  -7   5   3 20018.1 244.918   1
  -7   5   2 1365.63 150.352   1
   7   5  -1 23482.9 283.496   1
  -7  -5   0 2129.29 9.78714  -2
  -7   5   0 2129.29 9.78714   1
   7   5   1 11771.5 254.609   1
   7   5   2 2569.23 116.045   1
  -7   5  -3 19307.5 186.350   1
  -8  -5   4 1073.22 133.929  -2
  -7   5  -4 1073.22 133.929   1
   7   5   5 7320.13 135.215   1
   7   5   6 8002.03 132.554   1
   9  -5  -7 19080.0 190.680  -2
   7   5   7 19080.0 190.680   1
  -9  -5   8 2155.05 93.9766  -2
  -7   5  -8 2155.05 93.9766   1
  -7   5  -9 439.035 61.3314   1
  -7   5 -10 550.923 73.1148   1
 -10  -5  11 2745.32 92.2418  -2
  -7   5 -11 2745.32 92.2418   1
   7   6 -14 776.956 77.6564   1
   7   6 -13 2893.44 105.740   1
   7   6 -12 900.477 144.761   1
   4  -6  11 6580.36 266.953  -2
   7   6 -11 6580.36 266.953   1
   7   6 -10 3314.39 200.910   1
   7   6  -9 828.647 196.364   1
  -7   6   3 190.054 266.200   1
  -7   6   2 12777.3 525.535   1
  -7   6   1 3751.17 360.567   1
   7  -6   0 6437.07 662.820  -2
   7   6   0 6437.07 662.820   1
  -7   6  -1 4033.17 267.455   1
   7   6   2 1262.94 431.237   1
   7   6   3 3187.52 462.674   1
   8  -6  -4 4876.73 602.548  -2
   7   6   4 4876.73 602.548   1
   7   6   5 1491.04 411.016   1
  -7   6  -8 1457.48 107.019   1
  -7   6  -9 1112.97 100.203   1
  -7   6 -10 409.250 84.8578   1
   7   7 -13 408.193 121.615   1
   7   8 -13 2308.50 104.341   1
   7   9 -12 252.168 103.405   1
   4  -9  11 2097.30 176.382  -2
   7   9 -11 2097.30 176.382   1
   7   9 -10 212.807 154.697   1
   7   9  -9 2504.45 189.464   1
   4 -10  11 2698.64 149.262  -2
   7  10 -11 2698.64 149.262   1
   7  10 -10 1241.27 134.136   1
   7  10  -9 1113.71 156.710   1
   5 -10   8 1902.26 218.631  -2
   7  10  -8 1902.26 218.631   1
   7  11 -10 581.537 96.3598   1
   7  11  -9 2259.79 131.626   1
   5 -11   8 2584.49 184.431  -2
   7  11  -8 2584.49 184.431   1
   7  12  -9 1962.12 91.0597   1
   5 -12   8 1092.71 131.342  -2
   7  12  -8 1092.71 131.342   1
   5 -12   7 2860.43 166.329  -2
   7  12  -7 2860.43 166.329   1
   7  13  -6 915.143 98.3450   1
  -8 -13   5 1944.69 60.9257   1
  -7  13  -4 854.992 67.0733  -2
  -8 -13   4 854.992 67.0733   1
  -8 -13   3 1070.47 60.2897   1
  -8 -13   2 714.454 33.9295   1
  -8 -13   1 2467.71 42.3713   1
  -8  13   0 92.9847 3.15208  -2
  -8 -13   0 92.9847 3.15208   1
  -8 -13  -1 1615.59 44.3194   1
  -8 -13  -2 472.275 49.0982   1
   8 -13   3 542.089 34.6769   1
   9  13  -4 651.552 38.8142  -2
   8 -13   4 651.552 38.8142   1
  -6  12  -7 1371.32 79.7512  -2
  -8 -12   7 1371.32 79.7512   1
  -8 -12   6 1453.82 70.9027   1
  -8 -12   5 1166.22 39.7437   1
  -7  12  -4 752.548 67.1191  -2
  -8 -12   4 752.548 67.1191   1
  -8 -12   3 21.3190 70.8512   1
  -8 -12   2 468.446 44.0564   1
  -8 -12   1 302.926 43.1534   1
  -8  12   0 138.348 4.13516  -2
  -8 -12   0 138.348 4.13516   1
  -8 -12  -1 240.419 33.6070   1
  -8 -12  -2 2337.00 38.6124   1
  -8 -12  -3 312.071 32.2421   1
  -9  12   4 422.903 41.6844  -2
  -8 -12  -4 422.903 41.6844   1
   8 -12   5 456.041 47.8980   1
  -8 -11   9 431.422 55.3423   1
  -6  11  -8 1275.19 89.1020  -2
  -8 -11   8 1275.19 89.1020   1
  -6  11  -7 2424.35 78.6602  -2
  -8 -11   7 2424.35 78.6602   1
  -8 -11   6 2467.22 54.2260   1
  -8 -11   5 1890.29 55.8275   1
  -7  11  -4 2853.59 103.200  -2
  -8 -11   4 2853.59 103.200   1
  -8 -11   3 2789.41 59.8741   1
  -8 -11   2 940.413 46.7501   1
  -8 -11   1 1129.82 42.5406   1
  -8  11   0 2181.02 5.28594  -2
  -8 -11   0 2181.02 5.28594   1
  -8 -11  -1 1324.24 42.9892   1
  -8 -11  -2 313.706 35.1019   1
  -8 -11  -3 706.742 44.9137   1
  -9  11   4 1149.83 59.3556  -2
  -8 -11  -4 1149.83 59.3556   1
   8 -11   5 167.236 43.1336   1
   8 -11   6 1329.18 44.7360   1
  -8 -10  10 148.112 60.4477   1
  -8 -10   9 263.984 76.8617   1
  -6  10  -8 1215.78 80.5791  -2
  -8 -10   8 1215.78 80.5791   1
  -6  10  -7 2494.89 100.310  -2
  -8 -10   7 2494.89 100.310   1
  -8 -10   6 447.553 55.5109   1
  -8 -10   5 610.228 71.6973   1
  -7  10  -4 425.358 74.2762  -2
  -8 -10   4 425.358 74.2762   1
  -8 -10   3 762.952 53.5529   1
  -8 -10   2 3841.42 77.5135   1
  -8 -10   1 1439.24 52.3211   1
  -8  10   0 4678.69 8.53409  -2
  -8 -10   0 4678.69 8.53409   1
  -8 -10  -1 1022.31 61.5247   1
  -8 -10  -2 5727.77 75.6322   1
  -8 -10  -3 660.527 42.9795   1
  -9  10   4 2091.43 81.8698  -2
  -8 -10  -4 2091.43 81.8698   1
  -8 -10  -5 2282.17 58.3223   1
   8 -10   6 1948.24 64.2080   1
  10  10  -7 7976.24 85.2238  -2
   8 -10   7 7976.24 85.2238   1
   8 -10   8 679.318 52.9642   1
  -5   9 -11 989.434 90.8586  -2
  -8  -9  11 989.434 90.8586   1
  -8  -9  10 386.288 89.9354   1
  -8  -9   9 1089.32 66.7155   1
  -6   9  -8 3350.75 110.973  -2
  -8  -9   8 3350.75 110.973   1
  -6   9  -7 9369.54 161.901  -2
  -8  -9   7 9369.54 161.901   1
  -8  -9   6 489.451 54.8963   1
  -8  -9   5 14877.5 112.492   1
  -7   9  -4 1173.26 78.7466  -2
  -8  -9   4 1173.26 78.7466   1
  -8  -9   3 1758.08 68.7424   1
  -8  -9   2 486.374 57.1767   1
   8  -9  -1 7552.38 81.6642   1
  -8   9   0 6644.41 138.471  -2
  -8  -9   0 6644.41 138.471   1
  -8  -9  -1 643.064 78.6560   1
  -8  -9  -2 2396.00 68.9793   1
  -8  -9  -3 1748.93 62.2497   1
  -9   9   4 1647.61 88.2345  -2
  -8  -9  -4 1647.61 88.2345   1
   8  -9   5 872.967 72.7107   1
   8  -9   6 4093.55 80.2515   1
  10   9  -7 6529.37 127.768  -2
   8  -9   7 6529.37 127.768   1
   8  -9   8 3573.03 78.6828   1
   8  -9   9 911.080 57.1476   1
  -8  -8  12 278.267 65.2120   1
  -5   8 -11 1807.30 92.5792  -2
  -8  -8  11 1807.30 92.5792   1
   8  -8 -10 675.067 114.033   1
   8  -8  -9 1236.52 79.4027   1
   6   8   8 899.105 116.234  -2
   8  -8  -8 899.105 116.234   1
   6   8   7 2634.76 145.633  -2
   8  -8  -7 2634.76 145.633   1
  -8  -8   6 790.633 75.8429   1
  -8  -8   5 8464.97 97.4782   1
  -7   8  -4 1188.70 81.4746  -2
  -8  -8   4 1188.70 81.4746   1
  -8  -8   3 207.375 69.3927   1
   8  -8  -2 4588.18 91.5894   1
  -8  -8   1 775.520 106.364   1
   8   8   0 1174.32 12.0576  -2
   8  -8   0 1174.32 12.0576   1
  -8  -8  -1 561.227 85.9674   1
  -8  -8  -2 1079.25 87.2122   1
  -8  -8  -3 2431.32 92.5133   1
   9   8  -4 5772.47 205.027  -2
   8  -8   4 5772.47 205.027   1
  -8  -8  -5 2199.08 78.8772   1
  -8  -8  -6 141.006 56.8074   1
  10   8  -7 4640.22 104.715  -2
   8  -8   7 4640.22 104.715   1
   8  -8   8 401.017 53.9795   1
   8  -8   9 541.172 41.2816   1
   8  -8  10 447.651 50.7739   1
  -8  -7  13 1249.94 51.7310   1
   8  -7 -12 1404.85 67.0714   1
   5   7  11 1608.83 104.069  -2
   8  -7 -11 1608.83 104.069   1
   8  -7 -10 1167.57 86.8195   1
   8  -7  -9 1818.45 98.5189   1
   6   7   8 8022.51 165.496  -2
   8  -7  -8 8022.51 165.496   1
   6   7   7 7349.16 211.216  -2
   8  -7  -7 7349.16 211.216   1
  -8  -7   6 3839.10 97.1880   1
  -8  -7   5 8231.36 153.908   1
   7   7   4 7741.93 142.743  -2
   8  -7  -4 7741.93 142.743   1
   8  -7  -3 5978.66 106.212   1
   8  -7  -2 2623.81 106.341   1
   8  -7  -1 3553.87 109.029   1
   8   7   0 77.1895 4.32653  -2
   8  -7   0 77.1895 4.32653   1
  -8  -7  -1 2670.70 85.9567   1
  -8  -7  -2 1326.03 84.2756   1
   8  -7   3 3215.34 124.283   1
   9   7  -4 1360.28 136.241  -2
   8  -7   4 1360.28 136.241   1
   8  -7   5 3264.14 111.882   1
   8  -7   6 1840.95 95.5305   1
  10   7  -7 11617.9 142.861  -2
   8  -7   7 11617.9 142.861   1
   8  -7   8 313.217 61.1924   1
   8  -7   9 1613.57 111.272   1
   8  -7  10 679.779 72.6994   1
   8  -6 -13 1319.96 63.7689   1
   8  -6 -12 2206.05 82.7602   1
   5   6  11 5141.25 106.574  -2
   8  -6 -11 5141.25 106.574   1
   8  -6 -10 2914.76 83.1212   1
   8  -6  -9 915.134 78.9140   1
   6   6   8 7917.18 127.322  -2
   8  -6  -8 7917.18 127.322   1
   6   6   7 10317.6 231.612  -2
   8  -6  -7 10317.6 231.612   1
  -8  -6   6 3364.59 88.4029   1
  -8  -6   5 1484.68 77.3309   1
  -7   6  -4 5767.57 114.945  -2
  -8  -6   4 5767.57 114.945   1
   8  -6  -3 2433.34 91.9766   1
  -8  -6   2 2645.66 84.9238   1
  -8  -6   1 587.410 65.6799   1
  -8   6   0 11183.4 144.661  -2
  -8  -6   0 11183.4 144.661   1
  -8  -6  -1 395.854 62.9101   1
  -8  -6  -2 5614.67 84.4215   1
   8  -6   3 2288.53 84.3485   1
   9   6  -4 15952.2 167.443  -2
   8  -6   4 15952.2 167.443   1
   8  -6   5 7238.67 103.827   1
   8  -6   6 435.134 66.2814   1
   8  -6   7 2242.48 107.463   1
  10   6  -7 6574.98 129.737  -2
   8  -6   7 6574.98 129.737   1
   8  -6   8 18.8788 62.0395   1
  10   6  -8 447.737 111.635  -2
   8  -6   8 447.737 111.635   1
   8  -6   9 73.9092 110.110   1
   8  -6  10 798.973 91.6032   1
  11   6 -11 408.516 74.5282  -2
   8  -6  11 408.516 74.5282   1
   8  -5 -14 1035.02 57.2936   1
   8  -5 -13 2065.82 80.3163   1
   8  -5 -12 1182.72 88.9141   1
   5   5  12 2119.61 122.504  -2
   8  -5 -12 2119.61 122.504   1
   5   5  11 4480.84 117.884  -2
   8  -5 -11 4480.84 117.884   1
   8  -5 -10 495.505 94.7060   1
   8  -5  -9 4641.35 171.347   1
  -6   5  -8 3071.74 133.994  -2
  -8  -5   8 3071.74 133.994   1
   6   5   7 25913.3 208.850  -2
   8  -5  -7 25913.3 208.850   1
   8  -5  -6 14610.4 135.040   1
   8  -5  -5 22545.8 164.160   1
  -7   5  -4 913.757 115.267  -2
  -8  -5   4 913.757 115.267   1
   8  -5  -3 1696.18 96.2081   1
  -8  -5   2 1085.31 76.3289   1
  -8  -5   1 3168.37 85.4433   1
  -8   5   0 6821.61 117.315  -2
  -8  -5   0 6821.61 117.315   1
   8  -5   1 2867.73 71.7034   1
  -8  -5  -2 4387.64 90.8622   1
   8  -5   3 9418.83 111.468   1
   9   5  -4 6998.13 128.255  -2
   8  -5   4 6998.13 128.255   1
   8  -5   5 13849.5 120.414   1
   8  -5   6 4086.22 87.5324   1
   8  -5   7 3042.85 116.330   1
  10   5  -7 7865.04 152.145  -2
   8  -5   7 7865.04 152.145   1
   8  -5   8 1674.12 156.914   1
  10   5  -8 5229.80 161.863  -2
   8  -5   8 5229.80 161.863   1
   8  -5   9 327.971 68.3372   1
   8  -5  10 2856.10 83.7323   1
  11   5 -11 1018.38 97.7585  -2
   8  -5  11 1018.38 97.7585   1
   4   4  15 2759.91 91.5775  -2
   8  -4 -15 2759.91 91.5775   1
   8  -4 -14 71.6445 58.9197   1
   8  -4 -13 763.757 63.9847   1
   8  -4 -12 163.237 129.759   1
   5   4  12 609.594 131.133  -2
   8  -4 -12 609.594 131.133   1
   5   4  11 3656.56 193.372  -2
   8  -4 -11 3656.56 193.372   1
   8  -4 -10 598.407 136.082   1
   8  -4  -9 3607.27 124.456   1
  -6   4  -8 11514.2 209.887  -2
  -8  -4   8 11514.2 209.887   1
  -6   4  -7 4317.51 143.014  -2
  -8  -4   7 4317.51 143.014   1
   8  -4  -6 11640.4 155.196   1
   8  -4  -5 1294.64 117.767   1
   7   4   4 6895.91 156.402  -2
   8  -4  -4 6895.91 156.402   1
   8  -4  -3 10896.9 127.491   1
   8  -4  -2 14698.4 116.170   1
   8  -4  -1 8192.92 108.672   1
  -8   4   0 21547.9 14.1149  -2
  -8  -4   0 21547.9 14.1149   1
   8  -4   1 2414.08 82.1379   1
   8  -4   2 11672.9 116.996   1
   8  -4   3 2201.42 79.5174   1
   9   4  -4 1626.96 98.6105  -2
   8  -4   4 1626.96 98.6105   1
  -8  -4  -5 3224.67 81.8859   1
  -8  -4  -6 510.753 64.8194   1
  10   4  -7 6519.67 153.493  -2
   8  -4   7 6519.67 153.493   1
   8  -4   8 447.730 147.642   1
  10   4  -8 742.121 146.385  -2
   8  -4   8 742.121 146.385   1
   8  -4   9 449.444 74.7259   1
   8  -4  10 388.887 79.9505   1
  11   4 -11 2403.75 88.9039  -2
   8  -4  11 2403.75 88.9039   1
   4   3  15 2002.92 105.121  -2
   8  -3 -15 2002.92 105.121   1
   8  -3 -14 103.340 67.2195   1
   8  -3 -13 1085.03 77.0452   1
   8  -3 -12 6432.91 251.186   1
   5   3  12 6024.09 183.805  -2
   8  -3 -12 6024.09 183.805   1
   5   3  11 4999.59 182.598  -2
   8  -3 -11 4999.59 182.598   1
   8  -3 -10 1910.47 117.858   1
   8  -3  -9 863.454 104.555   1
   6   3   8 10203.0 148.320  -2
   8  -3  -8 10203.0 148.320   1
  -6   3  -7 10248.7 169.082  -2
  -8  -3   7 10248.7 169.082   1
   8  -3  -6 3526.64 106.207   1
   8  -3  -5 1583.71 99.5208   1
   7   3   4 12108.2 182.646  -2
   8  -3  -4 12108.2 182.646   1
   8  -3  -3 4024.66 120.865   1
   8  -3  -2 8590.71 114.855   1
   8  -3  -1 1346.72 80.2150   1
  -8   3   0 4178.83 131.832  -2
  -8  -3   0 4178.83 131.832   1
   8  -3   1 411.846 75.2677   1
   8  -3   2 9699.94 111.196   1
   8  -3   3 1118.89 73.8613   1
   9   3  -4 2038.05 99.8306  -2
   8  -3   4 2038.05 99.8306   1
  -8  -3  -5 1256.66 72.1563   1
  -8  -3  -6 5245.07 112.680   1
 -10   3   7 9620.94 136.382  -2
  -8  -3  -7 9620.94 136.382   1
  -8  -3  -8 2146.43 110.199   1
  10   3  -8 2919.99 164.909  -2
   8  -3   8 2919.99 164.909   1
   8  -3   9 1854.06 85.6331   1
   8  -3  10 2830.12 78.8861   1
  11   3 -11 2722.47 98.7505  -2
   8  -3  11 2722.47 98.7505   1
   8  -3  12 1168.06 79.9070   1
   4   2  15 859.291 111.663  -2
   8  -2 -15 859.291 111.663   1
   8  -2 -14 494.600 95.8753   1
   8  -2 -13 922.782 100.620   1
   8  -2 -12 561.682 110.494   1
   5   2  11 5039.82 195.330  -2
   8  -2 -11 5039.82 195.330   1
   8  -2 -10 2024.59 122.597   1
  -8  -2   9 2926.67 196.027   1
   6   2   8 3134.75 146.944  -2
   8  -2  -8 3134.75 146.944   1
   6   2   7 16335.1 206.333  -2
   8  -2  -7 16335.1 206.333   1
   8  -2  -6 214.615 90.0704   1
   8  -2  -5 4068.06 110.244   1
  -7   2  -4 6445.05 155.479  -2
  -8  -2   4 6445.05 155.479   1
  -8  -2   3 4201.38 124.045   1
  -8  -2   2 30452.5 194.439   1
  -8  -2   1 4994.19 105.486   1
  -8   2   0 57768.9 24.4372  -2
  -8  -2   0 57768.9 24.4372   1
  -8  -2  -1 5577.40 102.196   1
   8  -2   2 351.266 77.5380   1
   8  -2   3 760.085 74.6235   1
   9   2  -4 2575.66 137.393  -2
   8  -2   4 2575.66 137.393   1
   8  -2   5 5480.95 117.409   1
   8  -2   6 5780.73 115.766   1
 -10   2   7 1612.01 117.169  -2
  -8  -2  -7 1612.01 117.169   1
  -8  -2  -8 5116.11 123.322   1
  10   2  -8 6844.77 194.567  -2
   8  -2   8 6844.77 194.567   1
  -8  -2  -9 644.222 67.4330   1
   8  -2  10 59.0988 56.7752   1
  11   2 -11 466.020 162.311  -2
   8  -2  11 466.020 162.311   1
   8  -2  12 655.656 92.5517   1
   8  -1 -16 396.631 51.7506   1
   4   1  15 705.340 80.6307  -2
   8  -1 -15 705.340 80.6307   1
   8  -1 -14 817.737 185.303   1
   8  -1 -13 2699.63 225.792   1
   8  -1 -12 1822.73 143.768   1
   5   1  11 5191.53 208.316  -2
   8  -1 -11 5191.53 208.316   1
   8  -1 -10 2866.91 151.825   1
   8  -1  -9 867.967 218.077   1
   6   1   8 5895.82 214.648  -2
   8  -1  -8 5895.82 214.648   1
   6   1   7 13387.8 363.800  -2
   8  -1  -7 13387.8 363.800   1
   8  -1  -6 1631.99 237.358   1
   8  -1  -5 3372.58 133.192   1
   7   1   4 1523.16 152.131  -2
   8  -1  -4 1523.16 152.131   1
   8  -1  -3 27981.0 371.431   1
  -8  -1   2 2275.29 145.185   1
   8  -1  -1 22271.2 203.453   1
   8   1   0 897.741 7.60598  -2
   8  -1   0 897.741 7.60598   1
   8  -1   1 18854.5 175.209   1
  -8  -1  -2 8187.13 188.970   1
  -8  -1  -3 15480.6 217.308   1
  -9   1   4 4170.57 191.206  -2
  -8  -1  -4 4170.57 191.206   1
  -8  -1  -5 10041.0 182.153   1
  -8  -1  -6 4782.02 157.828   1
   8  -1   7 987.481 145.895   1
 -10   1   7 2105.53 313.387  -2
  -8  -1  -7 2105.53 313.387   1
  -8  -1  -8 4384.02 112.842   1
  -8  -1  -9 318.657 122.445   1
  -8  -1 -10 2773.80 133.992   1
 -11   1  11 1045.63 133.808  -2
  -8  -1 -11 1045.63 133.808   1
   8   0 -16 1808.84 66.6912   1
   4   0  15 1943.96 172.727  -2
   8   0 -15 1943.96 172.727   1
   8   0 -14 275.502 182.537   1
   4   0  14 351.719 146.309  -2
   8   0 -14 351.719 146.309   1
   8   0 -13 430.169 92.1725   1
   8   0 -12 1755.02 94.7887   1
   5   0  11 19694.7 204.561  -2
   8   0 -11 19694.7 204.561   1
   8   0 -10 9761.62 125.276   1
   8   0  -9 21173.1 307.137   1
   6   0   8 10944.6 215.711  -2
   8   0  -8 10944.6 215.711   1
   6   0   7 12029.5 223.136  -2
   8   0  -7 12029.5 223.136   1
   8   0  -6 6357.63 165.221   1
   8   0  -5 8754.80 158.596   1
  -7   0  -4 14623.7 218.185  -2
  -8   0   4 14623.7 218.185   1
   8   0  -3 8080.89 162.538   1
  -8   0   2 45964.1 302.106   1
  -8   0   1 2372.42 101.786   1
   8   0   0 55847.2 19.6111  -2
   8   0   0 55847.2 19.6111   1
  -8   0  -1 2766.41 148.370   1
   8   0   2 6315.99 179.564   1
   8   0   3 3177.11 152.669   1
   9   0  -4 4516.15 186.958  -2
   8   0   4 4516.15 186.958   1
   8   0   5 5089.62 151.529   1
  -8   0  -6 731.353 118.190   1
 -10   0   7 1991.13 157.184  -2
  -8   0  -7 1991.13 157.184   1
  -8   0  -8 464.383 121.284   1
  10   0  -8 1880.54 183.984  -2
   8   0   8 1880.54 183.984   1
   8   0   9 2071.23 90.6475   1
  -8   0 -10 469.021 74.5226   1
 -11   0  11 1510.80 92.1916  -2
  -8   0 -11 1510.80 92.1916   1
   8   0  12-50.3576 89.5918   1
   4  -1  15 1062.37 141.872  -2
   8   1 -15 1062.37 141.872   1
   8   1 -14 1025.30 165.995   1
   4  -1  14 1644.48 159.779  -2
   8   1 -14 1644.48 159.779   1
   8   1 -13 2989.09 91.7257   1
   8   1 -12 1662.08 94.6146   1
   5  -1  11 5311.79 147.144  -2
   8   1 -11 5311.79 147.144   1
   8   1 -10 2593.99 100.285   1
   8   1  -9 851.419 133.662   1
   6  -1   8 7475.67 164.846  -2
   8   1  -8 7475.67 164.846   1
   6  -1   7 13075.4 181.707  -2
   8   1  -7 13075.4 181.707   1
   8   1  -6 2208.56 183.974   1
  -8   1   5 3492.46 190.778   1
  -7  -1  -4 999.550 151.153  -2
  -8   1   4 999.550 151.153   1
  -8   1   3 25682.8 229.381   1
   8   1  -2 2650.29 136.996   1
  -8   1   1 25085.2 209.935   1
  -8  -1   0 782.306 9.11358  -2
  -8   1   0 782.306 9.11358   1
  -8   1  -1 19631.0 240.709   1
   8   1   2 8577.76 184.603   1
   8   1   3 17793.4 213.535   1
   9  -1  -4 4717.41 192.344  -2
   8   1   4 4717.41 192.344   1
   8   1   5 10587.4 187.796   1
   8   1   6 5147.64 144.059   1
  10  -1  -7 1875.52 151.875  -2
   8   1   7 1875.52 151.875   1
  10  -1  -8 7694.58 210.982  -2
   8   1   8 7694.58 210.982   1
   8   1   9 345.219 78.2035   1
   8   1  10 2899.85 85.2933   1
  11  -1 -11 1083.95 167.317  -2
   8   1  11 1083.95 167.317   1
   8   1  12 1376.84 95.7244   1
   4  -2  15 1006.60 106.050  -2
   8   2 -15 1006.60 106.050   1
   8   2 -14 436.083 91.7190   1
   8   2 -13 1376.82 80.2175   1
   8   2 -12 684.193 87.8079   1
   5  -2  11 5671.91 146.642  -2
   8   2 -11 5671.91 146.642   1
   8   2 -10 2246.73 97.2033   1
   8   2  -9 3407.04 120.942   1
   6  -2   8 4203.90 149.914  -2
   8   2  -8 4203.90 149.914   1
  -6  -2  -7 18538.1 233.022  -2
  -8   2   7 18538.1 233.022   1
   8   2  -6 83.7049 159.525   1
  -8   2   5 4730.10 198.299   1
  -7  -2  -4 6769.28 274.736  -2
  -8   2   4 6769.28 274.736   1
  -8   2   3 3804.01 128.808   1
  -8   2   2 32006.4 283.101   1
  -8   2   1 5504.56 176.097   1
  -8  -2   0 62547.9 501.106  -2
  -8   2   0 62547.9 501.106   1
  -8   2  -1 5809.12 171.903   1
   8   2   2 451.826 140.068   1
   8   2   3 925.709 124.797   1
   9  -2  -4 2363.25 171.575  -2
   8   2   4 2363.25 171.575   1
   8   2   5 5309.56 152.730   1
   8   2   6 5865.07 151.974   1
 -10  -2   7 1819.68 142.208  -2
  -8   2  -7 1819.68 142.208   1
  10  -2  -8 7051.68 197.806  -2
   8   2   8 7051.68 197.806   1
   8   2   9 548.990 106.728   1
   8   2  10 106.300 86.7586   1
  11  -2 -11 648.428 154.944  -2
   8   2  11 648.428 154.944   1
   8   2  12 542.677 81.7352   1
   8   3 -16 215.741 45.8570   1
   8   3 -14 140.811 74.8274   1
   8   3 -13 1188.10 72.7046   1
   8   3 -12 6572.44 103.996   1
   5  -3  11 6685.33 143.489  -2
   8   3 -11 6685.33 143.489   1
  -8   3  10 2729.07 96.1094   1
  -8   3   9 1029.88 154.520   1
   6  -3   8 10741.9 197.396  -2
   8   3  -8 10741.9 197.396   1
  -6  -3  -7 10828.2 265.538  -2
  -8   3   7 10828.2 265.538   1
   8   3  -6 3401.94 179.753   1
  -8   3   5 1728.40 165.997   1
  -7  -3  -4 11536.2 299.339  -2
  -8   3   4 11536.2 299.339   1
   8   3  -3 4292.65 199.977   1
  -8   3   2 9096.56 182.908   1
  -8   3   1 1725.95 148.585   1
  -8  -3   0 4721.30 9.04605  -2
  -8   3   0 4721.30 9.04605   1
  -8   3  -1 405.740 126.310   1
   8   3   2 11897.8 201.761   1
   8   3   3 1049.54 131.747   1
   9  -3  -4 2945.90 174.705  -2
   8   3   4 2945.90 174.705   1
   8   3   5 1359.49 114.983   1
   8   3   6 4878.78 136.910   1
  10  -3  -7 9806.64 207.087  -2
   8   3   7 9806.64 207.087   1
  10  -3  -8 2665.42 156.032  -2
   8   3   8 2665.42 156.032   1
   8   3   9 1525.10 99.3347   1
   8   3  10 2832.50 96.7336   1
  11  -3 -11 2625.94 153.774  -2
   8   3  11 2625.94 153.774   1
   8   3  12 1226.93 76.0261   1
   8   4 -14 85.2586 109.219   1
   8   4 -13 1175.66 77.2259   1
   8   4 -12 337.565 115.806   1
   5  -4  12 940.732 159.557  -2
   8   4 -12 940.732 159.557   1
   5  -4  11 5233.49 150.638  -2
   8   4 -11 5233.49 150.638   1
   8   4 -10 940.659 118.464   1
   8   4  -9 4165.38 126.703   1
  -6  -4  -8 13036.3 254.516  -2
  -8   4   8 13036.3 254.516   1
  -6  -4  -7 4016.59 209.454  -2
  -8   4   7 4016.59 209.454   1
  -8   4   6 11315.2 217.353   1
   8   4  -5 1060.92 149.096   1
  -7  -4  -4 6534.29 246.331  -2
  -8   4   4 6534.29 246.331   1
   8   4  -3 11355.3 183.070   1
   8   4  -2 14152.6 200.330   1
  -8   4   1 8753.91 180.243   1
  -8  -4   0 22186.4 26.1409  -2
  -8   4   0 22186.4 26.1409   1
   8   4   1 2772.50 142.801   1
   8   4   2 14071.3 191.912   1
   8   4   3 2605.44 131.774   1
  -9  -4   4 1705.28 160.367  -2
  -8   4  -4 1705.28 160.367   1
   8   4   5 3360.76 123.576   1
  -8   4  -6 428.981 92.9869   1
  10  -4  -7 5364.38 157.838  -2
   8   4   7 5364.38 157.838   1
  10  -4  -8 555.343 120.207  -2
   8   4   8 555.343 120.207   1
   8   4   9 323.380 78.1748   1
   8   4  10 135.748 100.839   1
  11  -4 -11 2362.14 125.078  -2
   8   4  11 2362.14 125.078   1
   8   5 -14 1084.81 101.275   1
   8   5 -13 2300.80 98.2532   1
   8   5 -12 1399.33 79.1977   1
   5  -5  11 4307.38 150.450  -2
   8   5 -11 4307.38 150.450   1
   8   5 -10 612.247 100.380   1
   8   5  -9 5305.96 137.705   1
  -6  -5  -8 1515.43 271.507  -2
  -8   5   8 1515.43 271.507   1
  -6  -5  -7 19761.3 455.814  -2
  -8   5   7 19761.3 455.814   1
  -8   5   6 13637.5 209.236   1
  -8   5   5 21943.0 252.677   1
  -7  -5  -4 732.606 177.361  -2
  -8   5   4 732.606 177.361   1
   8   5  -3 1309.69 109.752   1
  -8   5   2 1110.06 121.063   1
  -8   5   1 3326.01 130.970   1
  -8  -5   0 7537.72 13.3856  -2
  -8   5   0 7537.72 13.3856   1
   8   5   1 3448.42 139.671   1
   8   5   2 4481.19 132.717   1
   8   5   3 9957.80 154.944   1
  -9  -5   4 6051.88 169.543  -2
  -8   5  -4 6051.88 169.543   1
   8   5   5 12405.7 150.369   1
   8   5   6 3081.58 109.476   1
  10  -5  -7 5661.57 137.189  -2
   8   5   7 5661.57 137.189   1
  10  -5  -8 3909.22 117.372  -2
   8   5   8 3909.22 117.372   1
   8   5   9 215.271 65.1812   1
   8   5  10 2106.44 96.1158   1
   8   6 -13 1290.86 110.423   1
   8   6 -12 2351.82 104.020   1
   5  -6  11 4873.45 221.270  -2
   8   6 -11 4873.45 221.270   1
   8   6 -10 2632.35 176.672   1
   8   6  -9 942.722 179.469   1
  -8   6  -6 327.206 92.8760   1
 -10  -6   7 4858.24 152.190  -2
  -8   6  -7 4858.24 152.190   1
   8   7 -13 1728.88 100.590   1
   8   7 -12 1303.96 88.9787   1
   5  -7  11 1656.67 181.602  -2
   8   7 -11 1656.67 181.602   1
   8   7 -10 1032.89 155.633   1
   8   7  -9 1442.07 175.816   1
   8   8 -12 437.376 100.955   1
   8  11  -9 486.012 97.2135   1
   6 -11   8 1931.07 148.453  -2
   8  11  -8 1931.07 148.453   1
   8  12  -8 952.611 85.6941   1
   6 -12   7 1824.03 132.614  -2
   8  12  -7 1824.03 132.614   1
  -9 -12   6 31.5961 41.9789   1
  -9 -12   5 2349.54 69.5513   1
  -8  12  -4 365.418 40.5114  -2
  -9 -12   4 365.418 40.5114   1
  -9 -12   3 798.556 42.4073   1
  -9 -12   2 226.652 34.2686   1
  -9 -12   1 449.578 36.5007   1
  -9  12   0 1374.87 60.0942  -2
  -9 -12   0 1374.87 60.0942   1
  -9 -12  -1 358.073 62.5903   1
  -9 -12  -2 263.068 53.2659   1
  10  12  -4 934.910 43.8684  -2
   9 -12   4 934.910 43.8684   1
  -7  11  -8 1127.23 67.5449  -2
  -9 -11   8 1127.23 67.5449   1
  -7  11  -7 1537.80 59.2305  -2
  -9 -11   7 1537.80 59.2305   1
  -9 -11   6 605.323 64.3133   1
  -9 -11   5 1086.12 51.5696   1
  -8  11  -4 1196.14 58.8267  -2
  -9 -11   4 1196.14 58.8267   1
  -9 -11   3 5047.97 61.8204   1
  -9 -11   2 593.714 38.9164   1
  -9 -11   1 2238.12 47.3669   1
  -9  11   0 1446.38 6.22567  -2
  -9 -11   0 1446.38 6.22567   1
  -9 -11  -1 3260.20 47.1360   1
  -9 -11  -2 385.533 47.1265   1
  -9 -11  -3 573.977 36.0796   1
 -10  11   4 820.387 35.8601  -2
  -9 -11  -4 820.387 35.8601   1
   9 -11   5 831.709 33.9032   1
  -9 -10   9 753.230 66.0785   1
  -7  10  -8 411.839 60.0807  -2
  -9 -10   8 411.839 60.0807   1
  -7  10  -7 2051.88 80.6070  -2
  -9 -10   7 2051.88 80.6070   1
  -9 -10   6 1054.82 59.6359   1
  -9 -10   5 214.936 46.9144   1
  -8  10  -4 1778.73 63.0794  -2
  -9 -10   4 1778.73 63.0794   1
  -9 -10   3 602.010 45.7267   1
  -9 -10   2 1161.18 54.7745   1
  -9 -10   1 145.073 45.1995   1
  -9  10   0 1006.75 64.0723  -2
  -9 -10   0 1006.75 64.0723   1
  -9 -10  -1 110.675 39.9013   1
  -9 -10  -2 322.443 37.7424   1
  -9 -10  -3 305.509 45.0637   1
 -10  10   4 1442.42 72.2066  -2
  -9 -10  -4 1442.42 72.2066   1
   9 -10   5 1761.09 74.0112   1
   9 -10   6 159.836 46.6318   1
  -9  -9  10 77.0958 67.4381   1
  -9  -9   9 771.558 92.2186   1
  -7   9  -8 672.742 80.3758  -2
  -9  -9   8 672.742 80.3758   1
  -7   9  -7 5412.18 174.636  -2
  -9  -9   7 5412.18 174.636   1
  -9  -9   6 1470.65 76.9248   1
  -9  -9   5 2997.13 63.0965   1
  -8   9  -4 1355.00 71.5035  -2
  -9  -9   4 1355.00 71.5035   1
  -9  -9   3 7557.42 85.9547   1
  -9  -9   2 745.437 61.4828   1
  -9  -9   1 11406.0 111.266   1
  -9   9   0 1487.72 86.1584  -2
  -9  -9   0 1487.72 86.1584   1
  -9  -9  -1 3413.15 83.4560   1
  -9  -9  -2 419.155 48.0720   1
  -9  -9  -3 3146.53 71.6682   1
 -10   9   4 709.739 82.0448  -2
  -9  -9  -4 709.739 82.0448   1
  -9  -9  -5 643.569 46.5536   1
   9  -9   6 299.348 47.9321   1
   9  -9   7 1282.00 44.1533   1
  -6   8 -11 1934.98 108.715  -2
  -9  -8  11 1934.98 108.715   1
  -9  -8  10 456.939 97.4349   1
  -9  -8   9 1760.74 127.708   1
  -7   8  -8 2799.08 108.672  -2
  -9  -8   8 2799.08 108.672   1
  -7   8  -7 4601.80 193.959  -2
  -9  -8   7 4601.80 193.959   1
  -9  -8   6 315.818 77.6457   1
  -9  -8   5 495.217 57.7654   1
  -8   8  -4 4084.50 107.436  -2
  -9  -8   4 4084.50 107.436   1
  -9  -8   3 1092.11 72.4558   1
  -9  -8   2 899.239 79.3121   1
  -9  -8   1 674.199 63.1728   1
  -9   8   0 773.163 7.48404  -2
  -9  -8   0 773.163 7.48404   1
  -9  -8  -1 76.0350 57.0796   1
   9  -8   2 718.676 82.5014   1
   9  -8   3 588.365 78.2576   1
 -10   8   4 2443.76 90.8027  -2
  -9  -8  -4 2443.76 90.8027   1
  -9  -8  -5 539.282 54.4287   1
   9  -8   6 955.376 48.7872   1
   9  -8   7 631.278 48.4003   1
   9  -8   8 413.242 66.2988   1
   9  -7 -12 1066.29 56.4844   1
   6   7  11 2126.24 136.257  -2
   9  -7 -11 2126.24 136.257   1
   9  -7 -10 153.701 107.861   1
   9  -7  -9 673.623 124.819   1
  -7   7  -8 1938.28 159.768  -2
  -9  -7   8 1938.28 159.768   1
  -7   7  -7 2926.18 188.438  -2
  -9  -7   7 2926.18 188.438   1
  -9  -7   6 870.338 69.2944   1
  -9  -7   5 9802.95 126.866   1
   8   7   4 988.311 109.833  -2
   9  -7  -4 988.311 109.833   1
   9  -7  -3 3957.33 106.658   1
  -9  -7   2 3735.06 102.369   1
   9  -7  -1 5908.38 94.8834   1
   9   7   0 3470.27 14.5167  -2
   9  -7   0 3470.27 14.5167   1
   9  -7   1 4829.79 86.4805   1
   9  -7   2 829.131 93.2006   1
   9  -7   3 5309.48 120.378   1
  10   7  -4 4956.68 132.095  -2
   9  -7   4 4956.68 132.095   1
   9  -7   5 1692.41 81.0394   1
  -9  -7  -6 1025.97 55.6693   1
   9  -7   7 567.327 53.8815   1
   9  -7   8 1555.49 95.2995   1
   9  -7   9 749.363 65.4927   1
   9  -6 -13 416.524 74.9417   1
   9  -6 -12 2980.75 111.228   1
   6   6  11 2799.65 106.614  -2
   9  -6 -11 2799.65 106.614   1
   9  -6 -10 193.358 65.9494   1
   9  -6  -9 1350.34 80.3914   1
   7   6   8 1575.12 103.561  -2
   9  -6  -8 1575.12 103.561   1
  -7   6  -7 14874.7 168.597  -2
  -9  -6   7 14874.7 168.597   1
   9  -6  -6 6323.54 83.5816   1
   9  -6  -5 2159.72 82.7632   1
   8   6   4 9914.10 150.745  -2
   9  -6  -4 9914.10 150.745   1
   9  -6  -3 184.895 88.9987   1
   9  -6  -2 1443.25 67.8740   1
  -9  -6   1 1266.14 56.3151   1
  -9   6   0 9133.74 15.6035  -2
  -9  -6   0 9133.74 15.6035   1
  -9  -6  -1 1787.23 63.1237   1
   9  -6   2 1591.45 75.6850   1
   9  -6   3 2000.71 76.0481   1
  10   6  -4 1117.70 89.3101  -2
   9  -6   4 1117.70 89.3101   1
   9  -6   5 5990.72 84.3919   1
   9  -6   6 3709.27 68.7813   1
   9  -6   7 1469.83 65.8233   1
  11   6  -7 2292.91 149.473  -2
   9  -6   7 2292.91 149.473   1
   9  -6   8 1665.02 109.753   1
   9  -6   9 3070.64 97.7925   1
   9  -5 -14 34.7117 59.2979   1
   9  -5 -13 112.379 54.4789   1
   9  -5 -12 1086.50 55.6877   1
   6   5  11 3671.73 116.598  -2
   9  -5 -11 3671.73 116.598   1
   9  -5 -10 187.569 78.8264   1
   9  -5  -9 425.662 111.905   1
   7   5   8 1829.38 128.092  -2
   9  -5  -8 1829.38 128.092   1
   7   5   7 28053.1 203.660  -2
   9  -5  -7 28053.1 203.660   1
  -9  -5   6 2712.52 98.5527   1
   9  -5  -5 18822.2 152.895   1
  -8   5  -4 6245.39 145.173  -2
  -9  -5   4 6245.39 145.173   1
   9  -5  -3 2680.30 94.7041   1
  -9  -5   2 6410.42 101.206   1
  -9  -5   1 6257.91 81.3907   1
  -9   5   0 1085.01 80.8055  -2
  -9  -5   0 1085.01 80.8055   1
  -9  -5  -1 11692.3 115.780   1
   9  -5   2 301.616 64.2128   1
   9  -5   3 18211.9 128.020   1
 -10   5   4 7037.12 114.541  -2
  -9  -5  -4 7037.12 114.541   1
   9  -5   5 7425.16 95.0669   1
   9  -5   6 449.247 56.3460   1
   9  -5   7 824.673 124.736   1
  11   5  -7 1442.95 119.484  -2
   9  -5   7 1442.95 119.484   1
   9  -5   8 810.156 62.0703   1
   9  -5   9 1218.06 66.3852   1
   9  -5  10 443.165 60.9604   1
   9  -4 -14 271.028 46.9144   1
   9  -4 -13 2484.11 60.9507   1
   9  -4 -12 168.573 71.8340   1
   6   4  11 4399.13 183.463  -2
   9  -4 -11 4399.13 183.463   1
   9  -4 -10 224.544 91.6846   1
   9  -4  -9 6753.45 140.918   1
   7   4   8 3032.80 222.884  -2
   9  -4  -8 3032.80 222.884   1
  -7   4  -7 3422.77 126.724  -2
  -9  -4   7 3422.77 126.724   1
  -9  -4   6 3323.69 107.628   1
   9  -4  -5 8574.35 125.639   1
  -8   4  -4 1847.51 116.256  -2
  -9  -4   4 1847.51 116.256   1
  -9  -4   3 2665.42 97.8578   1
   9  -4  -2 4213.78 97.1266   1
  -9  -4   1 1346.84 77.5913   1
  -9   4   0 2078.89 7.99342  -2
  -9  -4   0 2078.89 7.99342   1
   9  -4   1 36.5599 65.7276   1
  -9  -4  -2 4139.55 83.8311   1
  -9  -4  -3 4954.24 86.0194   1
  10   4  -4 1601.42 88.2168  -2
   9  -4   4 1601.42 88.2168   1
   9  -4   5 6202.27 92.1896   1
   9  -4   6 1502.52 92.1013   1
   9  -4   7 3335.25 154.068   1
  11   4  -7 3730.03 146.662  -2
   9  -4   7 3730.03 146.662   1
   9  -4   8 1867.76 96.1834   1
 -11   4   8 2095.69 158.161  -2
  -9  -4  -8 2095.69 158.161   1
   9  -4   9 620.269 55.3939   1
   9  -4  10 541.997 53.4856   1
   5   3  15 758.180 70.7587  -2
   9  -3 -15 758.180 70.7587   1
   9  -3 -14 606.491 56.5765   1
   9  -3 -13 605.436 67.6007   1
   9  -3 -12 1063.64 110.354   1
   6   3  11 6252.38 160.334  -2
   9  -3 -11 6252.38 160.334   1
   9  -3 -10 3566.12 121.825   1
   9  -3  -9 5391.90 218.712   1
   9  -3  -8 4899.32 371.136   1
   7   3   8 6702.23 152.575  -2
   9  -3  -8 6702.23 152.575   1
  -7   3  -7 12022.1 166.072  -2
  -9  -3   7 12022.1 166.072   1
   9  -3  -6 2121.41 98.0136   1
  -9  -3   5 9713.21 134.771   1
   8   3   4 2823.03 136.473  -2
   9  -3  -4 2823.03 136.473   1
   9  -3  -3 515.394 90.9141   1
   9  -3  -2 2711.94 91.6625   1
   9  -3  -1 17200.9 160.206   1
  -9   3   0 13911.2 12.3704  -2
  -9  -3   0 13911.2 12.3704   1
   9  -3   1 6591.88 101.573   1
   9  -3   2 1079.98 70.9701   1
  -9  -3  -3 17800.7 130.429   1
 -10   3   4 8241.04 119.527  -2
  -9  -3  -4 8241.04 119.527   1
   9  -3   5 11397.1 130.201   1
   9  -3   6 1867.17 97.7055   1
   9  -3   7 4621.67 162.522   1
  11   3  -7 6644.01 172.425  -2
   9  -3   7 6644.01 172.425   1
   9  -3   8 1441.33 96.5674   1
 -11   3   8 2871.92 178.856  -2
  -9  -3  -8 2871.92 178.856   1
   9  -3   9 2871.47 72.2430   1
   9  -3  10 102.688 61.9663   1
  12   3 -11 910.072 99.3947  -2
   9  -3  11 910.072 99.3947   1
   5   2  15 1006.26 88.3539  -2
   9  -2 -15 1006.26 88.3539   1
  -9  -2  14 207.140 77.0491   1
   9  -2 -13 477.902 96.1216   1
   9  -2 -12 3081.54 105.201   1
   6   2  11 7196.48 177.051  -2
   9  -2 -11 7196.48 177.051   1
   9  -2 -10 1661.28 114.101   1
   9  -2  -9 2513.09 160.883   1
  -7   2  -8 3205.51 129.788  -2
  -9  -2   8 3205.51 129.788   1
  -7   2  -7 18345.4 211.718  -2
  -9  -2   7 18345.4 211.718   1
   9  -2  -6 258.118 90.1087   1
   9  -2  -5 6206.19 120.914   1
  -8   2  -4 2837.40 133.841  -2
  -9  -2   4 2837.40 133.841   1
   9  -2  -3 13084.7 143.532   1
  -9  -2   2 5254.89 117.339   1
   9  -2  -1 9750.43 129.406   1
  -9   2   0 439.531 5.48336  -2
  -9  -2   0 439.531 5.48336   1
  -9  -2  -1 5008.73 102.388   1
   9  -2   2 13053.5 126.825   1
  -9  -2  -3 487.086 90.6785   1
 -10   2   4 9988.32 158.499  -2
  -9  -2  -4 9988.32 158.499   1
  -9  -2  -5 88.8740 77.8886   1
   9  -2   6 4664.71 113.294   1
   9  -2   7 2942.91 141.280   1
  11   2  -7 3926.06 170.046  -2
   9  -2   7 3926.06 170.046   1
  -9  -2  -8 951.471 127.427   1
  11   2  -8 1395.96 231.367  -2
   9  -2   8 1395.96 231.367   1
   9  -2   9 2160.52 97.4294   1
   9  -2  10 198.134 68.3371   1
  12   2 -11 2055.15 125.842  -2
   9  -2  11 2055.15 125.842   1
   9  -1 -13 115.827 130.087   1
   9  -1 -12 798.827 117.397   1
   6   1  11 6341.39 193.972  -2
   9  -1 -11 6341.39 193.972   1
   9  -1 -10 286.893 207.021   1
   9  -1  -9 414.019 132.170   1
  -7   1  -8 8517.83 200.908  -2
  -9  -1   8 8517.83 200.908   1
  -7   1  -7 11096.4 265.271  -2
  -9  -1   7 11096.4 265.271   1
  -9  -1   6 12897.9 250.739   1
   9  -1  -5 2963.30 130.833   1
   8   1   4 3425.65 160.628  -2
   9  -1  -4 3425.65 160.628   1
   9  -1  -3 3973.53 146.349   1
   9  -1  -2 1800.07 189.477   1
   9  -1  -1 11819.8 181.772   1
   9   1   0 15759.4 270.271  -2
   9  -1   0 15759.4 270.271   1
   9  -1   1 36533.8 367.330   1
   9  -1   2 1679.22 146.729   1
  -9  -1  -3 35651.8 275.457   1
 -10   1   4 1032.90 270.264  -2
  -9  -1  -4 1032.90 270.264   1
  -9  -1  -5 15638.5 364.847   1
  -9  -1  -6 285.883 176.798   1
  -5   0 -15 1816.90 92.7406  -2
  -9   0  15 1816.90 92.7406   1
   9   0 -14 160.951 69.2251   1
   9   0 -13 1539.33 93.8860   1
   9   0 -12 1224.38 108.828   1
   6   0  11 10119.6 221.558  -2
   9   0 -11 10119.6 221.558   1
   9   0 -10 3022.52 140.781   1
   9   0  -9 14405.8 251.882   1
   7   0   8 268.797 206.734  -2
   9   0  -8 268.797 206.734   1
  -7   0  -7 18109.3 306.705  -2
  -9   0   7 18109.3 306.705   1
   9   0  -6 347.146 115.503   1
   9   0  -5 5386.15 142.357   1
  -8   0  -4 5354.06 175.301  -2
  -9   0   4 5354.06 175.301   1
  -9   0   3 495.983 117.918   1
  -9   0   2 368.295 114.525   1
  -9   0   1 670.212 117.509   1
  -9   0   0 824.759 6.42854  -2
  -9   0   0 824.759 6.42854   1
   9   0   1 5367.83 128.989   1
   9   0   2 128.995 124.184   1
   9   0   3 1324.01 127.710   1
 -10   0   4 10312.6 223.577  -2
  -9   0  -4 10312.6 223.577   1
   9   0   5 4148.09 138.194   1
  -9   0  -6 1647.50 113.919   1
  11   0  -7 8893.60 211.403  -2
   9   0   7 8893.60 211.403   1
  -9   0  -8 574.431 139.801   1
  11   0  -8 4819.32 262.250  -2
   9   0   8 4819.32 262.250   1
   9   0   9 6080.02 131.183   1
   9   0  10 73.2589 75.8643   1
  12   0 -11 2300.49 139.626  -2
   9   0  11 2300.49 139.626   1
   5  -1  15 1019.75 104.403  -2
   9   1 -15 1019.75 104.403   1
   9   1 -14 127.046 71.1073   1
   9   1 -13-97.9463 110.343   1
   9   1 -12 992.642 106.953   1
   6  -1  11 5614.50 189.879  -2
   9   1 -11 5614.50 189.879   1
   9   1 -10 291.970 121.296   1
   9   1  -9 341.501 149.750   1
   9   1  -8 5317.41 441.007   1
  -7  -1  -8 9177.99 278.110  -2
  -9   1   8 9177.99 278.110   1
  -7  -1  -7 10191.9 270.118  -2
  -9   1   7 10191.9 270.118   1
  -9   1   6 14624.6 260.305   1
  -9   1   5 3105.95 132.467   1
  -8  -1  -4 2672.96 242.712  -2
  -9   1   4 2672.96 242.712   1
   9   1  -3 5366.73 127.852   1
  -9   1   2 2139.45 114.876   1
   9   1  -1 12753.4 175.581   1
  -9  -1   0 18505.6 332.083  -2
  -9   1   0 18505.6 332.083   1
  -9   1  -1 37422.8 297.952   1
   9   1   2 1856.85 142.513   1
   9   1   3 40890.3 289.944   1
  10  -1  -4 572.813 163.543  -2
   9   1   4 572.813 163.543   1
  -9   1  -5 14978.0 181.499   1
  -9   1  -6 145.353 97.0891   1
  11  -1  -7 9838.44 212.163  -2
   9   1   7 9838.44 212.163   1
   9   1   8 3123.81 193.491   1
 -11  -1   8 3409.28 224.324  -2
  -9   1  -8 3409.28 224.324   1
   9   1   9 903.310 98.0101   1
   9   1  10 93.4269 74.4101   1
  12  -1 -11 2563.53 135.843  -2
   9   1  11 2563.53 135.843   1
   5  -2  15 1110.00 98.3230  -2
   9   2 -15 1110.00 98.3230   1
   9   2 -14 155.406 108.915   1
   9   2 -13 359.223 114.440   1
   9   2 -12 3324.80 116.523   1
   6  -2  11 8347.97 160.042  -2
   9   2 -11 8347.97 160.042   1
   9   2 -10 1746.50 104.398   1
  -9   2   9 2778.08 158.665   1
   9   2  -8 2088.90 363.387   1
  -7  -2  -8 4115.02 175.738  -2
  -9   2   8 4115.02 175.738   1
  -7  -2  -7 18988.2 223.625  -2
  -9   2   7 18988.2 223.625   1
  -9   2   6 180.852 157.661   1
   9   2  -5 5685.03 206.192   1
  -8  -2  -4 2321.75 240.400  -2
  -9   2   4 2321.75 240.400   1
  -9   2   3 12490.3 202.047   1
  -9   2   2 5507.31 174.488   1
   9   2  -1 10869.4 216.943   1
  -9  -2   0 478.987 8.12479  -2
  -9   2   0 478.987 8.12479   1
  -9   2  -1 5724.51 171.783   1
   9   2   2 14015.1 209.453   1
   9   2   3 736.851 118.875   1
  10  -2  -4 9517.36 205.604  -2
   9   2   4 9517.36 205.604   1
  -9   2  -5 115.084 103.677   1
   9   2   6 4910.36 152.307   1
  11  -2  -7 3771.88 172.346  -2
   9   2   7 3771.88 172.346   1
   9   2   8 1317.04 108.766   1
   9   2   9 2234.45 99.9575   1
   9   2  10 284.699 70.2148   1
  12  -2 -11 2228.49 123.339  -2
   9   2  11 2228.49 123.339   1
   5  -3  15 844.737 77.7401  -2
   9   3 -15 844.737 77.7401   1
   9   3 -13 696.703 107.495   1
   9   3 -12 1212.16 96.9237   1
   6  -3  11 7310.18 180.375  -2
   9   3 -11 7310.18 180.375   1
   9   3 -10 3867.08 131.738   1
   9   3  -9 5850.46 222.051   1
   7  -3   8 7025.59 173.558  -2
   9   3  -8 7025.59 173.558   1
  -7  -3  -7 13599.4 204.023  -2
  -9   3   7 13599.4 204.023   1
  -9   3   6 1841.64 161.952   1
  -9   3   5 11182.6 235.312   1
  -8  -3  -4 2261.63 236.098  -2
  -9   3   4 2261.63 236.098   1
  -9   3   3 507.499 130.719   1
  -9   3   2 3372.46 160.268   1
   9   3  -1 18841.0 235.764   1
  -9  -3   0 13952.3 20.9287  -2
  -9   3   0 13952.3 20.9287   1
   9   3   1 9159.73 188.498   1
   9   3   2 1464.90 132.168   1
   9   3   3 20510.4 217.123   1
 -10  -3   4 8408.62 194.668  -2
  -9   3  -4 8408.62 194.668   1
   9   3   5 11281.8 159.436   1
   9   3   6 1736.28 121.783   1
  11  -3  -7 5981.96 168.463  -2
   9   3   7 5981.96 168.463   1
   9   3   8 1595.36 147.045   1
 -11  -3   8 3453.62 191.715  -2
  -9   3  -8 3453.62 191.715   1
   9   3   9 2685.72 90.3217   1
   9   3  10 334.367 62.5561   1
   9   4 -13 2930.59 84.0966   1
   9   4 -12 331.813 83.1689   1
   6  -4  11 5572.61 157.381  -2
   9   4 -11 5572.61 157.381   1
   9   4 -10 266.000 101.661   1
   9   4  -9 7687.63 150.764   1
  -7  -4  -8 3255.58 217.696  -2
  -9   4   8 3255.58 217.696   1
   7  -4   7 3565.36 193.406  -2
   9   4  -7 3565.36 193.406   1
  -9   4   6 3489.03 161.528   1
  -9   4   5 8411.45 199.525   1
  -8  -4  -4 2015.73 156.908  -2
  -9   4   4 2015.73 156.908   1
  -9   4   3 2550.51 136.939   1
   9   4  -2 4795.49 159.073   1
  -9   4   1 1654.49 131.045   1
  -9  -4   0 2366.09 9.60132  -2
  -9   4   0 2366.09 9.60132   1
   9   4   1 41.0763 122.407   1
  -9   4  -2 4853.84 143.761   1
   9   4   3 5929.39 143.985   1
 -10  -4   4 1892.92 152.527  -2
  -9   4  -4 1892.92 152.527   1
   9   4   5 6398.51 149.822   1
   9   4   6 1422.36 104.332   1
  11  -4  -7 3121.10 126.601  -2
   9   4   7 3121.10 126.601   1
  11  -4  -8 2343.39 110.243  -2
   9   4   8 2343.39 110.243   1
   9   4   9 695.191 64.8807   1
   9   4  10 441.142 77.2139   1
   9   5 -14 72.1324 51.6851   1
   9   5 -13 118.780 108.676   1
   9   5 -12 1403.85 78.4938   1
   6  -5  11 3653.49 131.666  -2
   9   5 -11 3653.49 131.666   1
   9   5 -10 307.187 91.7184   1
   9   5  -9 595.437 100.457   1
   7  -5   8 2913.50 243.010  -2
   9   5  -8 2913.50 243.010   1
  -7  -5  -7 23721.0 677.142  -2
  -9   5   7 23721.0 677.142   1
   9   5  -6 2656.85 134.630   1
  -9   5   5 16783.2 171.596   1
  -8  -5  -4 6542.77 171.639  -2
  -9   5   4 6542.77 171.639   1
  -9   5   3 3473.82 125.917   1
   9   5  -2 6729.89 145.838   1
  -9   5   1 6957.22 149.647   1
   9  -5   0 849.295 6.75023  -2
   9   5   0 849.295 6.75023   1
   9   5   1 14350.8 183.926   1
   9   5   2 251.117 98.9897   1
   9   5   3 18889.9 184.526   1
 -10  -5   4 7040.60 169.046  -2
  -9   5  -4 7040.60 169.046   1
   9   5   5 6867.49 133.560   1
   9   5   6 557.919 82.2745   1
  11  -5  -7 1242.01 98.4678  -2
   9   5   7 1242.01 98.4678   1
   9   5   8 674.147 63.5991   1
   9   5   9 1227.07 84.0517   1
   9   6 -12 3117.85 127.898   1
   6  -6  11 2396.23 179.889  -2
   9   6 -11 2396.23 179.889   1
   9   6 -10 330.042 149.463   1
   9   6  -9 1673.09 172.817   1
   7  -6   8 2788.17 232.719  -2
   9   6  -8 2788.17 232.719   1
  -9   6   6 5515.04 169.970   1
 -10  -6   4 506.391 138.079  -2
  -9   6  -4 506.391 138.079   1
  -9   6  -5 5011.80 132.698   1
  -9   6  -6 2924.76 107.227   1
   9   7 -12 1258.38 100.616   1
   6  -7  11 2508.19 159.411  -2
   9   7 -11 2508.19 159.411   1
   9   7 -10 218.394 130.576   1
   9   7  -9 1181.93 154.861   1
   7  -7   8 2308.87 213.118  -2
   9   7  -8 2308.87 213.118   1
   6  -8  11 2065.33 135.791  -2
   9   8 -11 2065.33 135.791   1
   9   8 -10 435.440 118.715   1
   9   8  -9 1674.61 145.102   1
   7  -8   8 2897.69 195.961  -2
   9   8  -8 2897.69 195.961   1
   6  -9  11 2619.22 111.363  -2
   9   9 -11 2619.22 111.363   1
   9   9 -10 172.196 98.1831   1
   9   9  -9 1031.50 121.475   1
   7  -9   8 1071.40 164.801  -2
   9   9  -8 1071.40 164.801   1
   9  12  -6 205.583 79.7512   1
 -10 -11   6 232.505 31.9430   1
 -10 -11   5 1678.27 44.6603   1
  -9  11  -4 1359.56 46.5985  -2
 -10 -11   4 1359.56 46.5985   1
 -10 -11   3 4474.25 62.9130   1
 -10 -11   2 507.450 31.1272   1
 -10 -11   1 1975.59 37.0324   1
 -10  11   0 470.069 46.4677  -2
 -10 -11   0 470.069 46.4677   1
 -10 -11  -1 1421.54 41.7903   1
 -10 -11  -2 590.093 36.8772   1
  -8  10  -7 5997.35 112.502  -2
 -10 -10   7 5997.35 112.502   1
 -10 -10   6 1854.38 54.1857   1
 -10 -10   5 2335.67 49.2194   1
  -9  10  -4 1756.85 61.9700  -2
 -10 -10   4 1756.85 61.9700   1
 -10 -10   3 385.895 38.3260   1
 -10 -10   2 427.251 43.3132   1
 -10 -10   1 3560.79 52.6364   1
 -10  10   0 565.593 63.4366  -2
 -10 -10   0 565.593 63.4366   1
 -10 -10  -1 1361.62 56.9922   1
 -10 -10  -2 904.585 40.8776   1
 -10 -10  -3 781.316 45.5657   1
 -11  10   4 1257.41 52.1126  -2
 -10 -10  -4 1257.41 52.1126   1
 -10  -9   9 4450.72 95.5084   1
 -10  -9   8 560.470 63.5442   1
  -8   9  -7 5788.04 144.515  -2
 -10  -9   7 5788.04 144.515   1
 -10  -9   6 201.390 56.3640   1
 -10  -9   5 4081.01 69.1032   1
  -9   9  -4 1151.89 60.2888  -2
 -10  -9   4 1151.89 60.2888   1
 -10  -9   3 6893.81 74.1014   1
 -10  -9   2 1711.74 58.1797   1
 -10  -9   1 5741.69 70.3804   1
 -10   9   0 3244.56 76.3501  -2
 -10  -9   0 3244.56 76.3501   1
 -10  -9  -1 1253.40 70.8911   1
 -10  -9  -2 761.487 43.2780   1
 -10  -9  -3 1256.96 40.6482   1
 -11   9   4 235.163 47.8038  -2
 -10  -9  -4 235.163 47.8038   1
 -10  -9  -5 103.582 26.4370   1
  10  -9   6 472.241 36.6484   1
  -7   8 -11 2204.74 78.4786  -2
 -10  -8  11 2204.74 78.4786   1
 -10  -8  10 109.206 67.3665   1
 -10  -8   8 842.243 80.6768   1
  -8   8  -7 5489.70 116.685  -2
 -10  -8   7 5489.70 116.685   1
 -10  -8   6 208.927 53.5386   1
 -10  -8   5 3092.28 64.1153   1
  -9   8  -4 1988.19 82.1141  -2
 -10  -8   4 1988.19 82.1141   1
 -10  -8   3 825.138 61.1257   1
 -10  -8   2 1722.69 65.6552   1
 -10  -8   1 2921.95 79.9880   1
 -10   8   0 888.510 104.909  -2
 -10  -8   0 888.510 104.909   1
  10  -8   1 1696.91 76.5739   1
  10  -8   2 454.010 63.1067   1
 -10  -8  -3 3615.83 69.2563   1
 -11   8   4 2701.41 71.2093  -2
 -10  -8  -4 2701.41 71.2093   1
 -10  -8  -5 2403.74 49.8952   1
  10  -8   6 589.366 39.8058   1
  10  -8   7 564.067 54.7074   1
  -7   7 -11 2458.70 106.748  -2
 -10  -7  11 2458.70 106.748   1
  10  -7  -8 3244.94 90.1514   1
   8   7   7 16001.4 176.519  -2
  10  -7  -7 16001.4 176.519   1
 -10  -7   6 1105.26 68.9676   1
 -10  -7   5 7948.11 105.730   1
  -9   7  -4 6087.00 111.837  -2
 -10  -7   4 6087.00 111.837   1
 -10  -7   3 7135.53 161.191   1
 -10  -7   2 1420.81 104.817   1
 -10  -7   1 891.510 88.3367   1
 -10   7   0 5006.42 107.848  -2
 -10  -7   0 5006.42 107.848   1
  10  -7   1 7613.53 100.610   1
  10  -7   2 163.314 67.7206   1
  10  -7   3 1723.07 74.3315   1
  11   7  -4 796.535 80.1405  -2
  10  -7   4 796.535 80.1405   1
  10  -7   5 221.321 50.0703   1
 -10  -7  -6 295.580 35.9335   1
  10  -7   7 403.246 67.3521   1
  10  -6 -12 76.7246 73.0544   1
  10  -6  -9 286.273 68.4254   1
  10  -6  -8 134.854 126.791   1
  -8   6  -8 239.935 75.7717  -2
 -10  -6   8 239.935 75.7717   1
  -8   6  -7 6992.45 125.434  -2
 -10  -6   7 6992.45 125.434   1
  10  -6  -6 11000.0 107.588   1
  10  -6  -5 3736.22 93.4517   1
   9   6   4 1026.26 122.394  -2
  10  -6  -4 1026.26 122.394   1
 -10  -6   3 769.172 71.1180   1
 -10  -6   2 363.810 60.3098   1
 -10  -6   1 4486.46 70.2580   1
  10   6   0 1401.62 6.59884  -2
  10  -6   0 1401.62 6.59884   1
  10  -6   1 2996.74 71.8876   1
  10  -6   2 2811.27 69.9098   1
  10  -6   3 2193.21 63.1488   1
  11   6  -4 1793.62 72.9765  -2
  10  -6   4 1793.62 72.9765   1
  10  -6   5 4314.47 61.7486   1
  10  -6   6 327.351 90.1223   1
  10  -6   7 3436.46 102.362   1
  10  -6   8 810.607 64.7695   1
  10  -5 -13 1353.00 75.2410   1
  -7   5 -11 3224.35 99.6450  -2
 -10  -5  11 3224.35 99.6450   1
 -10  -5  10 741.554 61.1734   1
 -10  -5   9 785.944 68.0058   1
  10  -5  -8 3873.96 107.140   1
  -8   5  -8 5884.46 236.114  -2
 -10  -5   8 5884.46 236.114   1
  -8   5  -7 7017.63 169.308  -2
 -10  -5   7 7017.63 169.308   1
  10  -5  -6 8707.58 122.190   1
  10  -5  -5 12176.4 122.047   1
   9   5   4 7922.49 123.036  -2
  10  -5  -4 7922.49 123.036   1
 -10  -5   3 4668.51 101.820   1
 -10  -5   2 2770.84 74.2219   1
 -10  -5   1 1471.15 61.5814   1
  10   5   0 1680.14 99.0563  -2
  10  -5   0 1680.14 99.0563   1
 -10  -5  -1 899.928 62.0241   1
  10  -5   2 2031.80 69.3360   1
  10  -5   3 2390.67 68.4743   1
  11   5  -4 548.147 71.7805  -2
  10  -5   4 548.147 71.7805   1
  10  -5   5 130.353 46.8599   1
  10  -5   6 1058.32 63.1166   1
  10  -5   7 241.822 81.3562   1
  12   5  -7 2589.62 94.8594  -2
  10  -5   7 2589.62 94.8594   1
  10  -5   8 479.621 66.8510   1
  10  -4 -14 1383.10 63.4345   1
 -10  -4  13 620.491 61.3641   1
  10  -4 -12 515.439 55.9801   1
   7   4  11 5897.22 102.510  -2
  10  -4 -11 5897.22 102.510   1
  10  -4 -10 127.325 76.4655   1
  10  -4  -9 1229.11 91.6243   1
  10  -4  -8 371.761 143.570   1
   8   4   7 4558.09 147.598  -2
  10  -4  -7 4558.09 147.598   1
 -10  -4   6 241.619 64.5330   1
  10  -4  -5 323.721 67.7761   1
  -9   4  -4 1797.76 105.336  -2
 -10  -4   4 1797.76 105.336   1
  10  -4  -3 6232.31 108.038   1
 -10  -4   2 615.918 89.3494   1
 -10  -4   1 14942.3 128.401   1
  10   4   0 4376.01 123.500  -2
  10  -4   0 4376.01 123.500   1
  10  -4   1 738.431 84.4932   1
 -10  -4  -2 2954.79 70.5389   1
  10  -4   3 8487.67 95.8217   1
  11   4  -4 3011.24 86.5978  -2
  10  -4   4 3011.24 86.5978   1
  10  -4   5 10749.6 120.377   1
  10  -4   6 5030.43 88.5965   1
  10  -4   7 711.656 89.2796   1
  12   4  -7 1275.68 102.616  -2
  10  -4   7 1275.68 102.616   1
  10  -4   8 1819.15 53.2457   1
  10  -4   9 779.453 50.8955   1
 -10  -3  14 101.749 43.7792   1
  10  -3 -13 4314.83 70.1399   1
  10  -3 -12 32.2078 64.9662   1
   7   3  11 6252.10 141.301  -2
  10  -3 -11 6252.10 141.301   1
  10  -3 -10 2189.90 99.9727   1
  10  -3  -9 10571.3 233.115   1
  10  -3  -8 517.421 106.128   1
   8   3   7 9825.73 180.479  -2
  10  -3  -7 9825.73 180.479   1
 -10  -3   6 934.456 89.0441   1
  10  -3  -5 19005.9 145.414   1
  -9   3  -4 8389.96 136.251  -2
 -10  -3   4 8389.96 136.251   1
  10  -3  -3 5576.51 109.931   1
 -10  -3   2 4156.01 118.626   1
 -10  -3   1 7311.41 126.594   1
  10   3   0 1578.60 9.46542  -2
  10  -3   0 1578.60 9.46542   1
  10  -3   1 907.349 86.2482   1
 -10  -3  -2 464.030 78.1154   1
  10  -3   3 1390.33 81.3571   1
  11   3  -4 2655.29 121.916  -2
  10  -3   4 2655.29 121.916   1
  10  -3   5 596.191 76.1541   1
  10  -3   6 1542.47 75.0179   1
  10  -3   7 1539.99 79.5493   1
 -12   3   7 3694.49 165.817  -2
 -10  -3  -7 3694.49 165.817   1
  10  -3   8 1682.55 79.2121   1
  10  -3   9 459.031 57.7103   1
  10  -2 -14 86.6784 72.0712   1
  10  -2 -13 1618.31 67.2130   1
  10  -2 -12 1135.30 76.4766   1
   7   2  11 4258.58 134.557  -2
  10  -2 -11 4258.58 134.557   1
  10  -2 -10 745.647 94.4099   1
  10  -2  -9 511.141 158.212   1
  10  -2  -8 776.041 154.449   1
   8   2   8 5268.08 228.616  -2
  10  -2  -8 5268.08 228.616   1
  10  -2  -7 1343.64 167.326   1
  -8   2  -7 1478.95 137.506  -2
 -10  -2   7 1478.95 137.506   1
 -10  -2   6 171.922 101.501   1
 -10  -2   5 1521.86 85.8474   1
  -9   2  -4 6690.63 131.529  -2
 -10  -2   4 6690.63 131.529   1
 -10  -2   3 1176.63 89.1741   1
  10  -2  -2 1169.11 105.780   1
 -10  -2   1 7785.40 142.099   1
  10   2   0 13383.6 14.5242  -2
  10  -2   0 13383.6 14.5242   1
  10  -2   1 12782.9 122.665   1
 -10  -2  -2 1575.49 85.9476   1
  10  -2   3 2236.27 86.7532   1
  11   2  -4 11217.1 161.558  -2
  10  -2   4 11217.1 161.558   1
  10  -2   5 1199.64 79.0029   1
  10  -2   6 593.902 103.286   1
  10  -2   7 4662.21 182.173   1
 -12   2   7 5341.56 199.457  -2
 -10  -2  -7 5341.56 199.457   1
  10  -2   8 839.372 81.0352   1
  10  -2   9 1878.63 73.6174   1
  10  -2  10 410.233 77.5368   1
  10  -1 -14 9.91382 44.9184   1
  10  -1 -13 3613.32 131.146   1
  10  -1 -12 838.159 125.571   1
   7   1  11 8272.89 242.275  -2
  10  -1 -11 8272.89 242.275   1
  10  -1 -10 1097.51 157.738   1
  10  -1  -9 11683.8 247.357   1
  10  -1  -8 2016.88 180.550   1
   8   1   7 1798.23 197.768  -2
  10  -1  -7 1798.23 197.768   1
  10  -1  -6 1012.06 151.528   1
 -10  -1   5 6572.32 141.283   1
   9   1   4 735.589 128.782  -2
  10  -1  -4 735.589 128.782   1
 -10  -1   3 19334.5 272.147   1
  10  -1  -2 2969.36 188.915   1
  10  -1  -1 15050.7 279.457   1
  10   1   0 1248.02 19.4240  -2
  10  -1   0 1248.02 19.4240   1
  10  -1   1 9697.25 226.182   1
 -10  -1  -2 867.993 123.104   1
 -10  -1  -3 3345.24 306.952   1
 -11   1   4 2842.83 355.398  -2
 -10  -1  -4 2842.83 355.398   1
  10   0 -14 1267.98 57.6878   1
  10   0 -13 1852.21 77.7342   1
  10   0 -12 690.710 82.7969   1
   7   0  11 3073.56 136.934  -2
  10   0 -11 3073.56 136.934   1
  10   0 -10 152.238 93.0254   1
  10   0  -9 6082.17 204.522   1
  10   0  -8 1242.00 171.910   1
   8   0   8 2312.36 212.460  -2
  10   0  -8 2312.36 212.460   1
  10   0  -7 1024.27 173.379   1
   8   0   7 1155.07 186.670  -2
  10   0  -7 1155.07 186.670   1
 -10   0   6 12849.1 172.447   1
  10   0  -5 270.584 103.083   1
  -9   0  -4 8412.44 166.488  -2
 -10   0   4 8412.44 166.488   1
 -10   0   3 1987.27 110.721   1
 -10   0   2 131.859 103.307   1
 -10   0   1 6001.82 134.380   1
 -10   0   0 1930.05 18.6819  -2
 -10   0   0 1930.05 18.6819   1
  10   0   1 948.481 106.350   1
 -10   0  -2 2799.64 145.713   1
 -10   0  -3 4809.87 152.241   1
 -11   0   4 3150.78 175.529  -2
 -10   0  -4 3150.78 175.529   1
  10   0   5 264.877 120.705   1
  10   0   6 1087.41 118.025   1
  10   0   7 3176.44 178.417   1
 -12   0   7 3892.52 211.063  -2
 -10   0  -7 3892.52 211.063   1
  10   0   8 89.7695 83.2033   1
  10   0   9 4371.77 95.4491   1
  10   0  10 1950.62 66.0528   1
  10   1 -14-1.27902 82.9589   1
  10   1 -13 3770.25 88.8426   1
  10   1 -12 728.285 82.9902   1
   7  -1  11 7157.12 166.362  -2
  10   1 -11 7157.12 166.362   1
  10   1 -10 1004.29 99.7169   1
  10   1  -9 12253.5 239.065   1
  10   1  -8 2366.90 180.120   1
   8  -1   8 4994.77 252.290  -2
  10   1  -8 4994.77 252.290   1
  10   1  -7 677.008 159.382   1
  -8  -1  -7 1231.37 190.488  -2
 -10   1   7 1231.37 190.488   1
  10   1  -6 969.724 111.066   1
 -10   1   5 7619.81 211.017   1
  -9  -1  -4 311.529 15.2142  -2
 -10   1   4 311.529 15.2142   1
 -10   1   3 21208.7 188.991   1
 -10   1   2 2200.06 112.816   1
 -10   1   1 15935.2 233.646   1
 -10  -1   0 796.957 8.52440  -2
 -10   1   0 796.957 8.52440   1
  10   1   1 8844.72 186.163   1
 -10   1  -2 359.422 116.404   1
  10   1   3 2828.32 126.863   1
 -11  -1   4 3069.72 146.198  -2
 -10   1  -4 3069.72 146.198   1
  10   1   5 3692.34 143.170   1
  10   1   6 1852.31 120.434   1
  10   1   7 723.449 154.820   1
 -12  -1   7 3155.27 202.872  -2
 -10   1  -7 3155.27 202.872   1
  10   1   8 1721.98 95.1711   1
  10   1   9 157.149 68.1323   1
  10   1  10 367.247 53.8185   1
  10   2 -14 109.074 74.0081   1
  10   2 -13 2054.10 77.9033   1
  10   2 -12 1414.75 87.9957   1
   7  -2  11 4855.28 147.556  -2
  10   2 -11 4855.28 147.556   1
  10   2 -10 808.855 133.948   1
  10   2  -9 360.185 141.257   1
  10   2  -8 1542.53 162.319   1
   8  -2   8 4726.13 248.343  -2
  10   2  -8 4726.13 248.343   1
  10   2  -7 1455.99 159.621   1
  -8  -2  -7 1855.69 190.592  -2
 -10   2   7 1855.69 190.592   1
 -10   2   6 142.095 143.762   1
  10   2  -5 1525.02 162.919   1
  -9  -2  -4 6936.50 205.124  -2
 -10   2   4 6936.50 205.124   1
 -10   2   3 956.691 132.487   1
 -10   2   2 1220.30 143.153   1
 -10   2   1 7505.84 182.308   1
 -10  -2   0 13651.3 13.7933  -2
 -10   2   0 13651.3 13.7933   1
  10   2   1 15769.4 220.181   1
 -10   2  -2 1843.24 122.038   1
  10   2   3 2296.82 116.192   1
  11  -2  -4 12418.1 238.071  -2
  10   2   4 12418.1 238.071   1
  10   2   5 1506.13 118.585   1
  10   2   6 488.852 103.533   1
  10   2   7 4235.48 173.209   1
 -12  -2   7 5029.00 199.738  -2
 -10   2  -7 5029.00 199.738   1
  10   2   8 1054.19 83.7969   1
  10   2   9 1602.69 71.5509   1
  10   2  10 321.398 71.0391   1
  10   3 -14 118.535 55.7096   1
  10   3 -13 5193.37 83.5509   1
  10   3 -12 119.784 71.8950   1
   7  -3  11 6081.79 211.313  -2
  10   3 -11 6081.79 211.313   1
  10   3 -10 2271.41 142.397   1
  10   3  -9 11775.8 231.895   1
  10   3  -7 9312.28 237.269   1
   8  -3   7 10699.2 292.256  -2
  10   3  -7 10699.2 292.256   1
 -10   3   6 998.136 144.649   1
  10   3  -5 19693.5 209.112   1
  -9  -3  -4 8838.41 205.693  -2
 -10   3   4 8838.41 205.693   1
 -10   3   3 6071.04 162.713   1
 -10   3   2 3889.78 151.450   1
 -10   3   1 6788.19 166.152   1
 -10  -3   0 1794.89 8.93875  -2
 -10   3   0 1794.89 8.93875   1
  10   3   1 1313.88 131.144   1
 -10   3  -2 307.443 108.776   1
 -10   3  -3 1266.98 105.524   1
  11  -3  -4 2732.70 170.305  -2
  10   3   4 2732.70 170.305   1
  10   3   5 665.241 100.737   1
  10   3   6 1972.40 102.514   1
  10   3   7 1687.96 137.594   1
 -12  -3   7 3875.51 169.567  -2
 -10   3  -7 3875.51 169.567   1
  10   3   8 1709.87 76.5328   1
  10   3   9 551.610 56.4436   1
  10   4 -13 658.246 68.9557   1
  10   4 -12 719.900 64.1165   1
   7  -4  11 5456.16 180.180  -2
  10   4 -11 5456.16 180.180   1
  10   4 -10 192.542 87.8704   1
  10   4  -9 1601.37 105.086   1
   8  -4   8 1399.87 218.762  -2
  10   4  -8 1399.87 218.762   1
  10   4  -7 2192.25 195.747   1
   8  -4   7 4880.68 234.116  -2
  10   4  -7 4880.68 234.116   1
 -10   4   6 189.688 91.5991   1
 -10   4   5 360.194 95.5769   1
  -9  -4  -4 1699.48 143.673  -2
 -10   4   4 1699.48 143.673   1
 -10   4   3 5430.58 145.562   1
 -10   4   2 471.245 114.020   1
 -10   4   1 15992.8 194.146   1
  10  -4   0 3983.36 9.53626  -2
  10   4   0 3983.36 9.53626   1
  10   4   1 1017.90 110.487   1
  10   4   2 3736.80 127.020   1
  10   4   3 10308.3 178.204   1
  11  -4  -4 3327.80 161.610  -2
  10   4   4 3327.80 161.610   1
  10   4   5 10485.1 148.709   1
  10   4   6 5140.82 105.938   1
  10   4   7 534.001 103.125   1
 -12  -4   7 976.367 123.558  -2
 -10   4  -7 976.367 123.558   1
  10   4   8 1635.27 64.3032   1
  10   4   9 919.635 74.5987   1
  10   5 -12 1354.45 54.4907   1
   7  -5  11 3923.64 112.465  -2
  10   5 -11 3923.64 112.465   1
  10   5 -10 668.306 79.9264   1
  10   5  -9 542.822 87.3920   1
  -8  -5  -8 5394.89 156.085  -2
 -10   5   8 5394.89 156.085   1
  -8  -5  -7 6286.71 219.614  -2
 -10   5   7 6286.71 219.614   1
  10   5  -6 8354.65 141.432   1
  10   5  -5 10871.2 159.020   1
   9  -5   4 7140.01 183.746  -2
  10   5  -4 7140.01 183.746   1
 -10   5   3 4436.77 123.032   1
 -10   5   2 2332.33 106.804   1
  10   5  -1 1150.37 105.963   1
  10  -5   0 1319.36 7.80247  -2
  10   5   0 1319.36 7.80247   1
  10   5   1 683.727 99.5287   1
  10   5   2 1971.88 110.462   1
  10   5   3 2457.53 109.738   1
  11  -5  -4 691.515 119.924  -2
  10   5   4 691.515 119.924   1
  10   5   5 130.169 73.5878   1
  10   5   6 1071.92 70.0276   1
  10   5   7 270.109 88.6391   1
 -12  -5   7 2530.13 108.949  -2
 -10   5  -7 2530.13 108.949   1
 -10   5  -8 510.154 59.4184   1
   7  -6  11 3030.15 161.246  -2
  10   6 -11 3030.15 161.246   1
  10   6 -10 400.148 135.752   1
 -10   6   9 373.869 82.7525   1
   8  -6   8 728.052 118.418  -2
  10   6  -8 728.052 118.418   1
  -8  -6  -7 5925.08 194.021  -2
 -10   6   7 5925.08 194.021   1
 -10   6   6 9808.45 194.693   1
 -10   6   5 3630.73 149.299   1
  -9  -6  -4 998.742 161.470  -2
 -10   6   4 998.742 161.470   1
 -10   6   3 506.652 110.066   1
 -10   6   2 311.574 107.074   1
 -10   6   1 3498.40 136.980   1
 -10  -6   0 1059.76 7.44016  -2
 -10   6   0 1059.76 7.44016   1
 -10   6  -1 2209.10 120.182   1
 -10   6  -2 2232.43 113.979   1
 -10   6  -3 2115.99 107.212   1
 -11  -6   4 947.412 117.142  -2
 -10   6  -4 947.412 117.142   1
   7  -7  11 3569.58 143.112  -2
  10   7 -11 3569.58 143.112   1
  10   7 -10 197.295 115.826   1
  10   7  -9 384.804 138.209   1
   8  -7   8 4771.57 208.964  -2
  10   7  -8 4771.57 208.964   1
  10   8 -10 61.8781 88.7325   1
  10   8  -9 361.981 112.129   1
   8  -8   8 1677.74 159.135  -2
  10   8  -8 1677.74 159.135   1
  10   9  -9 4786.13 112.391   1
   8  -9   8 3514.07 137.037  -2
  10   9  -8 3514.07 137.037   1
   8  -9   7 5435.94 165.777  -2
  10   9  -7 5435.94 165.777   1
  10  10  -8 327.661 76.8746   1
   8 -10   7 5386.48 132.763  -2
  10  10  -7 5386.48 132.763   1
  10  11  -6 390.908 73.3072   1
 -11 -10   5 1025.57 39.0843   1
 -10  10  -4 1249.78 53.2405  -2
 -11 -10   4 1249.78 53.2405   1
 -11 -10   3 63.9199 31.5281   1
 -11 -10   2 179.710 44.0935   1
 -11 -10   1 205.019 36.0883   1
 -11  10   0 1258.06 51.2849  -2
 -11 -10   0 1258.06 51.2849   1
  11 -10   1 274.567 48.8470   1
 -11 -10  -2 291.286 33.1896   1
 -11  -9   8 212.136 43.2018   1
 -11  -9   7 461.746 52.6621   1
  -9   9  -7 1702.44 82.5032  -2
 -11  -9   7 1702.44 82.5032   1
 -11  -9   6 801.274 45.4832   1
 -11  -9   5 1516.26 43.2059   1
 -10   9  -4 344.796 50.6161  -2
 -11  -9   4 344.796 50.6161   1
 -11  -9   3 933.998 39.3840   1
 -11  -9   2 916.046 59.9627   1
 -11  -9   1 1672.19 55.4494   1
 -11   9   0 139.256 3.66261  -2
 -11  -9   0 139.256 3.66261   1
 -11  -9  -1 280.685 71.9405   1
 -11  -9  -2 341.755 45.1582   1
 -11  -9  -3 328.524 59.8915   1
  12   9  -4 552.624 57.7610  -2
  11  -9   4 552.624 57.7610   1
 -11  -8   8 922.664 67.5624   1
 -11  -8   7 974.552 74.3479   1
  -9   8  -7 1713.13 109.258  -2
 -11  -8   7 1713.13 109.258   1
 -11  -8   6 1213.95 60.8315   1
 -11  -8   5 1213.85 51.0680   1
 -10   8  -4 3207.62 66.4311  -2
 -11  -8   4 3207.62 66.4311   1
 -11  -8   3 1717.69 54.7466   1
 -11  -8   2 2184.24 67.6333   1
 -11  -8   1 318.509 107.651   1
 -11   8   0 1938.62 170.899  -2
 -11  -8   0 1938.62 170.899   1
  11  -8   1 783.688 82.2101   1
 -11  -8  -2 1006.58 60.5142   1
 -11  -8  -3 631.358 40.9007   1
 -12   8   4 765.193 46.5687  -2
 -11  -8  -4 765.193 46.5687   1
  11  -8   5 294.591 34.3433   1
 -11  -7   9 1139.91 77.1876   1
 -11  -7   8 1530.62 89.8270   1
  -9   7  -7 2001.30 89.2393  -2
 -11  -7   7 2001.30 89.2393   1
 -11  -7   6 1013.19 69.9961   1
 -11  -7   5 447.245 63.9449   1
 -10   7  -4 541.098 82.7017  -2
 -11  -7   4 541.098 82.7017   1
 -11  -7   3 1631.59 72.8245   1
 -11  -7   2 705.257 74.5258   1
  11  -7  -1 1862.25 115.829   1
  11   7   0 1739.36 139.375  -2
  11  -7   0 1739.36 139.375   1
  11  -7   1 3519.15 119.362   1
  11  -7   2 249.663 58.5674   1
  11  -7   3 926.707 58.5543   1
  12   7  -4 1535.55 69.9812  -2
  11  -7   4 1535.55 69.9812   1
 -11  -7  -5 126.612 33.9488   1
  11  -7   6 336.257 34.3281   1
  11  -6 -10 94.3323 84.0665   1
  11  -6  -9 2587.47 120.304   1
  11  -6  -8 456.357 110.434   1
  -9   6  -7 2014.41 139.439  -2
 -11  -6   7 2014.41 139.439   1
 -11  -6   6 542.415 75.2935   1
 -11  -6   5 177.374 51.3164   1
 -10   6  -4 2043.34 75.2638  -2
 -11  -6   4 2043.34 75.2638   1
 -11  -6   3 916.804 55.7406   1
 -11  -6   2 156.927 48.7678   1
  11  -6  -1 1270.47 70.3451   1
  11   6   0 3505.90 107.511  -2
  11  -6   0 3505.90 107.511   1
  11  -6   1 1285.28 56.2238   1
  11  -6   2 751.239 50.7458   1
  11  -6   3 1048.25 55.1422   1
  12   6  -4 403.192 72.3046  -2
  11  -6   4 403.192 72.3046   1
  11  -6   5 1500.24 54.9434   1
  11  -6   6 172.173 38.7790   1
  11  -5 -12 197.051 64.2914   1
   8   5  11 1038.55 110.648  -2
  11  -5 -11 1038.55 110.648   1
  11  -5 -10 1924.63 67.3038   1
  11  -5  -9 615.673 57.0222   1
  11  -5  -8 1368.25 77.4728   1
  -9   5  -8 2089.25 177.241  -2
 -11  -5   8 2089.25 177.241   1
   9   5   7 851.324 122.220  -2
  11  -5  -7 851.324 122.220   1
  11  -5  -6 199.390 70.4771   1
  11  -5  -5 1818.88 80.9327   1
 -10   5  -4 528.515 74.8044  -2
 -11  -5   4 528.515 74.8044   1
 -11  -5   3 1932.41 66.3421   1
  11  -5  -2 1806.68 84.3655   1
  11  -5  -1 645.003 75.1683   1
  11   5   0 3191.68 8.83067  -2
  11  -5   0 3191.68 8.83067   1
  11  -5   1 2266.59 66.2074   1
  11  -5   2 504.673 54.7274   1
  11  -5   3 2503.91 60.6935   1
  12   5  -4 941.509 76.8412  -2
  11  -5   4 941.509 76.8412   1
  11  -5   5 68.1588 46.0020   1
  11  -5   6 42.9297 32.3979   1
  11  -5   7 223.993 46.5116   1
  11  -4 -13 519.787 59.3299   1
  11  -4 -12 1180.74 83.9282   1
  -8   4 -11 1903.87 68.9586  -2
 -11  -4  11 1903.87 68.9586   1
 -11  -4  10 521.597 55.4466   1
 -11  -4   9 281.442 60.6146   1
  11  -4  -8 495.218 126.065   1
  -9   4  -8 1804.62 196.560  -2
 -11  -4   8 1804.62 196.560   1
  11  -4  -7 341.381 129.025   1
  -9   4  -7 2272.64 130.954  -2
 -11  -4   7 2272.64 130.954   1
 -11  -4   6 1256.09 84.6876   1
  11  -4  -5 153.028 68.0486   1
  10   4   4 4317.33 126.657  -2
  11  -4  -4 4317.33 126.657   1
 -11  -4   3 1197.10 67.5744   1
  11  -4  -2 3008.85 99.0267   1
  11  -4  -1 984.096 83.2030   1
  11   4   0 7994.89 12.1563  -2
  11  -4   0 7994.89 12.1563   1
  11  -4   1 2249.20 68.3606   1
  11  -4   2 4625.88 76.2984   1
  11  -4   3 3024.81 66.1239   1
  12   4  -4 807.196 83.4147  -2
  11  -4   4 807.196 83.4147   1
  11  -4   5 520.165 53.4427   1
  11  -4   6 1056.09 40.0277   1
  11  -4   7 225.973 53.0215   1
 -11  -4  -8 147.063 51.9226   1
 -11  -3  13 196.661 36.5852   1
  11  -3 -12 560.701 41.4298   1
  -8   3 -11 2244.94 78.0897  -2
 -11  -3  11 2244.94 78.0897   1
  11  -3 -10 2224.66 70.8015   1
  11  -3  -9 4422.77 118.824   1
  11  -3  -8 1917.80 145.155   1
  -9   3  -8 2921.92 224.520  -2
 -11  -3   8 2921.92 224.520   1
  11  -3  -7 1654.57 145.918   1
  -9   3  -7 4288.86 153.685  -2
 -11  -3   7 4288.86 153.685   1
 -11  -3   6 570.215 85.6107   1
  11  -3  -5 4958.00 95.0025   1
  10   3   4 2662.05 103.885  -2
  11  -3  -4 2662.05 103.885   1
  11  -3  -3 4381.69 115.864   1
  11  -3  -2-29.4802 87.3561   1
  11  -3  -1 1087.88 89.7419   1
  11   3   0 2120.11 118.156  -2
  11  -3   0 2120.11 118.156   1
  11  -3   1 1842.97 66.8815   1
  11  -3   2 2009.39 64.3898   1
  11  -3   3 2961.80 66.1802   1
  12   3  -4 1476.05 71.1491  -2
  11  -3   4 1476.05 71.1491   1
  11  -3   5 28.5693 53.3076   1
  11  -3   6 347.566 72.6164   1
  11  -3   7 209.497 60.7212   1
  11  -3   8 462.375 51.8950   1
 -11  -2  13 117.807 42.4058   1
  11  -2 -12 624.420 57.4282   1
   8   2  11 643.634 86.3910  -2
  11  -2 -11 643.634 86.3910   1
  11  -2 -10 2350.28 87.5082   1
  11  -2  -9 556.270 127.324   1
  11  -2  -8 713.202 98.5822   1
  11  -2  -7 302.306 136.916   1
  -9   2  -7 2430.72 156.239  -2
 -11  -2   7 2430.72 156.239   1
  11  -2  -6 315.036 85.8301   1
  11  -2  -5 3848.12 109.505   1
 -10   2  -4 11190.8 139.830  -2
 -11  -2   4 11190.8 139.830   1
 -11  -2   3 295.499 85.5563   1
 -11  -2   2 1317.92 95.0602   1
 -11  -2   1 1989.08 97.7022   1
  11   2   0 3704.43 138.870  -2
  11  -2   0 3704.43 138.870   1
  11  -2   1 534.275 81.0415   1
  11  -2   2 821.404 75.0957   1
  11  -2   3 2396.17 80.1878   1
  12   2  -4 1336.13 87.4263  -2
  11  -2   4 1336.13 87.4263   1
  11  -2   5 1915.98 102.950   1
  11  -2   6 2300.62 93.9660   1
  11  -2   7 1853.48 123.162   1
 -13   2   7 4285.61 147.566  -2
 -11  -2  -7 4285.61 147.566   1
  11  -2   8 745.061 59.3529   1
 -11  -2  -9 730.971 59.0575   1
 -11  -1  14 638.352 43.3796   1
 -11  -1  13 369.364 50.1375   1
  11  -1 -12 2822.25 113.600   1
   8   1  11 1073.64 138.995  -2
  11  -1 -11 1073.64 138.995   1
  11  -1 -10 3865.69 146.136   1
  11  -1  -9 2335.04 143.635   1
  11  -1  -8 378.441 132.978   1
  11  -1  -7 2029.26 159.118   1
  11  -1  -6 1267.89 144.676   1
  11  -1  -5 6361.50 186.928   1
 -10   1  -4 3807.25 176.753  -2
 -11  -1   4 3807.25 176.753   1
 -11  -1   3 2370.76 138.742   1
 -11  -1   2 1060.20 130.012   1
 -11  -1   1 322.985 127.986   1
  11   1   0 1011.89 188.691  -2
  11  -1   0 1011.89 188.691   1
  11  -1   1 808.172 121.851   1
  11  -1   2 4021.16 128.437   1
 -11   0  14 1227.30 55.5224   1
  11   0 -13 810.321 51.5765   1
  11   0 -12 1102.49 65.8943   1
   8   0  11 1728.45 100.058  -2
  11   0 -11 1728.45 100.058   1
  11   0 -10 674.942 79.2721   1
  11   0  -9 1065.19 132.676   1
  11   0  -8 5992.33 131.460   1
  11   0  -7 5603.57 180.159   1
   9   0   7 8017.84 246.757  -2
  11   0  -7 8017.84 246.757   1
 -11   0   6 1635.02 95.7538   1
 -11   0   5 2821.74 136.908   1
 -10   0  -4 3506.76 181.016  -2
 -11   0   4 3506.76 181.016   1
 -11   0   3-63.2384 86.9765   1
 -11   0   2 6238.14 120.106   1
  11   0  -1 1154.74 91.4415   1
  11   0   0 63.6888 9.82229  -2
  11   0   0 63.6888 9.82229   1
  11   0   1 457.070 131.613   1
  11   0   2 130.257 125.855   1
  11   0   3-147.573 116.110   1
  12   0  -4 3510.46 177.541  -2
  11   0   4 3510.46 177.541   1
  11   0   5 377.247 102.302   1
  11   0   6 3301.63 110.548   1
  11   0   7 24.8497 113.267   1
 -13   0   7 556.836 138.746  -2
 -11   0  -7 556.836 138.746   1
  11   0   8 168.098 62.0764   1
  11   0   9 682.410 51.1453   1
 -11   1  14 758.031 53.1567   1
 -11   1  13 426.039 40.9184   1
  11   1 -12 2916.38 75.2599   1
   8  -1  11 616.024 92.1748  -2
  11   1 -11 616.024 92.1748   1
  11   1 -10 3590.96 97.8070   1
  11   1  -9 2660.30 145.228   1
  11   1  -8 480.477 95.6325   1
  11   1  -7 1948.19 141.616   1
   9  -1   7 6692.72 243.356  -2
  11   1  -7 6692.72 243.356   1
  11   1  -6 1626.17 128.166   1
  11   1  -5 8278.23 180.378   1
 -10  -1  -4 4297.96 180.284  -2
 -11   1   4 4297.96 180.284   1
 -11   1   3 2371.89 139.309   1
 -11   1   2 1079.03 130.489   1
  11   1  -1 235.361 120.897   1
  11  -1   0 533.792 8.14562  -2
  11   1   0 533.792 8.14562   1
  11   1   1 927.027 131.028   1
  11   1   2 5024.02 157.309   1
  11   1   3 4131.25 144.977   1
  12  -1  -4 2834.07 164.693  -2
  11   1   4 2834.07 164.693   1
  11   1   5 218.000 95.5173   1
  11   1   6 2484.83 102.314   1
  11   1   7 35.7406 72.5281   1
  11   1   8 738.639 64.2219   1
  11   1   9 309.758 46.5133   1
 -11   2  13 176.731 44.8798   1
  11   2 -12 593.216 59.0509   1
   8  -2  11 713.181 89.2061  -2
  11   2 -11 713.181 89.2061   1
  11   2 -10 2502.46 90.0513   1
  11   2  -9 652.465 119.743   1
  11   2  -8 805.047 93.6994   1
  -9  -2  -7 2599.79 154.908  -2
 -11   2   7 2599.79 154.908   1
  11   2  -6 597.737 113.994   1
  11   2  -5 4140.59 148.320   1
 -10  -2  -4 12369.9 241.118  -2
 -11   2   4 12369.9 241.118   1
 -11   2   3 208.931 113.665   1
 -11   2   2 821.671 118.830   1
 -11   2   1 1889.02 128.331   1
  11  -2   0 3577.28 12.2233  -2
  11   2   0 3577.28 12.2233   1
  11   2   1 655.340 120.794   1
  11   2   2 677.937 114.819   1
  11   2   3 3028.89 125.254   1
  12  -2  -4 1348.94 144.492  -2
  11   2   4 1348.94 144.492   1
  11   2   5 1562.33 98.7216   1
  11   2   6 2585.64 95.8132   1
  11   2   7 1867.99 123.693   1
 -13  -2   7 3939.16 142.612  -2
 -11   2  -7 3939.16 142.612   1
  11   2   8 714.428 57.6742   1
 -11   2  -9 522.401 55.8970   1
 -11   3  13 133.214 60.5442   1
 -11   3  12 620.426 43.6877   1
   8  -3  11 2316.12 92.1767  -2
  11   3 -11 2316.12 92.1767   1
  11   3 -10 2094.00 80.6622   1
 -11   3   9 4306.34 161.586   1
 -11   3   8 1685.78 149.237   1
  -9  -3  -7 4923.86 160.597  -2
 -11   3   7 4923.86 160.597   1
 -11   3   6 689.085 106.983   1
  11   3  -5 5100.03 142.852   1
  10  -3   4 2677.97 167.633  -2
  11   3  -4 2677.97 167.633   1
  11   3  -3 4016.62 145.027   1
  11   3  -2-211.247 110.653   1
  11   3  -1 1129.92 122.107   1
  11  -3   0 1986.52 8.91386  -2
  11   3   0 1986.52 8.91386   1
  11   3   1 2641.41 129.466   1
  11   3   2 2358.76 116.845   1
  11   3   3 3426.06 118.127   1
  12  -3  -4 1490.93 131.104  -2
  11   3   4 1490.93 131.104   1
  11   3   5 19.5559 76.7436   1
  11   3   6 366.864 71.1008   1
  11   3   7 169.998 57.3344   1
  11   3   8 373.222 47.1514   1
 -11   4  12 1039.21 75.1413   1
   8  -4  11 1757.34 84.6008  -2
  11   4 -11 1757.34 84.6008   1
 -11   4  10 534.879 68.4383   1
 -11   4   9 310.429 73.9000   1
  -9  -4  -8 1390.47 175.848  -2
 -11   4   8 1390.47 175.848   1
  -9  -4  -7 2409.16 136.399  -2
 -11   4   7 2409.16 136.399   1
 -11   4   6 1018.52 99.2429   1
  11   4  -5 180.377 96.8400   1
  10  -4   4 4056.83 155.115  -2
  11   4  -4 4056.83 155.115   1
  11   4  -3 1277.09 106.733   1
  11   4  -2 2618.42 117.718   1
  11   4  -1 975.652 107.145   1
  11  -4   0 7386.90 194.979  -2
  11   4   0 7386.90 194.979   1
  11   4   1 2630.28 112.887   1
  11   4   2 4748.77 123.339   1
  11   4   3 3225.96 104.792   1
  12  -4  -4 822.965 108.613  -2
  11   4   4 822.965 108.613   1
  11   4   5 667.108 67.9604   1
  11   4   6 1040.25 61.1631   1
  11   4   7 73.1062 44.5204   1
 -11   4  -8 190.412 44.0462   1
  -8  -5 -11 631.891 95.5952  -2
 -11   5  11 631.891 95.5952   1
  11   5 -10 1819.75 65.4903   1
  11   5  -9 710.528 67.1793   1
  11   5  -8 1182.45 76.2330   1
  11   5  -7 430.701 160.068   1
  -9  -5  -7 1120.76 169.600  -2
 -11   5   7 1120.76 169.600   1
  11   5  -6 371.593 74.7656   1
  11   5  -5 1974.18 96.3350   1
  10  -5   4 537.950 114.618  -2
  11   5  -4 537.950 114.618   1
  11   5  -3 1919.88 98.0969   1
  11   5  -2 1754.54 95.9795   1
  11   5  -1 555.652 85.5847   1
  11  -5   0 2398.27 9.70309  -2
  11   5   0 2398.27 9.70309   1
  11   5   1 2389.27 92.1876   1
  11   5   2 457.939 74.5776   1
  11   5   3 2542.53 82.4862   1
  12  -5  -4 859.612 88.2936  -2
  11   5   4 859.612 88.2936   1
  11   5   5 156.751 51.2241   1
  11   5   6-6.57671 42.1597   1
 -11   5  -7 38.1464 42.0493   1
  11   6  -7 1007.29 155.524   1
  -9  -6  -7 1770.90 144.048  -2
 -11   6   7 1770.90 144.048   1
 -11   6   6 246.179 96.7042   1
 -11   6   5 152.710 93.6101   1
 -10  -6  -4 1771.92 145.466  -2
 -11   6   4 1771.92 145.466   1
 -11   6   3 697.092 95.5543   1
 -11   6   2 171.355 86.5172   1
 -11   6   1 774.424 89.6274   1
 -11  -6   0 2577.09 7.34338  -2
 -11   6   0 2577.09 7.34338   1
 -11   6  -1 1006.84 83.4612   1
 -11   6  -2 507.420 72.4959   1
  11   7  -8 2401.94 136.030   1
  11   7  -7 1862.73 142.112   1
  11   8  -8 1380.95 104.353   1
  11   8  -7 1356.17 119.583   1
  11   9  -7 840.756 86.5601   1
  11   9  -6 951.648 96.8601   1
 -11   9  -4 689.609 71.8680  -2
 -12  -9   4 689.609 71.8680   1
 -12  -9   3 3172.20 83.7925   1
 -12  -9   2 737.633 43.3933   1
 -12  -9   1 2603.64 44.0714   1
 -12   9   0 291.297 75.7319  -2
 -12  -9   0 291.297 75.7319   1
 -12  -8   6 228.256 54.8124   1
 -12  -8   5 188.516 62.2915   1
 -11   8  -4 730.975 60.4722  -2
 -12  -8   4 730.975 60.4722   1
 -12  -8   3 665.624 53.9942   1
 -12  -8   2 1218.91 84.0015   1
 -12  -8   1 279.785 55.4985   1
 -12   8   0 1350.86 60.0540  -2
 -12  -8   0 1350.86 60.0540   1
 -12  -8  -1 1178.38 48.4615   1
 -12  -8  -2 213.284 38.5553   1
 -12  -7   8 64.5507 46.1280   1
 -12  -7   7 1208.61 61.9778   1
 -10   7  -7 1731.92 85.8944  -2
 -12  -7   7 1731.92 85.8944   1
 -12  -7   6 267.057 44.0303   1
 -12  -7   5 866.578 50.0410   1
 -11   7  -4 1936.56 107.955  -2
 -12  -7   4 1936.56 107.955   1
 -12  -7   3 4786.59 87.2494   1
 -12  -7   2 387.070 62.0844   1
 -12  -7   1 3965.74 84.1852   1
  12   7   0 315.865 93.1793  -2
  12  -7   0 315.865 93.1793   1
  12  -7   1 1629.96 81.0082   1
 -12  -7  -2 39.1672 46.0656   1
 -12  -7  -3 663.263 44.7989   1
  13   7  -4 610.249 56.5972  -2
  12  -7   4 610.249 56.5972   1
 -12  -6   9 680.657 53.3459   1
 -12  -6   8 537.095 60.9347   1
 -12  -6   7 366.427 64.0755   1
 -10   6  -7 2511.33 106.173  -2
 -12  -6   7 2511.33 106.173   1
 -12  -6   6 299.508 52.3162   1
 -12  -6   5 50.4923 49.8561   1
 -11   6  -4 87.3218 110.647  -2
 -12  -6   4 87.3218 110.647   1
  12  -6  -3 114.807 92.7709   1
  12  -6  -2 196.258 92.3935   1
  12  -6  -1 62.5797 86.2163   1
  12   6   0 2009.08 128.275  -2
  12  -6   0 2009.08 128.275   1
  12  -6   1 1687.41 89.3342   1
  12  -6   2 1415.64 78.5641   1
  12  -6   3 827.933 65.6360   1
  13   6  -4 918.810 69.5022  -2
  12  -6   4 918.810 69.5022   1
 -12  -5  10 160.894 47.4376   1
  12  -5  -8 3013.64 92.0894   1
 -12  -5   7 2777.09 94.0906   1
 -10   5  -7 3793.13 95.2953  -2
 -12  -5   7 3793.13 95.2953   1
 -12  -5   6 237.022 61.7718   1
 -12  -5   5 376.820 45.0185   1
  11   5   4 886.508 81.1873  -2
  12  -5  -4 886.508 81.1873   1
  12  -5  -3 3947.64 80.8153   1
  12  -5  -2 1983.31 70.6142   1
  12  -5  -1 1123.89 63.9571   1
  12   5   0 241.933 5.62300  -2
  12  -5   0 241.933 5.62300   1
  12  -5   1 3127.95 68.5256   1
  12  -5   2 262.169 48.9926   1
  12  -5   3 1065.85 48.6398   1
  13   5  -4 1421.56 64.4175  -2
  12  -5   4 1421.56 64.4175   1
  12  -5   5 371.824 46.7052   1
   9   4  11 1819.02 93.9683  -2
  12  -4 -11 1819.02 93.9683   1
  12  -4 -10 399.880 41.5933   1
  12  -4  -9 434.874 49.5742   1
 -12  -4   8 1575.91 82.7852   1
  12  -4  -7 493.289 109.663   1
 -10   4  -7 1332.62 175.920  -2
 -12  -4   7 1332.62 175.920   1
  12  -4  -6 1063.16 85.6289   1
 -12  -4   5 140.885 56.9326   1
  11   4   4 276.325 85.3302  -2
  12  -4  -4 276.325 85.3302   1
  12  -4  -3 331.076 66.7142   1
  12  -4  -2 566.602 68.0520   1
  12  -4  -1 1032.59 70.4842   1
  12   4   0 253.645 6.21837  -2
  12  -4   0 253.645 6.21837   1
  12  -4   1 4038.42 78.2468   1
  12  -4   2 4523.47 75.2533   1
  12  -4   3 4850.93 70.4877   1
  13   4  -4 3224.22 69.4834  -2
  12  -4   4 3224.22 69.4834   1
  12  -4   5 468.209 55.7376   1
 -12  -4  -6 256.487 57.6208   1
  12  -3 -12 184.962 31.9969   1
  -9   3 -11 838.468 52.2275  -2
 -12  -3  11 838.468 52.2275   1
 -12  -3  10 895.965 48.9669   1
  12  -3  -9 5020.09 74.5314   1
 -12  -3   8 2080.75 93.0462   1
  12  -3  -7 2399.45 134.229   1
  10   3   7 3614.65 127.836  -2
  12  -3  -7 3614.65 127.836   1
  12  -3  -6 1259.40 74.9603   1
  12  -3  -5 2947.65 112.386   1
  11   3   4 1659.06 140.673  -2
  12  -3  -4 1659.06 140.673   1
  12  -3  -3 4920.41 96.2208   1
  12  -3  -2 692.760 72.7516   1
  12  -3  -1 3008.26 84.4269   1
  12   3   0 814.968 9.40989  -2
  12  -3   0 814.968 9.40989   1
  12  -3   1 1027.47 66.7403   1
  12  -3   2 656.496 58.3254   1
  12  -3   3 237.522 50.8254   1
  13   3  -4 1360.21 107.072  -2
  12  -3   4 1360.21 107.072   1
  12  -3   5 255.709 62.3614   1
  12  -3   6 205.799 52.0408   1
 -12  -3  -7 662.921 56.4098   1
  12  -2 -12 720.910 42.2629   1
  -9   2 -11 2455.31 64.7644  -2
 -12  -2  11 2455.31 64.7644   1
  12  -2 -10 67.3342 46.7047   1
 -12  -2   9 214.616 55.1359   1
 -12  -2   8 159.125 84.2270   1
  12  -2  -7 602.063 117.536   1
 -10   2  -7 3338.28 135.074  -2
 -12  -2   7 3338.28 135.074   1
  12  -2  -6 236.344 72.9588   1
  12  -2  -5 1088.09 106.219   1
  11   2   4 1237.01 144.737  -2
  12  -2  -4 1237.01 144.737   1
  12  -2  -3 1702.22 84.4908   1
  12  -2  -2 1576.35 82.5312   1
  12  -2  -1 294.106 71.1629   1
  12   2   0 93.1988 4.59052  -2
  12  -2   0 93.1988 4.59052   1
  12  -2   1 1087.75 68.3884   1
  12  -2   2 3301.75 76.0800   1
  12  -2   3 2764.30 104.582   1
  13   2  -4 2413.12 123.263  -2
  12  -2   4 2413.12 123.263   1
  12  -2   5 922.560 72.1947   1
  12  -2   6 84.9815 55.4534   1
  12  -2   7 1697.25 55.4409   1
 -12  -2  -8 219.650 44.0411   1
 -12  -1  12 404.612 44.7069   1
   9   1  11 2924.36 118.608  -2
  12  -1 -11 2924.36 118.608   1
  12  -1 -10 522.808 88.2518   1
  12  -1  -9 3648.64 121.046   1
  12  -1  -8 597.592 108.671   1
  12  -1  -7 3064.14 132.737   1
  12  -1  -6 180.416 110.712   1
  12  -1  -2 4448.19 143.329   1
  12  -1  -1 4056.65 130.432   1
  12   1   0 46.2221 3.41799  -2
  12  -1   0 46.2221 3.41799   1
 -12   0  12 352.900 44.9545   1
  -9   0 -11 1298.78 62.7528  -2
 -12   0  11 1298.78 62.7528   1
 -12   0  10 228.980 49.7239   1
  12   0  -9 109.580 71.8704   1
 -12   0   8 41.5869 76.5994   1
 -10   0  -7 2645.45 140.036  -2
 -12   0   7 2645.45 140.036   1
 -12   0   6 110.233 102.491   1
  12   0  -5 362.519 111.744   1
  11   0   4 4573.59 177.131  -2
  12   0  -4 4573.59 177.131   1
  12   0  -3 123.671 114.498   1
  12   0  -2 596.153 118.736   1
  12   0  -1 121.657 112.528   1
  12   0   0 393.969 6.64783  -2
  12   0   0 393.969 6.64783   1
  12   0   1 706.231 110.412   1
  12   0   2 288.350 99.3489   1
  12   0   3 388.724 96.0839   1
  13   0  -4 3497.45 135.980  -2
  12   0   4 3497.45 135.980   1
  12   0   5 2424.98 89.4835   1
  12   0   6 194.967 62.5178   1
  12   0   7 3516.59 69.4899   1
 -12   0  -8 181.856 49.5676   1
 -12   1  12 393.078 70.5003   1
   9  -1  11 2966.18 68.6117  -2
  12   1 -11 2966.18 68.6117   1
 -12   1  10 561.768 51.2073   1
  12   1  -9 3708.69 87.6183   1
 -12   1   8 391.864 125.903   1
 -10  -1  -7 3873.44 142.271  -2
 -12   1   7 3873.44 142.271   1
 -12   1   6 187.088 97.9752   1
  12   1  -5 5296.11 144.773   1
  11  -1   4 3587.16 170.779  -2
  12   1  -4 3587.16 170.779   1
  12   1  -3 12431.1 191.521   1
  12   1  -2 4550.22 145.018   1
  12   1  -1 4063.63 138.974   1
  12  -1   0 144.502 5.75443  -2
  12   1   0 144.502 5.75443   1
  12   1   1 2144.73 114.507   1
  12   1   2 1178.03 101.040   1
  12   1   3 1147.66 95.7030   1
  13  -1  -4 1212.59 118.374  -2
  12   1   4 1212.59 118.374   1
  12   1   5 506.983 74.6544   1
  12   1   6 1462.63 68.8466   1
  12   1   7 1818.75 58.7384   1
 -12   1  -8 552.691 49.7381   1
 -12   2  12 745.881 70.4773   1
  -9  -2 -11 2553.39 83.1552  -2
 -12   2  11 2553.39 83.1552   1
 -12   2  10 95.0308 59.4848   1
  12   2  -9 125.297 67.3931   1
 -12   2   8 298.299 118.383   1
 -10  -2  -7 3150.39 133.226  -2
 -12   2   7 3150.39 133.226   1
 -12   2   6 232.238 92.6136   1
  12   2  -5 1061.22 107.142   1
  11  -2   4 810.334 137.562  -2
  12   2  -4 810.334 137.562   1
  12   2  -3 1674.38 115.916   1
  12   2  -2 1612.08 116.505   1
  12   2  -1 275.741 101.611   1
  12  -2   0 13.0054 4.93057  -2
  12   2   0 13.0054 4.93057   1
  12   2   1 1275.72 99.4111   1
  12   2   2 3522.00 107.178   1
  12   2   3 2477.15 94.6827   1
  13  -2  -4 2253.51 113.786  -2
  12   2   4 2253.51 113.786   1
  12   2   5 969.292 71.3169   1
  12   2   6 98.9200 54.2930   1
  12   2   7 1832.95 53.1535   1
 -12   2  -8 157.342 38.4288   1
 -12   3  12 190.356 55.5075   1
  -9  -3 -11 1138.17 107.537  -2
 -12   3  11 1138.17 107.537   1
  12   3 -10 945.699 60.7394   1
  12   3  -9 4945.97 91.3903   1
 -12   3   8 2026.82 130.828   1
 -10  -3  -7 3982.77 129.506  -2
 -12   3   7 3982.77 129.506   1
  12   3  -6 1302.24 94.2887   1
  12   3  -5 3086.34 109.251   1
  11  -3   4 1671.27 127.528  -2
  12   3  -4 1671.27 127.528   1
  12   3  -3 4466.65 118.805   1
  12   3  -2 578.475 94.8322   1
  12   3  -1 3441.20 114.195   1
  12  -3   0 712.491 7.38189  -2
  12   3   0 712.491 7.38189   1
  12   3   1 972.399 88.2079   1
  12   3   2 505.916 78.2309   1
  12   3   3 94.3174 67.2775   1
  13  -3  -4 1133.84 93.6449  -2
  12   3   4 1133.84 93.6449   1
  12   3   5 241.967 55.5063   1
  12   3   6 132.811 45.2601   1
 -12   3  -7 405.343 46.5031   1
  -9  -4 -11 1591.67 90.6594  -2
 -12   4  11 1591.67 90.6594   1
  12   4 -10 383.888 49.0870   1
  12   4  -9 417.510 58.4910   1
  12   4  -8 1482.68 71.2683   1
 -10  -4  -7 1213.07 165.141  -2
 -12   4   7 1213.07 165.141   1
  12   4  -6 972.070 81.9623   1
  12   4  -5-18.2069 74.5544   1
  11  -4   4 452.533 104.027  -2
  12   4  -4 452.533 104.027   1
  12   4  -3 397.326 78.5823   1
  12   4  -2 523.320 78.7756   1
  12   4  -1 682.602 80.4191   1
 -12  -4   0 198.184 6.10586  -2
 -12   4   0 198.184 6.10586   1
  12   4   1 4235.22 97.5748   1
  12   4   2 4321.37 91.8877   1
  12   4   3 4660.05 85.1529   1
  13  -4  -4 3268.49 88.4101  -2
  12   4   4 3268.49 88.4101   1
  12   4   5 567.946 45.7674   1
 -12   4  -6 203.302 44.6052   1
 -12   5  10 362.872 58.0835   1
 -12   5   9 550.759 76.6822   1
  12   5  -8 2797.04 68.2915   1
 -10  -5  -7 3758.20 152.828  -2
 -12   5   7 3758.20 152.828   1
 -12   5   6 379.179 97.7762   1
  12   5  -5 306.375 67.2201   1
  11  -5   4 622.922 90.0483  -2
  12   5  -4 622.922 90.0483   1
  12   5  -3 3364.29 86.0541   1
  12   5  -2 1682.91 74.4780   1
  12   5  -1 1002.68 68.7933   1
 -12  -5   0 219.184 5.55212  -2
 -12   5   0 219.184 5.55212   1
  12   5   1 2526.03 71.1339   1
  12   5   2 251.602 51.4641   1
  12   5   3 856.717 49.8612   1
 -13  -5   4 856.657 74.8656  -2
 -12   5  -4 856.657 74.8656   1
 -12   5  -5 289.057 40.6181   1
 -12   7  -4 599.277 67.7395  -2
 -13  -7   4 599.277 67.7395   1
 -13  -7   3 79.3760 55.2710   1
 -13  -7   2 503.859 43.0786   1
 -13  -7   1 241.257 40.5191   1
 -13   7   0 2380.63 55.1895  -2
 -13  -7   0 2380.63 55.1895   1
 -13  -6   5 1515.16 67.2965   1
 -13  -6   3 2130.29 77.1437   1
 -13  -6   2 1180.21 54.8239   1
  13  -6  -1 3011.71 86.9540   1
  13   6   0 1585.80 90.9095  -2
  13  -6   0 1585.80 90.9095   1
  13  -6   1 848.967 58.1386   1
 -13  -5   6 1266.09 63.8965   1
 -12   5  -4 919.806 83.4905  -2
 -13  -5   4 919.806 83.4905   1
  13  -5  -3 766.192 83.7124   1
  13  -5  -2 327.811 54.6038   1
  13  -5  -1 18.8869 50.3434   1
  13   5   0 902.156 90.0981  -2
  13  -5   0 902.156 90.0981   1
  13  -5   1 344.347 58.7950   1
  13  -5   2 365.366 51.8020   1
  13  -4  -8 620.121 47.5134   1
 -13  -4   7 1130.86 88.5711   1
 -13  -4   6 664.780 96.0020   1
  13  -4  -5 105.507 65.3996   1
  12   4   4 2280.00 102.550  -2
  13  -4  -4 2280.00 102.550   1
  13  -4  -3 1194.96 78.9528   1
  13  -4  -2 794.088 55.8012   1
  13  -4  -1 2664.31 62.3531   1
  13   4   0 2223.75 7.90642  -2
  13  -4   0 2223.75 7.90642   1
  13  -4   1 1704.37 50.9454   1
  13  -4   2 2177.93 48.3888   1
  13  -4   3 2984.44 65.9337   1
 -14   4   4 2206.97 93.5710  -2
 -13  -4  -4 2206.97 93.5710   1
 -13  -3  10 1764.17 57.9153   1
  13  -3  -9 1275.84 52.7700   1
  13  -3  -8 3959.77 74.0895   1
 -11   3  -7 2619.53 153.324  -2
 -13  -3   7 2619.53 153.324   1
  13  -3  -6 912.768 75.7613   1
  13  -3  -5 1143.13 82.0739   1
  12   3   4 1684.38 113.586  -2
  13  -3  -4 1684.38 113.586   1
  13  -3  -3 674.079 86.1518   1
  13  -3  -2 2639.84 67.8600   1
  13  -3  -1-59.8547 51.3430   1
  13   3   0 3556.21 88.5480  -2
  13  -3   0 3556.21 88.5480   1
  13  -3   1 513.720 48.0119   1
  13  -3   2 29.4373 65.0677   1
  13  -3   3 1498.94 67.7944   1
  14   3  -4 678.890 72.9396  -2
  13  -3   4 678.890 72.9396   1
 -13  -3  -5 639.745 56.7060   1
 -13  -2  10 153.640 59.6845   1
  13  -2  -9 3278.99 68.1709   1
 -13  -2   8 325.439 100.038   1
 -13  -2   7 3817.80 143.966   1
  13  -2  -6 1736.74 86.1072   1
  13  -2  -5 1993.01 92.5858   1
  12   2   4 2528.27 126.663  -2
  13  -2  -4 2528.27 126.663   1
  13  -2  -3 2789.09 107.127   1
  13  -2  -2 1567.73 100.731   1
  13  -2  -1 222.038 54.6706   1
  13   2   0 7662.66 178.743  -2
  13  -2   0 7662.66 178.743   1
  13  -2   1 9009.58 131.237   1
  13  -2   2 72.8067 71.7808   1
  13  -2   3 3365.58 83.6314   1
  14   2  -4 8006.45 110.776  -2
  13  -2   4 8006.45 110.776   1
  13  -2   5 1333.90 52.5440   1
 -13  -2  -6 564.301 48.6291   1
 -10   1 -11 3064.88 90.7104  -2
 -13  -1  11 3064.88 90.7104   1
 -13  -1  10 2312.42 88.0016   1
 -10   0 -11 1965.45 92.3036  -2
 -13   0  11 1965.45 92.3036   1
  13   0 -10 111.332 45.3865   1
  13   0  -9 3428.03 74.8832   1
 -13   0   8 47.7736 98.3344   1
  13   0  -7 484.965 75.5234   1
  13   0  -6 478.932 81.5328   1
  13   0  -5 925.884 90.2086   1
  12   0   4 4449.51 139.065  -2
  13   0  -4 4449.51 139.065   1
  13   0  -3 6858.06 132.896   1
  13   0  -2 9105.70 146.520   1
  13   0  -1 533.556 94.8388   1
  13   0   0 22.2277 8.11880  -2
  13   0   0 22.2277 8.11880   1
  13   0   1 647.173 84.8325   1
  13   0   2 658.032 77.9434   1
  13   0   3 767.477 72.0567   1
  14   0  -4 3298.57 98.2887  -2
  13   0   4 3298.57 98.2887   1
  13   0   5 2867.76 64.2513   1
 -13   0  -6 649.974 54.4368   1
 -10  -1 -11 3128.52 100.134  -2
 -13   1  11 3128.52 100.134   1
 -13   1  10 2128.88 55.7952   1
  13   1  -9 1180.32 59.9106   1
 -13   1   8 2380.62 118.190   1
  13   1  -7 631.892 74.3753   1
  13   1  -6 3354.56 99.3202   1
  13   1  -5 2679.20 98.3210   1
  12  -1   4 1885.67 120.645  -2
  13   1  -4 1885.67 120.645   1
  13   1  -3 4015.52 111.039   1
  13   1  -2 781.716 89.7313   1
  13   1  -1 721.997 88.6647   1
  13  -1   0 3123.86 9.72450  -2
  13   1   0 3123.86 9.72450   1
  13   1   1 6116.45 111.878   1
  13   1   2 1080.70 77.0121   1
  13   1   3 2184.38 76.2125   1
  14  -1  -4 1026.23 81.1141  -2
  13   1   4 1026.23 81.1141   1
  13   1   5 1816.29 55.7187   1
 -13   1  -6 53.1089 45.1782   1
 -10  -2 -11 777.686 72.2081  -2
 -13   2  11 777.686 72.2081   1
 -13   2  10 209.497 67.9792   1
  13   2  -9 3205.98 65.8763   1
 -13   2   8 389.699 91.0405   1
 -11  -2  -7 4854.13 170.714  -2
 -13   2   7 4854.13 170.714   1
  13   2  -6 1417.08 79.0371   1
  13   2  -5 1720.40 85.0899   1
  12  -2   4 2345.18 114.291  -2
  13   2  -4 2345.18 114.291   1
  13   2  -3 2279.64 93.0934   1
  13   2  -2 1214.04 83.7955   1
  13   2  -1-14.8058 73.5027   1
  13  -2   0 6757.70 11.7436  -2
  13   2   0 6757.70 11.7436   1
  13   2   1 7849.85 110.030   1
  13   2   2-26.9388 59.8465   1
  13   2   3 2863.97 72.6718   1
  14  -2  -4 7059.67 97.9130  -2
  13   2   4 7059.67 97.9130   1
  13   2   5 1067.15 46.1175   1
 -13   2  -6 383.661 40.0117   1
 -13   3  10 1877.31 71.5331   1
  13   3  -9 1182.19 48.6511   1
  13   3  -8 3259.44 66.3865   1
 -11  -3  -7 2710.30 147.286  -2
 -13   3   7 2710.30 147.286   1
  13   3  -6 682.711 66.8458   1
  13   3  -5 1081.68 71.5289   1
  12  -3   4 1590.88 95.8686  -2
  13   3  -4 1590.88 95.8686   1
  13   3  -3 547.791 71.2096   1
  13   3  -2 2738.63 84.8771   1
  13   3  -1-58.7164 62.6301   1
  13  -3   0 3427.32 8.16798  -2
  13   3   0 3427.32 8.16798   1
  13   3   1 494.729 60.6542   1
  13   3   2 64.0072 52.3752   1
  13   3   3 1050.87 53.4082   1
  14  -3  -4 689.093 60.2974  -2
  13   3   4 689.093 60.2974   1
 -13   3  -5 375.894 42.8761   1
 -13   4   9 16.2522 58.0963   1
 -13   4   8 638.812 76.4014   1
 -13   4   7 1203.10 89.9728   1
 -13   4   6 770.377 93.4860   1
  13   4  -5 102.077 56.6372   1
  12  -4   4 1773.81 84.3480  -2
  13   4  -4 1773.81 84.3480   1
  13   4  -3 687.355 61.6102   1
  13   4  -2 936.773 61.3234   1
  13   4  -1 2118.92 66.6348   1
  13  -4   0 1695.49 6.23689  -2
  13   4   0 1695.49 6.23689   1
  13   4   1 1255.70 54.6713   1
  13   4   2 1797.29 52.8558   1
  13   4   3 1978.17 46.9106   1
 -14  -4   4 1576.64 64.6470  -2
 -13   4  -4 1576.64 64.6470   1
 -13   5   7 773.439 69.1487   1
 -13   5   6 1923.49 85.1886   1
 -13   5   5 22.1428 72.0736   1
 -12  -5  -4 1554.92 108.412  -2
 -13   5   4 1554.92 108.412   1
  13   5  -3 510.097 48.7257   1
  13   5  -2 398.980 47.1349   1
  13   5  -1 27.8351 42.6759   1
 -13  -5   0 814.344 4.92612  -2
 -13   5   0 814.344 4.92612   1
 -13   5  -1 288.320 47.6005   1
 -13   5  -2 241.482 40.7871   1
 -14  -4   3 1106.35 75.3203   1
 -14  -4   2 719.392 72.2676   1
 -14  -4   1 150.993 63.0649   1
 -14  -3   7 441.385 57.7132   1
 -14  -3   6 83.8340 65.3606   1
  14  -3  -5 128.013 52.7292   1
  13   3   4 744.101 75.3904  -2
  14  -3  -4 744.101 75.3904   1
  14  -3  -3 981.962 62.6984   1
  14  -3  -2 1015.21 61.8227   1
  14  -3  -1 348.653 55.8933   1
  14   3   0 999.092 76.9227  -2
  14  -3   0 999.092 76.9227   1
 -14  -3  -1 1096.71 71.6079   1
 -14  -3  -2 780.726 60.6832   1
 -14  -2   8 1245.02 63.5018   1
 -14  -2   7 135.582 68.7861   1
 -14  -2   6 2917.01 102.709   1
  14  -2  -5-43.9395 57.7154   1
  13   2   4 7765.41 114.223  -2
  14  -2  -4 7765.41 114.223   1
  14  -2  -3 142.051 64.1568   1
  14  -2  -2 1087.33 69.8477   1
  14  -2  -1-13.7953 60.5800   1
  14   2   0 11063.5 11.3471  -2
  14  -2   0 11063.5 11.3471   1
  14  -2   1 19.7541 51.1679   1
  14  -2   2 1026.73 50.6763   1
 -14  -2  -3 13.0867 49.2127   1
 -14  -1   9-11.6291 44.6439   1
 -14  -1   8 424.711 62.9517   1
 -14   0   9 151.894 51.1281   1
 -14   0   8 291.263 65.0902   1
 -14   0   7 256.886 76.5419   1
  14   0  -6 771.046 59.1414   1
  14   0  -5-6.58623 58.2484   1
  13   0   4 2704.06 94.7833  -2
  14   0  -4 2704.06 94.7833   1
  14   0  -3 586.048 67.6604   1
  14   0  -2 4834.58 91.9554   1
  14   0  -1 2105.71 75.3698   1
  14   0   0 1749.38 7.48619  -2
  14   0   0 1749.38 7.48619   1
  14   0   1-1.30739 54.1270   1
  14   0   2 5.99338 47.7602   1
 -14   0  -3 40.2032 55.3402   1
 -15   0   4 44.2772 61.0522  -2
 -14   0  -4 44.2772 61.0522   1
 -14   1   9 18.8202 48.6723   1
 -14   1   8 423.786 64.4387   1
 -14   1   7 170.911 71.4296   1
  14   1  -6 579.110 54.2494   1
  14   1  -5 232.052 55.0794   1
  13  -1   4 843.270 77.9439  -2
  14   1  -4 843.270 77.9439   1
  14   1  -3 271.063 59.1362   1
  14   1  -2 228.352 59.4927   1
  14   1  -1 1888.28 67.8974   1
  14  -1   0 1853.25 7.25712  -2
  14   1   0 1853.25 7.25712   1
  14   1   1 1059.49 57.1188   1
  14   1   2 579.748 47.9836   1
 -14   1  -3 177.057 51.9785   1
 -15  -1   4 1115.74 61.6007  -2
 -14   1  -4 1115.74 61.6007   1
 -14   2   8 1223.48 66.1910   1
 -14   2   7 60.3165 66.3060   1
 -14   2   6 2518.60 95.3468   1
  14   2  -5 21.9786 49.1036   1
  13  -2   4 6129.85 91.8755  -2
  14   2  -4 6129.85 91.8755   1
  14   2  -3 131.992 51.7919   1
  14   2  -2 715.818 54.4243   1
  14   2  -1-17.2779 48.9980   1
  14  -2   0 9484.10 13.6486  -2
  14   2   0 9484.10 13.6486   1
  14   2   1-2.04590 43.0525   1
 -14   2  -2 839.858 60.2997   1
 -14   2  -3 63.0714 42.5674   1
 -14   3   8 258.480 48.0458   1
 -14   3   7 519.942 61.8230   1
 -14   3   6 105.810 65.0226   1
  14   3  -5 189.936 43.8211   1
  13  -3   4 522.949 59.9772  -2
  14   3  -4 522.949 59.9772   1
  14   3  -3 804.566 49.2121   1
  14   3  -2 730.447 47.4663   1
  14   3  -1 293.470 42.1786   1
  14  -3   0 764.640 5.24708  -2
  14   3   0 764.640 5.24708   1
 -14   3  -1 884.040 56.2453   1
 -14   3  -2 652.019 46.0739   1
 -14   4   5 57.1762 57.2835   1
 -13  -4  -4 1698.21 91.1293  -2
 -14   4   4 1698.21 91.1293   1
 -14   4   3 939.153 65.3711   1
 -14   4   2 756.302 60.0075   1
 -14   4   1 16.5928 48.8293   1
 -14  -4   0 1116.95 4.64005  -2
 -14   4   0 1116.95 4.64005   1
 -14   4  -1 215.756 37.4200   1
 -15  -2   3 719.665 49.4851   1
 -15  -2   2 86.0239 44.1643   1
 -15  -1   5 634.248 49.3761   1
 -14   1  -4 1405.77 73.6450  -2
 -15  -1   4 1405.77 73.6450   1
 -15  -1   3 284.324 52.9914   1
 -15  -1   2 978.461 57.4504   1
 -15  -1   1 540.323 50.2809   1
 -15   1   0 2083.46 4.28649  -2
 -15  -1   0 2083.46 4.28649   1
 -15   0   5 1243.47 55.1162   1
 -14   0  -4 59.7062 65.3854  -2
 -15   0   4 59.7062 65.3854   1
 -15   0   3 476.689 54.5676   1
 -15   0   2 866.992 57.6054   1
 -15   0   1 883.324 54.2504   1
 -15   0   0 1090.37 68.3795  -2
 -15   0   0 1090.37 68.3795   1
 -15   1   5 556.252 47.2528   1
 -14  -1  -4 1118.60 68.1589  -2
 -15   1   4 1118.60 68.1589   1
 -15   1   3 265.828 48.9832   1
 -15   1   2 844.429 53.0955   1
 -15   1   1 542.812 47.6522   1
 -15  -1   0 1886.31 4.25795  -2
 -15   1   0 1886.31 4.25795   1
 -15   2   4 201.559 41.3477   1
 -15   2   3 644.460 45.6281   1
 -15   2   2 64.4833 40.2527   1
   0 -11   6 1374.15 154.600   2
   0 -11   9 1313.39 123.271   2
   0 -11  10 4365.36 129.866   2
   0 -10   9 1621.21 157.086   2
   0  -9   9 5923.20 219.368   2
   0  -9  13 1626.31 111.182   2
   0  -8   9 2465.84 209.270   2
   0  -8  13 99.3491 123.155   2
   0  -7   9 728.161 203.384   2
   0  -7  13 634.545 77.0113   2
   0  -6  -6 11864.4 375.808   2
   0  -6   9 719.653 207.365   2
   0  -6  13 185.392 82.7858   2
   0  -5  -2 6674.94 104.728   2
   0  -5   5 21238.4 549.848   2
   0  -5   6 24520.3 606.683   2
   0  -5   9 2200.55 215.150   2
   0  -5  13 511.356 94.4448   2
   0  -4   2 60954.6 450.918   2
   0  -4   5 24288.7 426.891   2
   0  -4   6 15433.8 388.514   2
   0  -4   9 3735.87 218.379   2
   0  -4  13 295.012 92.4580   2
   0  -3   1 118957. 429.118   2
   0  -3   2 8541.70 215.699   2
   0  -3   3 5574.42 236.590   2
   0  -3   5 62109.6 630.815   2
   0  -3   6 9118.46 211.333   2
   0  -3   7 8772.51 262.591   2
   0  -3   9 2820.89 186.674   2
   0  -3  13 2493.13 141.099   2
   0  -3  14 5198.22 202.981   2
   0  -3  17 294.106 50.6481   2
   0  -2   1 21445.2 184.286   2
   0  -2   2 336348. 885.695   2
   0  -2   3 10498.6 295.277   2
   0  -2   5 11095.3 352.350   2
   0  -2   6 14735.8 247.925   2
   0  -2   7 4798.97 222.866   2
   0  -2  17 91.8780 61.7524   2
   0  -1   1 450.699 87.0627   2
   0  -1   2 59858.7 405.515   2
   0  -1   3 162700. 389.632   2
   0  -1   5 295.423 79.3152   2
   0  -1   6 1058.21 87.9169   2
   0  -1   7 2674.47 202.750   2
   0  -1   8 23262.4 420.519   2
   0  -1  17 192.706 73.6165   2
   0   0   1 308.102 100.485   2
   0   0   2 316208. 518.476   2
   0   0   3 45762.8 263.165   2
   0   0   5 1639.76 113.382   2
   0   0   6 17623.5 207.327   2
   0   0   9 170.166 100.636   2
   0   0  10 22854.1 296.537   2
   0   1   1 992.902 147.689   2
   0   1   2 56904.4 465.952   2
   0   1   3 163555. 621.662   2
   0   1   5 272.118 127.062   2
   0   1   6 1265.51 146.297   2
   0   1   7 2485.15 248.016   2
   0   1   8 21335.9 462.515   2
   0   1   9 5432.15 159.810   2
   0   1  10 44145.3 399.155   2
   0   2  -1 22682.3 145.195   2
   0   2   2 321417. 860.792   2
   0   2   3 9814.44 180.553   2
   0   2   5 10383.8 193.426   2
   0   2   6 17551.6 239.896   2
   0   2   9 1110.59 103.299   2
   0   2  10 5574.31 167.950   2
   0   2  13 1146.17 205.830   2
   0   2  17 98.2944 61.1207   2
   0   3  -1 137356. 357.098   2
   0   3   2 8689.59 188.074   2
   0   3   3 6078.63 231.916   2
   0   3   5 58078.7 390.576   2
   0   3   6 7877.51 195.001   2
   0   3   9 2990.42 118.603   2
   0   3  10 14073.4 206.536   2
   0   3  13 2799.99 148.875   2
   0   4  -1 7938.84 165.596   2
   0   4   2 63603.9 278.351   2
   0   4  -3 1027.40 281.728   2
   0   4   5 23253.9 273.445   2
   0   4   6 15501.9 278.117   2
   0   4   9 4089.16 111.099   2
   0   4  10 10318.6 169.970   2
   0   4  13 319.098 88.5238   2
   0   5  -1 3467.10 181.948   2
   0   5  -2 9832.48 112.185   2
   0   5   3 35901.4 470.309   2
   0   5   5 17424.9 253.500   2
   0   5   6 21421.8 186.331   2
   0   5   9 2527.54 133.906   2
   0   5  10 2717.42 159.830   2
   0   5  13 532.871 76.9853   2
   0   6  -1 833.179 155.916   2
   0   6   2 35252.1 393.867   2
   0   6   3 2968.48 135.823   2
   0   6  -5 1102.75 95.8260   2
   0   6  -6 17419.8 148.488   2
   0   6   9 1106.06 188.355   2
   0   6 -13 9.21226 131.843   2
   0   7  -1 12257.5 140.726   2
   0   7  -2 2118.03 95.4161   2
   0   7   3 2544.12 106.610   2
   0   7  -5 7180.02 88.2591   2
   0   7  -6 18407.5 138.637   2
   0   7   9 1127.50 139.384   2
   0   7 -10 11418.7 530.140   2
   0   7 -13 688.285 100.287   2
   0   8   1 16769.8 88.9499   2
   0   8  -2 18783.4 103.918   2
   0   8  -5 1129.05 62.6676   2
   0   8  -6 37061.9 184.075   2
   0   8   9 2157.38 104.371   2
   0   9   1 801.301 49.7000   2
   0   9   2 2239.51 50.9835   2
   0   9  -5 16539.7 118.424   2
   0   9  -6 5222.97 112.496   2
   0   9  -9 6986.42 218.297   2
   0   9 -13 1636.44 93.0882   2
   0  10   1 1341.80 69.7181   2
   0  10   2 21078.9 91.8968   2
   0  10  -5 3323.64 91.4552   2
   0  10  -6 9347.01 124.676   2
   0  10 -13 123.047 63.0930   2
   0  11  -1 3928.44 83.7477   2
   0  11   2 1489.72 48.6365   2
   0  11  -5 5899.54 130.625   2
   0  11  -6 1177.76 73.1452   2
   0  11  -9 1103.32 104.430   2
   0  11 -10 4189.38 111.748   2
   0  12  -1 2356.62 133.288   2
   0  12   2 6200.24 70.3317   2
   0  12   3 1712.12 118.380   2
   0  12  -5 3267.75 81.0154   2
   0  12  -6 5457.39 91.0202   2
   0  12  -9 121.505 71.3743   2
   0  12 -10 903.651 42.9076   2
   0  13   1 350.444 84.3416   2
   0  13   2 1311.38 40.2092   2
   0  13  -5 122.440 74.1590   2
   0  13  -6 3950.91 82.9333   2
   0  13  -9 284.298 38.5350   2
   0  13 -10 816.258 43.7747   2
   0  14  -1 908.887 50.2913   2
   0  14  -2 769.033 43.9210   2
   0  14  -6 1851.69 47.2785   2
   0  14  -9 277.176 36.3054   2
   0  15  -2 1437.03 54.5123   2
   0  15  -5 1139.70 65.1520   2
   0  16  -2 2118.68 59.0575   2
   0  16  -5 85.5881 32.2449   2
  -1 -13  10 373.746 64.2494   2
   1 -12   6 1318.62 138.506   2
   1 -12   9 214.018 94.2475   2
   1 -11   9 2646.59 148.575   2
  -1 -10  10 3296.18 137.607   2
  -1 -10   9 2798.85 144.563   2
   1 -10   9 1355.76 166.672   2
  -1  -9  13 1020.73 66.5909   2
  -1  -9  10 2319.98 158.977   2
  -1  -9   9 2967.58 176.886   2
   1  -9   9 369.677 187.138   2
   1  -9  13 330.471 99.2278   2
  -1  -8  13 731.213 73.7221   2
  -1  -8  10 1724.83 178.690   2
  -1  -8   9 917.919 181.503   2
   1  -8   9 523.003 205.878   2
   1  -8  13 331.264 124.258   2
  -1  -7  13 503.980 79.6158   2
  -1  -7   9 125.922 186.665   2
   1  -7   9 4535.39 248.414   2
   1  -7  13 165.949 134.990   2
  -1  -6  13 1862.10 96.3524   2
  -1  -6   9 4789.21 243.755   2
   1  -6  -6 1813.33 162.730   2
  -1  -6  -5 3206.91 236.510   2
  -1  -6  -6 3096.41 197.242   2
   1  -6   9 2148.62 220.964   2
   1  -6  13 724.795 150.197   2
   1  -6  14 340.874 74.7289   2
  -1  -5  13 689.187 95.1990   2
  -1  -5   9 699.175 204.955   2
  -1  -5   6 1150.32 295.961   2
  -1  -5   5 12814.6 436.872   2
   1  -5  -2 7948.13 140.584   2
  -1  -5  -2 875.324 151.689   2
  -1  -5  -5 20404.0 344.417   2
  -1  -5  -6 8941.34 286.999   2
  -1  -5  -9 5161.05 196.074   2
   1  -5  13 755.204 152.832   2
   1  -5  14 1855.79 111.535   2
  -1  -4  13 2124.08 115.040   2
  -1  -4   9 1674.66 203.287   2
  -1  -4   6 19158.9 413.483   2
  -1  -4   5 58040.5 583.247   2
   1  -4  -2 4805.35 139.459   2
  -1  -4   1 528.672 89.4373   2
  -1  -4  -1 60106.3 336.821   2
   1  -4   2 2667.04 183.030   2
  -1  -4  -5 39272.1 493.238   2
  -1  -4  -6 10793.7 329.932   2
  -1  -4  -9 2016.50 150.514   2
   1  -4  10 1788.23 162.272   2
   1  -4  14 146.379 124.718   2
   1  -4  16 123.132 56.5472   2
  -1  -3  17 736.543 64.4692   2
  -1  -3  13 96.9157 101.201   2
  -1  -3   9 1786.64 172.451   2
  -1  -3   6 1804.78 271.533   2
  -1  -3   5 17079.5 383.601   2
  -1  -3   3 3916.62 296.460   2
   1  -3  -2 7519.00 191.221   2
   1  -3  -1 38554.7 251.546   2
  -1  -3  -1 33437.6 351.911   2
  -1  -3  -2 34603.7 409.361   2
   1  -3   3 6161.21 371.777   2
   1  -3   5 31130.4 222.716   2
   1  -3   6 7547.14 477.213   2
  -1  -3  -9 1054.31 121.490   2
  -1  -3 -10 8441.17 189.846   2
   1  -3  14 5876.65 207.454   2
  -1  -2  17 553.358 72.5919   2
  -1  -2  13 799.412 98.8976   2
  -1  -2  10 11486.5 272.864   2
  -1  -2   9 16129.6 222.012   2
  -1  -2   6 15451.5 403.469   2
  -1  -2   5 17766.6 386.748   2
  -1  -2   3 4854.68 245.049   2
  -1  -2   2 19831.5 423.481   2
   1  -2  -1 82.4637 137.932   2
  -1  -2  -1 76292.4 355.662   2
  -1  -2  -2 30542.2 442.832   2
   1  -2   3 31623.8 649.984   2
   1  -2   4 1544.90 90.4282   2
   1  -2   5 10279.0 161.028   2
   1  -2   6 2472.86 84.1857   2
   1  -2   9 2815.50 148.060   2
  -1  -2 -10 1933.08 137.371   2
   1  -2  13 2681.02 182.724   2
   1  -2  14 1273.18 192.791   2
   1  -2  17 209.674 47.9986   2
  -1  -1  17 773.023 82.3983   2
   1  -1 -14 437.504 116.586   2
  -1  -1  13 4383.80 187.352   2
  -1  -1   9 2060.87 103.876   2
  -1  -1   6 27053.1 335.190   2
  -1  -1   5 13777.1 349.704   2
  -1  -1   3 4201.35 269.724   2
  -1  -1   2 9437.59 225.197   2
   1  -1  -1 56248.2 311.185   2
  -1  -1  -1 83239.9 445.789   2
   1  -1   2 133724. 1052.07   2
   1  -1   3 24433.7 214.990   2
   1  -1   5 3976.40 127.206   2
   1  -1   6 7995.39 156.417   2
   1  -1   7 20002.8 338.420   2
   1  -1   9 7458.27 124.697   2
  -1  -1 -10 11047.9 544.704   2
   1  -1  13 1456.31 147.887   2
   1  -1  17 102.738 58.2151   2
  -1   0  14 180.863 125.575   2
   1   0 -13 989.410 122.210   2
  -1   0  10 7909.56 347.757   2
  -1   0   9 12277.3 188.937   2
  -1   0   6 2775.20 176.466   2
  -1   0   5 3589.07 127.651   2
  -1   0   3 23287.0 250.592   2
  -1   0   2 9933.15 309.774   2
   1   0  -1 43803.3 233.841   2
   1   0   1 23387.1 352.410   2
   1   0   2 14167.9 202.202   2
   1   0   3 14554.0 262.808   2
   1   0   5 14550.0 201.593   2
   1   0   6 29926.5 295.406   2
   1   0   7 1410.31 202.334   2
   1   0   9 9265.36 191.956   2
  -1   0 -10 291.061 197.255   2
   1   0  13 352.829 156.821   2
   1   0  17 149.785 62.4787   2
  -1   1  13 3939.29 122.708   2
  -1   1  10 7639.64 294.800   2
  -1   1   9 2594.08 193.224   2
  -1   1   6 25258.3 324.823   2
  -1   1   5 12707.7 240.559   2
  -1   1   3 4006.45 251.920   2
  -1   1   2 9368.58 182.610   2
  -1   1   1 59940.3 331.584   2
   1   1   2 116560. 735.859   2
   1   1   3 27214.1 459.702   2
   1   1   5 3658.49 263.165   2
   1   1   6 7652.10 230.378   2
   1   1   8 3199.81 254.738   2
   1   1   9 8715.51 229.965   2
   1   1  10 15564.7 399.527   2
   1   1  13 1602.71 162.051   2
  -1   2  13 1044.85 116.907   2
  -1   2  10 15370.8 395.951   2
  -1   2   9 20130.3 192.154   2
  -1   2   6 13087.6 217.900   2
  -1   2   5 14483.8 211.118   2
  -1   2   3 5157.60 152.693   2
  -1   2   2 17232.3 247.207   2
   1   2  -1 332.049 114.096   2
  -1   2  -1 70911.7 318.498   2
  -1   2  -2 28750.6 332.843   2
   1   2   3 31979.6 326.787   2
   1   2   5 12920.1 255.889   2
   1   2   6 4463.98 197.603   2
   1   2   7 10067.3 371.226   2
   1   2   8 3386.75 279.393   2
   1   2   9 3487.33 109.875   2
  -1   2 -10 1723.90 422.109   2
   1   2  13 4502.81 185.002   2
  -1   3  13 309.473 109.835   2
  -1   3  10 960.002 136.784   2
  -1   3   9 1844.66 111.466   2
  -1   3   6 1428.74 129.935   2
  -1   3   5 15360.2 206.625   2
   1   3  -3 4173.00 88.0251   2
   1   3  -2 9706.75 146.482   2
   1   3  -1 45343.2 227.833   2
  -1   3  -1 31572.2 269.141   2
  -1   3  -2 31555.7 316.152   2
  -1   3  -3 7152.60 296.892   2
   1   3   5 46770.6 443.641   2
   1   3   6 6300.62 222.900   2
   1   3   9 1296.27 113.885   2
   1   3  10 9686.44 222.434   2
   1   3  13 228.180 98.8168   2
  -1   4  13 2258.66 118.658   2
  -1   4  10 4006.33 179.816   2
  -1   4   9 2026.85 108.045   2
  -1   4   6 18504.6 190.965   2
  -1   4   5 50113.2 333.384   2
   1   4  -3 1986.75 118.175   2
  -1   4   2 4636.08 108.320   2
  -1   4   1 440.818 81.9977   2
  -1   4  -1 72680.5 317.178   2
  -1   4  -2 2873.51 133.102   2
   1   4   3 13683.5 319.627   2
  -1   4  -5 48528.2 373.493   2
   1   4   6 12290.1 193.395   2
   1   4   9 2452.75 126.279   2
   1   4  10 1671.84 139.750   2
   1   4  13 231.808 87.9605   2
   1   5 -13 454.399 148.746   2
  -1   5  10 532.241 113.008   2
  -1   5   9 694.993 102.449   2
  -1   5   6 720.861 109.801   2
  -1   5   5 12123.1 293.223   2
   1   5  -3 11532.2 176.756   2
  -1   5   2 9093.23 138.760   2
  -1   5   1 8799.24 200.101   2
   1   5   1 37570.5 439.593   2
   1   5   2 1561.14 123.433   2
   1   5   3 8757.94 402.817   2
  -1   5  -5 25056.1 282.408   2
   1   5   6 11781.4 172.085   2
   1   5   9 6526.30 142.380   2
   1   5  10 6531.10 203.693   2
   1   5  13 1307.46 101.015   2
   1   6 -13 1845.95 109.032   2
  -1   6  10 7160.88 205.876   2
  -1   6   9 5839.91 233.262   2
  -1   6   6 4156.85 162.446   2
   1   6  -5 11019.1 118.228   2
  -1   6   3 1372.54 240.394   2
  -1   6   2 26803.0 312.194   2
  -1   6   1 23639.5 295.211   2
   1   6   1 1284.02 249.353   2
   1   6   2 22743.0 401.692   2
  -1   6  -5 5163.66 104.903   2
  -1   6  -6 4093.38 98.7334   2
   1   6   9 2855.61 102.781   2
  -1   6 -10 1342.03 332.894   2
   1   6  13 1123.90 147.598   2
   1   7 -13 458.847 81.5631   2
  -1   7   9 259.664 122.314   2
  -1   7   6 1472.32 114.248   2
   1   7  -5 7354.31 148.936   2
   1   7  -3 12855.4 260.398   2
  -1   7   2 13112.1 117.171   2
  -1   7   1 18558.0 135.455   2
  -1   7  -1 46714.8 167.409   2
  -1   7  -2 5965.67 75.6630   2
  -1   7  -5 2899.28 85.6744   2
  -1   7  -6 7188.99 123.888   2
   1   7   9 5498.98 123.501   2
   1   7  10 1748.88 104.149   2
  -1   7 -13 466.865 119.731   2
   1   8  -9 1061.11 117.879   2
   1   8  -6 11781.0 180.645   2
  -1   8   5 7258.28 118.523   2
  -1   8   2 6473.95 63.9323   2
  -1   8   1 5989.35 69.2008   2
  -1   8  -1 7432.46 76.5736   2
  -1   8  -2 844.280 53.0688   2
   1   8   3 7968.21 188.764   2
  -1   8  -5 106.998 58.8396   2
  -1   8  -6 2292.69 86.0321   2
   1   8   9 632.092 119.489   2
  -1   8 -10 684.912 93.6596   2
  -1   8 -13 325.296 93.1975   2
   1   9 -10 2076.43 132.421   2
   1   9  -9 2776.21 115.416   2
  -1   9   6 1535.34 155.880   2
  -1   9   5 4363.07 102.391   2
   1   9  -3 1727.81 128.146   2
  -1   9   2 4085.91 53.0598   2
  -1   9   1 10601.1 88.0268   2
  -1   9  -1 22128.1 116.094   2
  -1   9  -2 1069.76 48.0615   2
  -1   9  -5 2198.96 71.2076   2
  -1   9  -6 6588.16 89.8095   2
  -1   9  -9 370.239 85.9506   2
  -1   9 -13 308.207 75.9029   2
   1  10 -13 193.103 69.1553   2
   1  10 -10 2858.10 118.017   2
   1  10  -9 2741.34 74.3024   2
   1  10  -6 22108.8 225.701   2
   1  10  -5 3240.53 124.207   2
  -1  10   2 4206.53 62.5936   2
  -1  10   1 1198.96 59.1963   2
  -1  10  -1 3939.67 97.2999   2
  -1  10  -2 13953.1 87.7405   2
  -1  10  -5 236.344 62.5756   2
  -1  10  -6 451.111 61.6173   2
  -1  10  -9 1520.68 138.425   2
   1  11 -10 727.202 76.5003   2
   1  11  -9 734.724 55.0950   2
   1  11  -6 2272.31 89.3339   2
   1  11  -5 3982.62 102.263   2
  -1  11   2 1385.64 48.0987   2
  -1  11   1 2306.30 80.8421   2
   1  11   1 19285.8 262.717   2
  -1  11  -2 6784.94 68.1593   2
  -1  11  -5 1132.93 69.2075   2
  -1  11  -6 12059.9 122.277   2
  -1  11  -9 2788.42 133.712   2
  -1  11 -10 1838.48 50.2589   2
   1  12 -10 1929.94 72.3883   2
   1  12  -9 53.1927 38.7998   2
   1  12  -6 6707.99 99.2467   2
   1  12  -5 492.370 79.0902   2
  -1  12   2 5740.47 63.1827   2
  -1  12   1 1028.59 82.0838   2
   1  12   1 235.997 62.2751   2
   1  12   2 213.871 38.8109   2
  -1  12  -5 10186.5 133.399   2
  -1  12  -6 1405.09 53.9331   2
  -1  12  -9-24.3643 42.6293   2
  -1  12 -10 280.231 34.9660   2
   1  13 -10 101.523 40.1005   2
   1  13  -9 650.183 59.1518   2
   1  13  -6 48.0259 47.8986   2
   1  13  -5 58.0062 58.4776   2
  -1  13   2 642.857 40.8109   2
   1  13  -1 2525.25 120.936   2
   1  13   1 635.964 66.2614   2
   1  13   2 2031.06 51.9043   2
  -1  13  -5 875.360 49.8337   2
  -1  13  -6 2661.56 70.5894   2
  -1  13  -9 433.131 36.7123   2
  -1  13 -10 130.381 29.7773   2
   1  14  -9 405.217 40.4982   2
   1  14  -6 2394.43 60.8807   2
   1  14  -2 1930.00 43.3173   2
  -1  14   1 950.623 77.4674   2
   1  14   2 539.932 35.2381   2
  -1  14  -5 563.492 41.7169   2
  -1  14  -6 1633.02 81.9833   2
  -1  14  -9 121.344 29.2256   2
   1  15  -6 783.595 31.3514   2
   1  15  -5 215.419 53.4848   2
   1  15  -2 1675.72 44.1715   2
  -1  15  -2 277.600 36.2752   2
  -1  15  -5 649.363 57.7347   2
  -1  15  -6 931.158 38.9271   2
  -1  16  -2 322.716 43.5052   2
   2 -13   6 619.755 104.417   2
   2 -12   9 979.183 103.550   2
   2 -12  10 274.411 76.8599   2
   2 -11   9 2510.74 151.153   2
   2 -11  10 2849.55 126.764   2
  -2 -10  13 286.819 69.1491   2
   2 -10   9 1004.98 173.359   2
  -2  -9  13 1320.54 95.5758   2
  -2  -9  10 344.683 126.882   2
  -2  -9   9 538.053 142.701   2
   2  -9   9 5802.40 240.001   2
   2  -9  13 91.2218 88.5402   2
  -2  -8  13 569.715 75.9728   2
  -2  -8  10 4167.66 186.014   2
  -2  -8   9 1725.40 174.059   2
   2  -8   9 422.926 206.301   2
   2  -8  13 29.0296 109.162   2
   2  -8  14 258.108 72.5265   2
  -2  -7  13 364.106 83.7900   2
  -2  -7  10 332.279 175.068   2
  -2  -7   9 603.608 178.395   2
  -2  -7   6 3704.69 186.411   2
   2  -7   9 608.243 212.459   2
   2  -7  10 3544.18 223.739   2
   2  -7  13 212.869 123.527   2
   2  -7  14 2019.38 104.881   2
  -2  -6  13 1448.67 97.4853   2
  -2  -6  10 990.568 187.370   2
  -2  -6   9 1271.83 187.479   2
  -2  -6   6 6062.97 134.686   2
  -2  -6   5 321.697 241.452   2
  -2  -6  -5 10027.8 259.437   2
  -2  -6  -6 1393.89 181.689   2
   2  -6   9 770.034 208.138   2
   2  -6  14 221.732 102.861   2
  -2  -5  13 1446.15 101.805   2
  -2  -5  10 7275.63 245.711   2
  -2  -5   9 555.139 133.994   2
  -2  -5   6 6876.92 152.688   2
   2  -5  -5 8123.23 225.616   2
  -2  -5   3 22889.0 403.727   2
   2  -5  -2 24138.3 260.518   2
   2  -5  -1 7182.38 147.292   2
  -2  -5  -1 644.359 146.635   2
  -2  -5  -2 13323.1 289.176   2
  -2  -5  -3 4803.40 356.168   2
  -2  -5  -5 8613.51 267.957   2
  -2  -5  -6 2581.34 208.982   2
   2  -5   9 3819.82 139.819   2
  -2  -5 -10 3596.53 361.484   2
   2  -5  13 428.825 106.413   2
   2  -5  14 1732.37 78.3967   2
  -2  -4  17 251.995 55.8168   2
  -2  -4  13 4400.92 130.352   2
  -2  -4  10 802.966 192.134   2
  -2  -4   9 1113.59 151.100   2
   2  -4  -6 11440.1 285.908   2
   2  -4  -5 10044.9 268.297   2
   2  -4  -3 6612.17 233.895   2
   2  -4  -2 4139.42 173.366   2
  -2  -4   1 3669.23 140.251   2
  -2  -4  -1 57302.7 356.132   2
  -2  -4  -2 41484.0 453.832   2
  -2  -4  -3 9074.68 326.439   2
   2  -4   5 4272.95 259.058   2
  -2  -4  -6 1311.63 226.981   2
  -2  -4  -9 982.280 121.840   2
  -2  -4 -10 563.184 296.723   2
   2  -4  13 968.215 88.1744   2
   2  -4  14 666.652 110.935   2
  -2  -3  17 562.579 68.3800   2
  -2  -3  13 5648.60 121.343   2
  -2  -3  10 4865.10 223.937   2
  -2  -3   9 1128.83 132.208   2
  -2  -3   6 23919.3 616.158   2
  -2  -3   5 16419.7 508.903   2
   2  -3  -3 20192.4 335.751   2
   2  -3  -2 43997.1 384.141   2
   2  -3  -1 3010.12 272.769   2
  -2  -3  -1 209671. 911.285   2
  -2  -3  -2 169110. 851.604   2
  -2  -3  -3 88832.5 697.201   2
   2  -3   5 12081.8 368.749   2
  -2  -3  -6 22475.2 446.109   2
   2  -3   9 673.310 102.214   2
  -2  -3 -10 5636.62 199.471   2
   2  -3  13 1487.77 84.9387   2
   2  -3  14 3880.84 175.650   2
   2  -3  16 1439.02 71.5274   2
  -2  -2  17 194.138 71.2462   2
  -2  -2  13 2002.52 107.122   2
  -2  -2  10 8169.05 251.041   2
  -2  -2   9 2973.68 147.208   2
  -2  -2   6 60454.5 887.316   2
  -2  -2   5 39463.8 688.242   2
   2  -2  -3 19725.5 337.012   2
  -2  -2   2 82047.0 541.801   2
  -2  -2   1 360840. 991.169   2
  -2  -2  -1 163933. 683.536   2
  -2  -2  -2 569439. 1581.02   2
  -2  -2  -3 14128.1 372.734   2
  -2  -2  -5 23980.7 490.650   2
   2  -2   6 15262.1 411.735   2
   2  -2   9 6244.32 142.600   2
  -2  -2 -10 8944.33 227.631   2
   2  -2  13 329.857 86.9323   2
   2  -2  14 2447.54 196.979   2
   2  -2  16 792.127 63.1859   2
   2  -1 -14 56.5180 107.584   2
  -2  -1  13 4203.14 107.955   2
  -2  -1  10 12161.9 212.213   2
  -2  -1   9 446.726 128.234   2
  -2  -1   6 29990.7 475.509   2
  -2  -1   5 5624.94 370.247   2
   2  -1  -3 18253.2 347.424   2
  -2  -1   2 207782. 510.330   2
  -2  -1   1 6292.75 251.036   2
  -2  -1  -1 13007.2 319.073   2
  -2  -1  -2 128900. 797.956   2
  -2  -1  -3 13366.1 394.661   2
  -2  -1  -5 13638.3 439.051   2
   2  -1   6 15324.9 437.886   2
   2  -1   9 1171.65 128.618   2
  -2  -1 -10 17376.3 286.599   2
   2  -1  13 274.836 93.3075   2
   2  -1  14 8306.05 183.135   2
   2  -1  16 1766.66 64.2241   2
  -2   0  17 1759.43 57.1855   2
   2   0 -14 393.065 117.059   2
  -2   0  13 10.2027 88.5655   2
  -2   0  10 10644.9 218.221   2
  -2   0   9 51.3565 121.925   2
  -2   0   6 3638.11 200.572   2
  -2   0   5 4935.05 198.928   2
[truncated: 132,992 more chars]
