# Supplementary material for: Bis[2,6-bis­(benzimidazol-2-yl)pyridine-κ3 N,N′,N′′]nickel(II) bis­(tri­fluoro­methane­sulfonate) diethyl ether monosolvate
Source: IUCrdata. 2024 Jan 31;9(Pt 1):x240088. doi: 10.1107/S2414314624000889 (PMC10842276; doi:10.1107/S2414314624000889)
Supplement: Supplementary file 2 [file x-09-x240088-Isup2.hkl]

data_I                                                                          
_shelx_title ' hpd738b_twin1_hklf4_a.res in P2(1)'                              
_shelx_refln_list_code          4                                               
_shelx_F_calc_maximum      170.23                                               
_exptl_crystal_F_000      1080.00                                               
_reflns_d_resolution_high  0.7939                                               
                                                                                
loop_                                                                           
 _space_group_symop_operation_xyz                                               
 'x, y, z'                                                                      
 '-x, y+1/2, -z'                                                                
                                                                                
_cell_length_a    12.1089                                                       
_cell_length_b    13.3568                                                       
_cell_length_c    14.0513                                                       
_cell_angle_alpha  90.000                                                       
_cell_angle_beta   98.955                                                       
_cell_angle_gamma  90.000                                                       
                                                                                
_shelx_F_squared_multiplier     1.000                                           
                                                                                
loop_                                                                           
 _refln_index_h                                                                 
 _refln_index_k                                                                 
 _refln_index_l                                                                 
 _refln_F_squared_calc                                                          
 _refln_F_squared_meas                                                          
 _refln_F_squared_sigma                                                         
 _refln_observed_status                                                         
   0 -16   4         89.99        110.69         2.75 o                         
   0 -15   1        161.03        173.27         2.37 o                         
   0 -15   2         72.59         73.98         1.69 o                         
   0 -15   3        100.32        116.89         2.72 o                         
   0 -15   4         44.33         55.99         2.03 o                         
   0 -15   5         43.06         46.16         2.46 o                         
   0 -15   5         47.11         61.80         2.92 o                         
   0 -15   6         34.47         45.85         1.25 o                         
   0 -15   7         14.46         20.69         2.02 o                         
   0 -14   0         93.56         87.30         0.30 o                         
   0 -14  -1         34.84         42.85         1.98 o                         
   0 -14   1         59.25         61.85         1.83 o                         
   0 -14  -2         52.40         56.85         1.48 o                         
   0 -14   3         38.35         50.26         2.94 o                         
   0 -14   4        278.77        298.03         4.77 o                         
   0 -14   5         41.54         49.76         3.22 o                         
   0 -14   5         50.38         54.41         3.42 o                         
   0 -14   6         84.47        116.00         2.38 o                         
   0 -14   7         30.71         36.62         2.01 o                         
   0 -14   8         36.31         30.54         1.60 o                         
   0 -14   9         16.04         12.55         1.47 o                         
   0 -13  -1         12.58         15.69         3.27 o                         
   0 -13   1         25.01         39.07         1.86 o                         
   0 -13  -2         55.14         64.51         1.70 o                         
   0 -13   3         24.76         30.17         3.63 o                         
   0 -13   3         92.74        108.19         2.33 o                         
   0 -13   4        233.42        221.30         5.06 o                         
   0 -13   5          2.92          6.70         2.20 o                         
   0 -13   5          5.24         12.87         5.05 o                         
   0 -13   6        198.39        217.02         2.92 o                         
   0 -13   7         59.80         61.33         2.40 o                         
   0 -13   8        128.51        125.51         2.41 o                         
   0 -13   9         10.09         14.72         1.19 o                         
   0 -13   9         35.34         42.62         3.78 o                         
   0 -12   0       1632.33       1773.55         0.67 o                         
   0 -12   1        121.05        117.36         5.43 o                         
   0 -12   1        204.07        207.63         2.90 o                         
   0 -12  -2        272.32        285.04         2.55 o                         
   0 -12   3        487.15        498.23         3.30 o                         
   0 -12  -4        524.04        558.47         6.88 o                         
   0 -12   5        155.00        157.76         3.98 o                         
   0 -12   5        174.58        173.99         7.58 o                         
   0 -12   6        286.01        262.81         3.67 o                         
   0 -12   7        276.46        276.24         4.24 o                         
   0 -12   8        142.16        141.32         3.01 o                         
   0 -12   9         10.14         11.02         1.49 o                         
   0 -12   9         81.59         95.31         5.43 o                         
   0 -12  10         58.73         61.64         2.31 o                         
   0 -12  10         76.74         88.36         4.64 o                         
   0 -12  11         54.46         52.39         3.73 o                         
   0 -11  -1        161.64        162.99         3.15 o                         
   0 -11  -1        290.75        289.40         3.64 o                         
   0 -11   2         63.77         73.18         1.83 o                         
   0 -11  -3         76.90         80.83         2.21 o                         
   0 -11  -4        360.47        396.27         4.32 o                         
   0 -11  -5        245.58        234.96         4.10 o                         
   0 -11   5        370.97        374.48         9.92 o                         
   0 -11   6         70.31         68.36         3.02 o                         
   0 -11   7        352.66        357.25         5.18 o                         
   0 -11   8        174.75        157.60         3.68 o                         
   0 -11   9         56.22         61.06         2.02 o                         
   0 -11  10        225.18        216.68         4.08 o                         
   0 -11  10        292.10        329.01         7.19 o                         
   0 -10   0        863.64       1028.16         0.63 o                         
   0 -10   1         55.64         63.87         2.66 o                         
   0 -10  -1         95.25        107.46         3.58 o                         
   0 -10  -2        968.85        995.80         3.85 o                         
   0 -10  -3        261.87        258.85         2.89 o                         
   0 -10  -4        259.29        230.39         3.05 o                         
   0 -10  -5        155.43        146.40         4.81 o                         
   0 -10   5        250.28        275.01        10.41 o                         
   0 -10   6        491.23        493.85         7.20 o                         
   0 -10   7        152.85        165.94         6.44 o                         
   0 -10   8        284.60        297.40         4.90 o                         
   0 -10   9         76.50         83.47         2.23 o                         
   0 -10  10        146.72        148.99         3.30 o                         
   0 -10  13          2.55          5.52         2.35 o                         
   0  -9   1         52.13         40.14         1.91 o                         
   0  -9   1         87.17         81.73         7.59 o                         
   0  -9  -2        115.23        123.20         2.07 o                         
   0  -9   3         53.27         60.60         4.90 o                         
   0  -9  -3        101.93        120.49         2.44 o                         
   0  -9  -4        394.29        395.87         3.64 o                         
   0  -9  -5        709.67        617.28         7.06 o                         
   0  -9   5        869.66        901.24        13.72 o                         
   0  -9   6        258.19        232.85         5.33 o                         
   0  -9   7        236.30        255.59         7.17 o                         
   0  -9   8        448.65        434.71         8.09 o                         
   0  -9   9        341.60        315.49         3.83 o                         
   0  -9  10        149.99        143.01         4.82 o                         
   0  -9  10        156.62        158.27         6.93 o                         
   0  -9  11         42.13         52.67         4.47 o                         
   0  -9  12        199.17        227.48         4.61 o                         
   0  -9  13         89.25         76.01         2.41 o                         
   0  -9  14         92.08         82.88         2.69 o                         
   0  -8   0       5666.00       5445.85         0.99 o                         
   0  -8   1        814.08        804.82         3.75 o                         
   0  -8   1       1379.99       1424.48        13.24 o                         
   0  -8   2        997.60        906.19         3.76 o                         
   0  -8  -3        584.92        553.52         3.68 o                         
   0  -8   4       1670.90       1562.61         7.67 o                         
   0  -8  -5         51.13         52.66         2.96 o                         
   0  -8   5        334.20        314.99         8.16 o                         
   0  -8  -6       1529.58       1413.01         7.80 o                         
   0  -8   7        237.70        218.42         9.04 o                         
   0  -8   8        601.16        613.17        12.25 o                         
   0  -8  -9        151.84        129.33         5.53 o                         
   0  -8  10        215.70        239.76         4.90 o                         
   0  -8  10        400.50        436.68         9.52 o                         
   0  -8  11         80.26         88.35         5.37 o                         
   0  -8  12        149.30        146.52         4.80 o                         
   0  -8  13          1.63          6.76         2.43 o                         
   0  -8  14         23.14         31.92         2.51 o                         
   0  -7   1        631.43        644.07         4.81 o                         
   0  -7   2        109.43        117.40         3.58 o                         
   0  -7   3        141.80        185.41         7.59 o                         
   0  -7  -3        554.10        554.91         5.22 o                         
   0  -7  -4       1151.69       1202.95         9.30 o                         
   0  -7  -5        324.24        351.67         8.17 o                         
   0  -7   5        550.10        538.01         9.98 o                         
   0  -7   6        868.87        816.68         6.27 o                         
   0  -7   7        557.19        587.97        12.79 o                         
   0  -7   8        527.87        526.05        11.28 o                         
   0  -7   9         45.92         66.53         4.70 o                         
   0  -7 -10        506.34        610.94        10.65 o                         
   0  -7  10        783.25        823.26        12.45 o                         
   0  -7  11         21.53         16.92         5.39 o                         
   0  -7  12        132.79        164.91         5.43 o                         
   0  -7  13         31.52         35.11         2.97 o                         
   0  -7  14        239.83        248.27         3.89 o                         
   0  -7  15         40.79         50.13         3.70 o                         
   0  -6   0       6257.18       6213.59         1.08 o                         
   0  -6  -1         24.11         28.99         5.77 o                         
   0  -6  -2       1891.23       1984.40        15.36 o                         
   0  -6  -3        167.37        145.53        10.81 o                         
   0  -6  -3        221.84        183.68         7.12 o                         
   0  -6   4       2352.91       2493.19        13.10 o                         
   0  -6  -5         44.82         41.15         3.25 o                         
   0  -6   5        396.14        385.61        14.86 o                         
   0  -6  -6        791.54        730.58         6.18 o                         
   0  -6  -7         86.90        100.49         6.05 o                         
   0  -6   8        997.15       1250.46        11.42 o                         
   0  -6  -9         54.75         60.33         4.56 o                         
   0  -6  10        365.79        452.59         7.03 o                         
   0  -6 -10        366.80        425.67        11.15 o                         
   0  -6  11         86.13        115.55         6.64 o                         
   0  -6  12        251.54        258.85         6.58 o                         
   0  -6  13          3.59          3.60         3.04 o                         
   0  -6  14         63.05         70.59         3.54 o                         
   0  -6  15         79.97         72.85         2.91 o                         
   0  -5  -1        190.59        191.68         6.43 o                         
   0  -5   2        489.59        478.92         5.04 o                         
   0  -5  -3       1501.29       1735.99        11.49 o                         
   0  -5   3       1852.00       1850.91        13.79 o                         
   0  -5  -4       1580.00       1685.34        17.74 o                         
   0  -5  -5        830.50        855.07        11.39 o                         
   0  -5   6       1041.07       1018.35         7.29 o                         
   0  -5   7       1341.45       1414.03         9.95 o                         
   0  -5  -8       1422.17       1616.71        11.65 o                         
   0  -5  -9        155.49        162.54         5.22 o                         
   0  -5  -9        181.59        182.69        17.29 o                         
   0  -5  10        153.71        204.07         7.30 o                         
   0  -5  10        260.55        318.39         9.70 o                         
   0  -5  11        284.27        348.08         6.98 o                         
   0  -5 -12        996.97       1336.62        10.43 o                         
   0  -5 -13         21.00         30.30         3.27 o                         
   0  -5 -13         34.35         71.31         8.30 o                         
   0  -5  14        416.02        411.53         7.65 o                         
   0  -5  15         26.03         19.34         3.54 o                         
   0  -4   0      20885.66      20205.12         1.52 o                         
   0  -4   1        310.63        387.44         7.52 o                         
   0  -4  -2       3298.38       3319.77        10.67 o                         
   0  -4   3         67.68         70.74         5.08 o                         
   0  -4  -3        140.07        126.42        10.91 o                         
   0  -4  -4       3369.97       3055.32        39.78 o                         
   0  -4  -5       1059.45       1123.13        13.02 o                         
   0  -4  -6        743.23        744.85         6.56 o                         
   0  -4  -7        975.30       1098.57         7.57 o                         
   0  -4  -8        629.86        673.42         7.09 o                         
   0  -4   9        217.91        253.35         5.29 o                         
   0  -4  -9        279.55        332.91         9.75 o                         
   0  -4 -10        573.11        647.99        10.03 o                         
   0  -4  10        753.58        879.36        12.51 o                         
   0  -4 -11         82.22        103.01         6.25 o                         
   0  -4 -12        107.22        117.96         5.89 o                         
   0  -4  13          9.24         18.78         4.56 o                         
   0  -4 -13         27.96         69.54         8.77 o                         
   0  -4  14         15.78         18.01         4.47 o                         
   0  -4 -14         56.94         81.05         5.20 o                         
   0  -4  15        161.69        106.58         4.75 o                         
   0  -4  16         13.56         15.68         2.39 o                         
   0  -3  -1       6198.87       6897.36        12.83 o                         
   0  -3   2        383.03        426.42         5.25 o                         
   0  -3  -3        274.90        252.18         7.35 o                         
   0  -3  -4        109.46         88.62         6.39 o                         
   0  -3   5       2835.44       2859.67        14.38 o                         
   0  -3  -6        438.87        424.41         7.25 o                         
   0  -3   7        692.26        776.21         6.80 o                         
   0  -3  -8        491.19        535.43         6.46 o                         
   0  -3   9        136.82        174.49         5.00 o                         
   0  -3  -9        190.25        251.98        10.91 o                         
   0  -3 -10        740.88        860.99        11.06 o                         
   0  -3  10        888.89       1025.92        10.40 o                         
   0  -3  11        342.13        369.75         7.05 o                         
   0  -3 -12        673.31        752.72         7.46 o                         
   0  -3  13        134.02        148.17         5.42 o                         
   0  -3  14        275.40        250.02         6.22 o                         
   0  -3 -14        285.85        316.36         6.42 o                         
   0  -3 -15        118.78        118.83         3.01 o                         
   0  -3  16        142.43        144.95         4.13 o                         
   0  -2   0      26741.93      32712.33         4.09 o                         
   0  -2  -1       1014.64       1162.49         5.98 o                         
   0  -2  -2      16537.31      16621.75        19.95 o                         
   0  -2   3        523.07        464.77         6.53 o                         
   0  -2  -4       1191.96       1051.68        10.13 o                         
   0  -2  -5        524.95        504.67         6.95 o                         
   0  -2  -6        855.91        768.42         8.62 o                         
   0  -2   7        458.54        505.89         9.53 o                         
   0  -2   8       1811.92       1947.69        12.91 o                         
   0  -2  -9         38.30         56.95         4.44 o                         
   0  -2  -9        172.47        245.96        11.44 o                         
   0  -2  10        287.32        293.62         7.61 o                         
   0  -2 -10       1105.96       1220.05        11.11 o                         
   0  -2 -11        120.43        146.33         5.80 o                         
   0  -2 -12        774.33        861.93         7.77 o                         
   0  -2 -13         58.00         68.03         4.09 o                         
   0  -2  14        113.19        102.37         4.94 o                         
   0  -2 -14        217.05        222.63         8.72 o                         
   0  -2 -15        235.56        211.95         4.49 o                         
   0  -2  16         65.32         44.43         3.69 o                         
   0  -1   1         26.42         25.15         2.61 o                         
   0  -1  -2       3046.39       2819.55        18.71 o                         
   0  -1  -3       8743.17       8416.67        36.00 o                         
   0  -1  -4       1559.96       1476.78        15.07 o                         
   0  -1  -5         20.91         14.93         5.44 o                         
   0  -1  -6         91.61         54.99        10.21 o                         
   0  -1  -7        260.54        291.18        11.69 o                         
   0  -1  -8       2225.40       2116.52        13.37 o                         
   0  -1  -9        295.43        289.67         7.45 o                         
   0  -1  -9        319.79        321.80        10.71 o                         
   0  -1  10       2363.76       2486.75        13.59 o                         
   0  -1 -10       2439.08       2623.46        21.65 o                         
   0  -1 -11        152.16        153.84         5.63 o                         
   0  -1 -12       1807.09       1918.20        10.49 o                         
   0  -1  13        299.71        288.51         4.44 o                         
   0  -1 -14        211.89        201.77         5.24 o                         
   0  -1 -15        117.68        115.90         7.04 o                         
   0  -1  16        131.69        137.98         2.88 o                         
   0   0  -1         27.10         14.44         3.42 o                         
   0   0  -2      16820.21      16394.37        26.81 o                         
   0   0  -3       2522.20       2428.55        13.64 o                         
   0   0  -4      11804.43      10472.10        25.78 o                         
   0   0  -5         80.74         78.01         6.08 o                         
   0   0  -6       1065.58        920.78        12.19 o                         
   0   0  -7        534.92        593.58        13.09 o                         
   0   0  -8       3927.95       3687.54        16.06 o                         
   0   0  -9         12.15         11.50         4.08 o                         
   0   0  -9         13.02         23.65         8.42 o                         
   0   0  10       1312.27       1201.24         9.17 o                         
   0   0 -10       1504.26       1471.16        15.10 o                         
   0   0 -11         57.83         53.44         4.42 o                         
   0   0  12        531.44        525.44         6.18 o                         
   0   0 -13        202.37        174.11         4.90 o                         
   0   0 -14         55.59         34.10         4.55 o                         
   0   0 -15         82.37         62.02         4.67 o                         
   0   0  16         57.37         47.06         2.96 o                         
   0   0 -17          0.65          3.19         2.55 o                         
   0   1  -1         57.55         47.44         3.03 o                         
   0   1  -2       2939.06       2934.94        15.84 o                         
   0   1  -3       8601.96       8454.04        31.89 o                         
   0   1  -4       1456.55       1320.58        20.07 o                         
   0   1  -5         21.54         15.99         7.39 o                         
   0   1  -6         95.86         65.66         6.61 o                         
   0   1  -7        246.35        271.81        10.56 o                         
   0   1  -8       2141.64       1824.71        11.38 o                         
   0   1   9        312.36        288.61         6.34 o                         
   0   1  -9        336.99        315.23        10.22 o                         
   0   1  10       2294.86       2048.21        13.14 o                         
   0   1 -10       2362.44       2276.79        17.35 o                         
   0   1 -11        145.87        135.86         5.52 o                         
   0   1 -12       1797.91       1624.98        10.54 o                         
   0   1 -13        303.55        283.10         5.34 o                         
   0   1 -14        217.04        180.91         5.02 o                         
   0   1 -15        122.15        152.74         0.45 o                         
   0   1 -16        130.33        128.60         3.13 o                         
   0   1 -17          3.80          7.15         2.69 o                         
   0   2  -1       1029.37       1113.61         7.43 o                         
   0   2  -2      16553.96      16439.87        34.97 o                         
   0   2  -3        518.15        495.27        10.12 o                         
   0   2  -4       1144.10       1066.29        18.70 o                         
   0   2  -5        542.25        572.28        13.06 o                         
   0   2  -6       1020.45        940.84        16.64 o                         
   0   2  -7        471.16        376.35        22.18 o                         
   0   2  -8       1778.99       1610.04        11.06 o                         
   0   2  -9         50.67         50.66         5.11 o                         
   0   2  -9        183.95        222.86         9.65 o                         
   0   2 -10        314.70        252.33         7.52 o                         
   0   2 -10       1141.35       1051.73        11.87 o                         
   0   2 -11        102.61         99.95         6.37 o                         
   0   2 -12        802.83        749.10         7.62 o                         
   0   2 -13         46.68         42.46         3.81 o                         
   0   2 -14        210.04        195.95         4.80 o                         
   0   2 -15        246.00        255.63         0.50 o                         
   0   2 -16         58.19         39.97         2.51 o                         
   0   2 -17          5.03          4.92         2.60 o                         
   0   3  -1       6252.99       6241.90        21.63 o                         
   0   3  -2        385.53        431.06         7.69 o                         
   0   3  -3        301.69        300.33         8.59 o                         
   0   3  -4        120.91        113.46        10.68 o                         
   0   3  -5       2886.86       3153.49        25.10 o                         
   0   3  -6        384.64        372.13        16.88 o                         
   0   3  -7        717.10        634.04        10.36 o                         
   0   3  -8        474.63        417.37         8.49 o                         
   0   3  -9        143.12        139.26         5.23 o                         
   0   3 -10        745.15        611.28        11.15 o                         
   0   3 -10        901.65        813.35        10.18 o                         
   0   3 -11        331.58        263.16         7.01 o                         
   0   3  12        699.24        567.03         7.70 o                         
   0   3 -13        131.85        108.48         3.82 o                         
   0   3 -14        300.30        285.29         4.79 o                         
   0   3 -15        116.52        113.02         3.93 o                         
   0   3 -16        155.71        169.20         3.35 o                         
   0   4  -2       3207.32       3240.62        15.71 o                         
   0   4  -3        157.59        136.82        12.04 o                         
   0   4  -4       3398.79       3184.77        42.38 o                         
   0   4  -5       1105.52       1207.48        23.97 o                         
   0   4  -6        790.03        796.78        21.79 o                         
   0   4  -7        995.18        845.21        11.64 o                         
   0   4  -8        597.80        484.75        10.48 o                         
   0   4  -9        220.67        194.12         5.98 o                         
   0   4  -9        280.14        299.40        19.87 o                         
   0   4 -10        567.20        475.09        10.22 o                         
   0   4  10        763.19        609.53         8.53 o                         
   0   4  11         74.21         69.88         5.10 o                         
   0   4  12        117.65         80.37         5.16 o                         
   0   4 -13          5.70         10.80         3.08 o                         
   0   4 -14         65.74         81.31         3.79 o                         
   0   4 -15        163.10        179.46         0.47 o                         
   0   4 -16         45.35         45.48         3.59 o                         
   0   5   2        476.38        440.76         6.33 o                         
   0   5  -3       1903.02       1672.63        12.41 o                         
   0   5  -4       1487.79       1351.43        16.88 o                         
   0   5   5        851.38        694.91        10.93 o                         
   0   5  -6       1046.18        803.86         8.21 o                         
   0   5   7       1394.58       1130.64        11.66 o                         
   0   5   8       1388.16       1116.75        11.83 o                         
   0   5   9        154.61        105.42         5.81 o                         
   0   5  -9        179.40        123.74        14.72 o                         
   0   5 -10        124.22        131.19         8.10 o                         
   0   5  10        227.89        135.43         8.81 o                         
   0   5 -11        293.01        235.34         6.37 o                         
   0   5 -12        907.49        805.58         8.89 o                         
   0   5 -13         21.24         23.18         2.96 o                         
   0   5 -14        408.08        398.30         4.54 o                         
   0   5 -15         23.03         22.30         0.33 o                         
   0   6  -6        773.62        609.19         7.20 o                         
   0   6  -7         90.52         73.70         5.59 o                         
   0   6  -8       1025.85        950.09        12.80 o                         
   0   6  -9         42.07         27.18         7.04 o                         
   0   6 -10        363.01        320.81         9.12 o                         
   0   6 -11         82.12         96.17         5.97 o                         
   0   6 -12        256.83        225.61         6.19 o                         
   0   6 -13          4.69          5.47         3.42 o                         
   0   6 -14         16.49         19.61         4.19 o                         
   0   6 -14         64.71         75.82         4.03 o                         
   0   6 -15         86.08         91.36         2.91 o                         
   0   7  -6        861.39        751.16        11.27 o                         
   0   7  -7        575.41        568.58        12.27 o                         
   0   7  -8        551.35        481.62        12.27 o                         
   0   7  -9         50.22         54.82         6.99 o                         
   0   7 -10        534.30        501.94         9.50 o                         
   0   7 -11         19.13         26.27         5.21 o                         
   0   7 -12        121.04        138.24         5.33 o                         
   0   7 -13         32.15         38.32         3.27 o                         
   0   7 -14        238.09        264.51         4.16 o                         
   0   8  -6       1578.99       1448.78        13.84 o                         
   0   8  -7        244.86        240.75         9.75 o                         
   0   8  -8        572.80        560.03        11.83 o                         
   0   8  -9        133.97         84.88         6.40 o                         
   0   8 -10        219.46        230.02         7.02 o                         
   0   8 -11         79.34         85.97         5.26 o                         
   0   8 -12        142.86        144.54         4.80 o                         
   0   8 -13         80.92         87.68         5.55 o                         
   0   8 -14         23.83         43.04         4.13 o                         
   0   9 -12        175.92        227.41         7.56 o                         
   0   9 -13         88.73         88.02         2.83 o                         
   0  10 -12        104.62        126.26         5.79 o                         
   0  10 -13          4.23          6.72         2.56 o                         
   0  11 -12        106.44        160.23         4.65 o                         
  -1 -16   5          2.66          3.34         1.20 o                         
  -1 -16   4         77.09        100.06         2.85 o                         
  -1 -16   3         18.77         22.71         2.09 o                         
  -1 -16   2         65.19         65.89         2.08 o                         
  -1 -15   6         37.79         37.96         2.13 o                         
  -1 -15   5          5.36          6.73         2.04 o                         
  -1 -15   4         47.11         62.75         2.08 o                         
  -1 -15   3         85.31        102.46         2.17 o                         
  -1 -15   2         63.45         80.98         1.72 o                         
   1 -15  -1         33.25         31.52         1.63 o                         
   1 -15   0         54.18         46.39         1.72 o                         
   1 -15   1         42.54         35.16         2.24 o                         
   1 -15   2         11.27         13.63         1.30 o                         
   1 -15   3         51.62         60.16         2.32 o                         
   1 -15   4         77.43         84.49         2.54 o                         
   1 -15   5         16.21         28.69         1.52 o                         
   1 -15   5         27.32         41.70         2.62 o                         
   1 -15   6         40.31         45.58         1.15 o                         
   1 -15   7          8.85         11.45         1.09 o                         
  -1 -14   9         13.75         15.55         1.57 o                         
  -1 -14   8         83.45        105.15         2.36 o                         
  -1 -14   7         46.72         65.60         1.91 o                         
  -1 -14   6         99.40        126.17         2.44 o                         
  -1 -14   5         45.77         50.93         3.39 o                         
  -1 -14   4        247.30        277.08         3.94 o                         
  -1 -14   3         57.46         66.26         2.09 o                         
  -1 -14   2        108.22        114.49         1.73 o                         
   1 -14  -1         48.00         53.22         2.93 o                         
  -1 -14   1         70.99         86.17         1.78 o                         
  -1 -14   0         69.18         91.56         0.23 o                         
  -1 -14  -1         36.13         33.43         2.88 o                         
  -1 -14  -1         70.45         79.96         1.96 o                         
   1 -14   2         19.26         25.94         1.57 o                         
   1 -14   3         59.20         51.38         3.63 o                         
   1 -14   4         87.57         95.24         4.51 o                         
   1 -14   5         19.65         28.89         3.01 o                         
   1 -14   5         42.09         52.06         3.32 o                         
   1 -14   6         58.03         75.68         1.75 o                         
   1 -14   7          4.58          8.85         1.48 o                         
   1 -14   8         75.04         75.96         2.32 o                         
  -1 -13   9         28.75         30.99         1.38 o                         
  -1 -13   9         46.60         55.95         3.75 o                         
  -1 -13   8         68.01         77.31         2.18 o                         
  -1 -13   7        111.24         81.10         2.53 o                         
  -1 -13   6          0.46          3.22         1.67 o                         
  -1 -13   5          3.84          4.05         2.73 o                         
  -1 -13   4        224.84        234.03         4.86 o                         
   1 -13  -3        112.13        137.95         2.46 o                         
   1 -13  -2         29.31         27.88         1.39 o                         
   1 -13  -1         99.27        108.76         3.22 o                         
   1 -13  -1        124.45        122.25         2.29 o                         
   1 -13   0        324.63        365.74         0.42 o                         
   1 -13   1         39.00         41.77         4.19 o                         
   1 -13   1        106.01        100.63         1.98 o                         
  -1 -13  -2         80.19         96.35         2.01 o                         
   1 -13   3         92.82        119.42         4.63 o                         
   1 -13   4        109.56        136.21         3.36 o                         
   1 -13   5         44.18         63.94         4.37 o                         
   1 -13   5         72.93         85.90         3.46 o                         
   1 -13   6        153.81        148.42         2.63 o                         
   1 -13   7         83.45         92.00         2.56 o                         
   1 -13   8         60.90         59.73         1.97 o                         
   1 -13   9         20.67         23.58         1.07 o                         
  -1 -12  11         87.78         84.91         4.15 o                         
  -1 -12  10        111.79         97.61         2.76 o                         
  -1 -12  10        126.83        130.96         5.01 o                         
  -1 -12   9          5.62          3.00         1.46 o                         
  -1 -12   9          8.47          5.95         4.81 o                         
  -1 -12   8        234.07        233.19         3.51 o                         
  -1 -12   7        124.59        111.49         3.24 o                         
  -1 -12   6        286.23        302.66         3.76 o                         
  -1 -12   5         25.75         23.35         2.86 o                         
  -1 -12   5        137.40        121.50         6.69 o                         
  -1 -12   4        458.56        464.79         4.27 o                         
  -1 -12   3        626.71        647.16         3.70 o                         
   1 -12  -2        221.08        251.70         2.66 o                         
   1 -12  -1         69.15         66.23         2.79 o                         
  -1 -12   1         74.34         72.24         3.05 o                         
  -1 -12   0        882.25        899.52         0.38 o                         
   1 -12   1          9.72         13.00         2.86 o                         
  -1 -12  -1         49.85         57.20         2.23 o                         
   1 -12   2         11.24          8.50         1.43 o                         
  -1 -12  -3        204.62        231.21         3.79 o                         
   1 -12   4        316.15        356.44         5.06 o                         
   1 -12   5        496.54        496.98         5.78 o                         
   1 -12   5        506.46        503.24         9.82 o                         
   1 -12   6         63.37         68.59         2.60 o                         
   1 -12   7        113.08        107.70         3.20 o                         
   1 -12   8        294.55        307.59         3.75 o                         
   1 -12   9          1.62          4.46         1.27 o                         
   1 -12  10         15.61         14.76         1.34 o                         
  -1 -11  12         38.90         38.50         3.78 o                         
  -1 -11  11         39.87         42.49         2.42 o                         
  -1 -11  10         36.35         33.58         2.80 o                         
  -1 -11  10         98.71        122.58         6.03 o                         
  -1 -11   9         46.95         42.59         2.09 o                         
  -1 -11   9         75.82         83.22         6.37 o                         
  -1 -11   8          6.44          4.86         2.50 o                         
  -1 -11   7         30.64         35.94         3.30 o                         
  -1 -11   6        149.35        126.26         3.45 o                         
  -1 -11   5        176.76        190.63         3.84 o                         
  -1 -11   5        365.73        344.54         9.18 o                         
  -1 -11   4        306.40        347.59         3.94 o                         
   1 -11  -3         61.98         67.09         2.27 o                         
  -1 -11   2         50.22         63.05         1.69 o                         
   1 -11  -1         85.86        110.50         5.71 o                         
   1 -11  -1        738.73        847.94         5.75 o                         
  -1 -11   0         36.42         56.76         0.12 o                         
   1 -11   1        942.34        951.26         6.40 o                         
   1 -11   1       1001.66       1048.22         5.13 o                         
   1 -11   2        315.09        306.24         2.73 o                         
  -1 -11  -3        126.81        132.48         2.83 o                         
   1 -11   4        147.11        138.83         3.54 o                         
   1 -11   5         63.59         56.56         5.31 o                         
   1 -11   5        102.07        111.68         8.82 o                         
   1 -11   6        668.20        717.16         7.58 o                         
   1 -11   7        200.16        196.13         4.16 o                         
   1 -11   8         85.63        106.05         3.18 o                         
   1 -11   9        149.61        135.66         2.42 o                         
   1 -11  10        103.77         90.87         2.65 o                         
  -1 -10  11         76.09         78.66         3.25 o                         
  -1 -10  10        206.62        169.52         4.64 o                         
  -1 -10  10        242.32        247.29         7.85 o                         
  -1 -10   9        161.18        142.47         2.93 o                         
  -1 -10   8        199.00        184.12         5.27 o                         
  -1 -10   7        126.95        103.27         5.12 o                         
   1 -10  -6       1075.64       1154.42         9.01 o                         
  -1 -10   5        157.04        179.41         3.98 o                         
   1 -10  -5        271.11        272.58         8.13 o                         
  -1 -10   4        207.87        198.99         3.20 o                         
  -1 -10   3        329.03        326.64         3.16 o                         
  -1 -10   2        215.40        223.39         2.28 o                         
   1 -10  -1         46.64         54.58         3.01 o                         
   1 -10  -1        171.38        196.85         4.24 o                         
  -1 -10   0        425.08        469.13         0.37 o                         
  -1 -10  -1        185.06        191.92         2.85 o                         
  -1 -10  -1        217.99        217.91         4.56 o                         
  -1 -10  -2        667.86        613.39         3.22 o                         
  -1 -10  -3        254.16        256.34         3.02 o                         
   1 -10   4        403.03        354.76         5.35 o                         
   1 -10   5          9.74         12.44         2.52 o                         
   1 -10   5         13.35          9.00         8.65 o                         
   1 -10   6         29.19         27.69         2.68 o                         
   1 -10   7        134.62        147.07         4.70 o                         
   1 -10   8        772.14        741.66         7.85 o                         
   1 -10   9         74.51         65.18         2.22 o                         
   1 -10  10        117.80        101.49         3.17 o                         
   1 -10  10        210.98        210.00         6.33 o                         
   1 -10  11        147.26        147.82         4.34 o                         
   1 -10  12         89.82         94.33         4.43 o                         
   1 -10  13         14.04         21.67         2.20 o                         
  -1  -9  14         44.98         51.40         3.22 o                         
  -1  -9  13         46.61         57.43         3.63 o                         
  -1  -9  11        118.83        104.21         3.83 o                         
  -1  -9  10        122.37         96.90         4.85 o                         
  -1  -9  10        124.85        130.73         6.38 o                         
  -1  -9   9        172.27        155.08         3.31 o                         
  -1  -9   8         35.21         23.31         3.67 o                         
  -1  -9   7        386.00        451.60         8.60 o                         
  -1  -9   6         93.88         88.16         4.35 o                         
   1  -9  -5        225.46        243.00         4.23 o                         
  -1  -9   5        735.59        766.96        12.57 o                         
   1  -9  -4        320.44        357.60         3.63 o                         
   1  -9  -3         98.28        118.21         2.43 o                         
   1  -9  -2        192.89        197.75         2.11 o                         
  -1  -9   1        518.87        499.71         3.20 o                         
   1  -9  -1       1232.45       1589.90        16.92 o                         
  -1  -9   0        147.68        149.67         0.22 o                         
   1  -9   1       1015.04       1053.03         4.64 o                         
   1  -9   1       1376.70       1382.17         8.70 o                         
  -1  -9  -2         61.67         59.49         1.69 o                         
   1  -9   3        801.88        782.15         3.73 o                         
   1  -9   4        373.41        303.95         4.02 o                         
   1  -9   5        102.82         87.11         2.72 o                         
   1  -9   5        164.19        159.43         7.89 o                         
  -1  -9  -6        284.23        301.08         4.02 o                         
   1  -9   7        294.22        280.26         6.32 o                         
   1  -9   8        164.03        169.51         5.26 o                         
   1  -9   9         16.35         23.46         2.76 o                         
   1  -9  10        226.81        197.36         3.62 o                         
   1  -9  10        269.65        267.61         7.79 o                         
   1  -9  11         15.55         18.47         4.13 o                         
   1  -9  12        110.35         94.92         3.79 o                         
   1  -9  13         16.53         14.76         1.91 o                         
  -1  -8  14         92.43        100.79         2.94 o                         
  -1  -8  13         30.87         30.46         2.64 o                         
  -1  -8  12        177.48        169.57         4.92 o                         
  -1  -8  11         43.09         52.17         6.48 o                         
  -1  -8  10        272.60        256.57         8.08 o                         
  -1  -8   9         51.16         53.47         5.22 o                         
  -1  -8   8        227.17        255.38         5.33 o                         
  -1  -8   7       1585.57       1546.98        12.21 o                         
  -1  -8   6        608.20        603.56         6.82 o                         
  -1  -8   5        391.25        411.83         4.35 o                         
  -1  -8   5        424.17        479.86        11.70 o                         
  -1  -8   4       1562.79       1571.51         6.73 o                         
   1  -8  -3        391.90        398.77         3.19 o                         
   1  -8  -2        375.19        353.06         2.95 o                         
   1  -8  -1        284.32        250.10         2.66 o                         
   1  -8  -1        538.21        658.41        12.90 o                         
   1  -8   0       2650.14       2499.42         0.64 o                         
   1  -8   1        331.81        323.30         3.02 o                         
   1  -8   1        553.80        533.89        10.18 o                         
   1  -8   2         52.73         43.22         1.63 o                         
  -1  -8  -3        614.87        545.71         4.45 o                         
   1  -8   4       1368.81       1229.84         9.21 o                         
  -1  -8  -5          0.25          3.76         2.51 o                         
   1  -8   5        122.33        151.11         8.34 o                         
   1  -8   6         87.41         99.26         4.17 o                         
   1  -8   7        129.64        118.58         5.56 o                         
   1  -8   8        478.05        505.07         6.88 o                         
   1  -8   9         21.60         21.82         2.97 o                         
   1  -8  10         26.32         39.11         4.14 o                         
   1  -8  11        233.34        260.40         6.76 o                         
   1  -8  12         35.84         49.75         4.06 o                         
   1  -8  13         20.26         24.20         2.40 o                         
   1  -8  14         19.48         20.50         2.42 o                         
   1  -8  14         57.41         59.83         3.60 o                         
  -1  -7  15         60.89         59.51         2.67 o                         
  -1  -7  14        115.32        117.45         3.54 o                         
  -1  -7  13         31.18         25.67         2.95 o                         
  -1  -7  12        252.63        241.20         5.97 o                         
  -1  -7  11         52.80         65.66         5.79 o                         
  -1  -7  10         91.06         95.34         5.92 o                         
  -1  -7  10         94.50         81.49         8.00 o                         
  -1  -7   9         13.03         11.78         4.92 o                         
   1  -7  -8          4.71         18.78         5.83 o                         
   1  -7  -7        121.31        144.98         5.68 o                         
  -1  -7   6         72.12         85.02         3.43 o                         
  -1  -7   5        322.83        372.70         4.47 o                         
  -1  -7   4        866.36        872.34         6.37 o                         
   1  -7  -3        590.35        538.76         6.27 o                         
   1  -7  -3        670.28        718.01         6.27 o                         
   1  -7  -2        582.29        612.69         5.19 o                         
   1  -7  -1        966.17        944.79         6.09 o                         
  -1  -7   0        471.41        480.67         0.43 o                         
  -1  -7  -1       2324.69       2166.86         9.33 o                         
  -1  -7  -2        263.30        265.38         3.20 o                         
   1  -7   3        902.01        798.10         6.67 o                         
   1  -7   4        734.90        694.90         5.93 o                         
   1  -7   5        157.23        137.00         3.08 o                         
   1  -7   6        229.67        277.30         4.95 o                         
   1  -7   7        264.52        303.86         7.68 o                         
   1  -7   8        325.37        372.91         9.21 o                         
  -1  -7  -9        206.06        246.57         4.37 o                         
   1  -7  10         80.38         82.59         4.58 o                         
   1  -7  11        209.75        249.49         7.20 o                         
   1  -7  12        287.73        281.29         5.89 o                         
   1  -7  13         16.22         17.51         2.69 o                         
   1  -7  14         50.82         53.30         3.17 o                         
   1  -7  14        122.19        126.58         4.60 o                         
  -1  -6  15         35.37         33.68         2.88 o                         
  -1  -6  14         90.99        105.72         3.94 o                         
  -1  -6  13         94.10        101.97         3.90 o                         
   1  -6 -12         25.11         37.69         4.65 o                         
   1  -6 -11        237.85        277.44         7.48 o                         
  -1  -6  10        292.96        372.99         8.18 o                         
  -1  -6  10        317.96        266.16        20.77 o                         
   1  -6  -9        272.99        308.67         6.08 o                         
  -1  -6   9        458.97        439.04        22.51 o                         
  -1  -6   8       1644.02       1819.91        21.94 o                         
   1  -6  -7       1006.20       1118.80        17.85 o                         
  -1  -6   6        204.47        217.19         3.97 o                         
  -1  -6   5        548.61        644.74         5.83 o                         
  -1  -6   5        585.65        831.90        24.80 o                         
  -1  -6   4       2614.67       2528.01        12.66 o                         
   1  -6  -3         59.76         56.52         4.76 o                         
  -1  -6   3        170.52        196.33        17.37 o                         
   1  -6  -2       1207.21       1169.53        21.80 o                         
   1  -6  -1        925.77       1114.09        14.31 o                         
  -1  -6   0        991.19       1115.30         0.76 o                         
  -1  -6  -1         65.31         60.50         5.79 o                         
  -1  -6  -2       1004.39        988.46        11.20 o                         
   1  -6   3        605.19        723.54        11.83 o                         
   1  -6   3        991.63        836.45         8.47 o                         
  -1  -6  -4       1228.92       1153.23         9.72 o                         
   1  -6   5        206.55        204.29         3.79 o                         
   1  -6   6        174.43        174.23         3.24 o                         
   1  -6   7        582.05        621.15         7.72 o                         
   1  -6   8        146.67        196.61         6.22 o                         
  -1  -6  -9        138.46        156.27         4.76 o                         
  -1  -6  -9        510.99        453.50        20.23 o                         
   1  -6  10         58.47         63.86         4.89 o                         
   1  -6  10         90.28        123.48         9.35 o                         
  -1  -6 -11         53.96         66.03         5.19 o                         
   1  -6  12        116.69        104.56         5.44 o                         
   1  -6  13         59.47         50.59         3.33 o                         
   1  -6  14         27.64         21.84         3.48 o                         
   1  -6  14         81.71         67.09         4.76 o                         
   1  -6  15         59.98         56.23         3.93 o                         
  -1  -5  16         53.30         55.78         3.45 o                         
  -1  -5  15         40.85         37.50         3.13 o                         
  -1  -5  14        287.60        276.21         5.27 o                         
  -1  -5  13         39.49         39.92         5.76 o                         
   1  -5 -13         95.21        123.06         9.37 o                         
  -1  -5  12        633.41        698.19         7.98 o                         
  -1  -5  11        445.21        496.92         7.43 o                         
  -1  -5  10         14.40         13.44         5.42 o                         
  -1  -5  10        336.48        388.82         7.99 o                         
  -1  -5   9         43.40         51.96         4.34 o                         
   1  -5  -9         67.71         91.89         9.29 o                         
  -1  -5   8        341.50        346.03         6.95 o                         
   1  -5  -7        195.55        212.18         6.47 o                         
   1  -5  -6         33.08         47.40         4.19 o                         
   1  -5  -5        622.63        662.27         9.92 o                         
  -1  -5   4       1046.55       1127.91        18.29 o                         
   1  -5  -3        506.51        560.23        16.36 o                         
  -1  -5   3       1585.67       1738.08        12.69 o                         
   1  -5  -2        397.06        449.62         5.14 o                         
   1  -5  -1        339.08        401.41         9.68 o                         
   1  -5   0        554.60        595.16         0.45 o                         
   1  -5   1       1616.51       1762.15        14.19 o                         
  -1  -5  -2         56.53         47.24         2.54 o                         
  -1  -5  -3        384.72        405.47         7.63 o                         
  -1  -5  -3       1301.55       1212.68        12.63 o                         
  -1  -5  -4       1182.09       1126.26        15.26 o                         
   1  -5   5       1170.01       1150.87         8.39 o                         
   1  -5   6        423.41        459.16         4.79 o                         
   1  -5   7        848.87        940.02         9.70 o                         
  -1  -5  -8        719.59        820.87         9.15 o                         
  -1  -5  -9        323.02        394.27         6.30 o                         
  -1  -5 -10        343.59        417.89         9.18 o                         
   1  -5  10        347.60        414.44        10.17 o                         
  -1  -5 -11        343.00        422.46         8.44 o                         
  -1  -5 -12        205.99        215.89         7.32 o                         
  -1  -5 -13         55.47         60.93         4.19 o                         
   1  -5  14         95.22         94.77         4.33 o                         
  -1  -4  15          6.26          8.86         4.02 o                         
   1  -4 -14        264.24        333.72         5.20 o                         
   1  -4 -13        103.00        127.65         5.10 o                         
   1  -4 -13        286.13        373.14        11.39 o                         
  -1  -4  12        697.48        821.86         7.64 o                         
   1  -4 -11        249.40        247.37         0.43 o                         
  -1  -4  10        196.25        212.80         7.19 o                         
   1  -4 -10        232.18        269.52         6.71 o                         
  -1  -4   9        102.40        108.23         4.56 o                         
   1  -4  -9        178.48        226.43         9.31 o                         
   1  -4  -8        559.76        601.82         6.36 o                         
   1  -4  -7       3073.62       3018.87        10.73 o                         
   1  -4  -6        899.09        881.97         9.40 o                         
   1  -4  -5       2636.52       2650.02        15.50 o                         
   1  -4  -4       4099.22       3988.07        31.16 o                         
  -1  -4   3        137.86        130.74        11.12 o                         
   1  -4  -3        180.76        176.95        11.08 o                         
  -1  -4   2        276.89        299.14         5.18 o                         
   1  -4  -1         33.42         25.58         3.28 o                         
  -1  -4   0        103.27        156.51         0.23 o                         
   1  -4   1       3041.01       3332.47         9.01 o                         
  -1  -4  -2        113.49        137.98         3.95 o                         
   1  -4   3        635.22        651.07         6.60 o                         
  -1  -4  -4       2046.12       2249.66        18.47 o                         
  -1  -4  -5       1959.48       2133.67        15.37 o                         
   1  -4   6        534.44        578.61         6.38 o                         
   1  -4   7        878.92        951.79         9.06 o                         
   1  -4   8        757.44        894.64         9.09 o                         
  -1  -4  -9        130.29        129.13         4.77 o                         
   1  -4  10         86.74         96.62         5.97 o                         
  -1  -4 -10        240.42        290.44        11.23 o                         
   1  -4  11        234.38        291.20         7.97 o                         
   1  -4  12         23.30         34.23         5.58 o                         
  -1  -4 -13          4.26          7.01         2.87 o                         
   1  -4  14          5.57          3.26         3.41 o                         
   1  -4  14         14.10         17.18         4.34 o                         
   1  -4  15         82.07         75.89         5.09 o                         
   1  -4  16          8.81          8.91         2.14 o                         
   1  -3 -15         64.96         64.34         3.32 o                         
  -1  -3  14        124.85        151.09         5.88 o                         
   1  -3 -14        250.24        306.32         6.78 o                         
  -1  -3  13          8.46          6.17         3.91 o                         
   1  -3 -13        230.96        343.36        14.41 o                         
   1  -3 -12        418.43        506.62         6.77 o                         
   1  -3 -11        229.23        270.67         0.43 o                         
   1  -3 -10         62.15         52.33         6.02 o                         
   1  -3 -10        246.93        287.58         7.18 o                         
   1  -3  -9        104.99        111.01         5.43 o                         
   1  -3  -9        173.76        211.42         9.13 o                         
   1  -3  -8        889.19       1052.78         7.14 o                         
   1  -3  -7       1011.81       1071.95         9.02 o                         
   1  -3  -6         90.38         91.87         5.08 o                         
   1  -3  -5        724.06        783.97         8.34 o                         
   1  -3  -4        105.05         96.27         6.67 o                         
   1  -3  -3        181.88        255.08         8.40 o                         
  -1  -3   2        430.75        425.72         8.56 o                         
  -1  -3   1       2182.20       2385.69        11.63 o                         
   1  -3   0       9002.91      11315.03         2.09 o                         
   1  -3   1       1442.91       1409.56         8.27 o                         
  -1  -3  -2       1440.56       1554.97         8.21 o                         
   1  -3   3        294.77        302.00         5.29 o                         
   1  -3   4         99.43        112.12         4.93 o                         
   1  -3   4        292.46        320.49         7.86 o                         
   1  -3   5       2134.60       2236.95        18.74 o                         
   1  -3   6        330.49        380.53        10.56 o                         
  -1  -3  -7       1210.09       1330.03         8.71 o                         
  -1  -3  -8        543.69        659.79         7.18 o                         
  -1  -3  -9         49.54         55.08         3.74 o                         
   1  -3  10        497.31        538.15         7.13 o                         
  -1  -3 -10        509.91        567.83        12.37 o                         
  -1  -3 -11        265.98        307.03         6.54 o                         
  -1  -3 -12        241.69        271.18         6.68 o                         
   1  -3  13          1.75          2.31         3.50 o                         
   1  -3  14        225.92        197.17         4.88 o                         
  -1  -3 -14        342.66        387.63         6.58 o                         
  -1  -3 -15         38.44         37.35         3.73 o                         
   1  -3  16         19.77         18.79         2.39 o                         
   1  -2 -16         29.58         21.09         3.11 o                         
   1  -2 -15         17.99         15.28         0.32 o                         
   1  -2 -14        204.19        232.38         4.97 o                         
   1  -2 -13         56.76         56.73         4.94 o                         
   1  -2 -13        137.67        156.19        12.11 o                         
  -1  -2  12        253.51        284.91         6.60 o                         
   1  -2 -11         35.76         44.41         4.94 o                         
   1  -2 -10        747.90        761.00        16.08 o                         
   1  -2 -10       1118.75       1359.00        12.46 o                         
   1  -2  -9        971.58       1039.55         8.01 o                         
   1  -2  -9       1640.29       1947.07        14.24 o                         
   1  -2  -8        384.12        347.26         4.94 o                         
   1  -2  -7        573.20        509.52         8.08 o                         
   1  -2  -6        796.41        708.52         8.99 o                         
   1  -2  -5        877.44        829.10         8.97 o                         
   1  -2  -4       1072.77       1006.94        11.04 o                         
   1  -2  -3        267.26        265.26         6.50 o                         
   1  -2  -2       1021.23       1107.15        13.16 o                         
   1  -2  -1          3.15         19.31         6.97 o                         
   1  -2   0        640.00       1017.60         0.92 o                         
   1  -2   1       3474.39       3097.26        14.88 o                         
  -1  -2  -2       1153.76       1342.38        10.16 o                         
   1  -2   3       1333.82       1391.91         9.49 o                         
  -1  -2  -4        549.43        558.24        14.91 o                         
  -1  -2  -5        581.94        632.64        13.85 o                         
   1  -2   6        193.31        199.60         7.58 o                         
  -1  -2  -7        828.42        897.36         9.06 o                         
   1  -2   8       1108.88       1266.47         7.96 o                         
  -1  -2  -9        158.53        176.35         4.16 o                         
  -1  -2 -10        100.88        118.34         4.55 o                         
  -1  -2 -10        421.51        481.13        12.05 o                         
   1  -2  11        713.13        791.43         7.97 o                         
   1  -2  12        123.37        142.17         7.90 o                         
  -1  -2 -12        471.14        478.28         6.93 o                         
   1  -2  13        180.15        183.51         4.95 o                         
  -1  -2 -14         68.92         70.26         5.32 o                         
  -1  -2 -15        264.41        261.43         5.52 o                         
   1  -2  16         45.24         41.76         2.68 o                         
  -1  -2 -16         63.32         65.77         4.29 o                         
   1  -1 -17         41.25         49.64         3.42 o                         
   1  -1 -16         76.45         97.18         6.17 o                         
   1  -1 -15        190.88        196.91         7.66 o                         
  -1  -1  14         37.13         40.35         4.56 o                         
   1  -1 -14         44.84         50.55         5.72 o                         
  -1  -1  13        218.47        195.05         5.22 o                         
   1  -1 -13        376.14        462.16        14.86 o                         
   1  -1 -12        415.17        485.26         7.81 o                         
   1  -1 -11         32.65         44.70         6.44 o                         
  -1  -1  10        426.13        403.53        12.17 o                         
   1  -1 -10        881.78        985.47        11.41 o                         
  -1  -1   9        101.57        111.53         8.10 o                         
   1  -1  -9        176.16        227.44         7.88 o                         
   1  -1  -8         13.52         37.08         5.54 o                         
   1  -1  -7        190.24        169.41         7.68 o                         
   1  -1  -6       1372.00       1270.90        13.15 o                         
   1  -1  -5        647.17        631.12         9.53 o                         
   1  -1  -4       1192.82       1134.60        12.90 o                         
   1  -1  -3        227.07        201.71         7.38 o                         
   1  -1  -2        511.12        570.25        13.50 o                         
  -1  -1   0       2939.48       3126.76         0.27 o                         
   1  -1   1       3754.61       3734.89        15.80 o                         
  -1  -1  -2       5970.13       5497.08        22.23 o                         
   1  -1   3       1230.14       1120.14        18.07 o                         
   1  -1   4       1199.20       1201.95        21.26 o                         
   1  -1   5        229.40        195.16         8.61 o                         
   1  -1   6        447.04        465.86        12.04 o                         
   1  -1   7       1235.63       1472.18        14.61 o                         
   1  -1   8        396.70        430.62         5.74 o                         
   1  -1   9        374.92        394.92         4.93 o                         
  -1  -1 -10        662.48        697.63         6.04 o                         
  -1  -1 -11        442.89        487.39         7.06 o                         
   1  -1  12        904.60       1007.95        12.37 o                         
  -1  -1 -12        971.81       1030.46         8.79 o                         
  -1  -1 -13         90.37         66.01         4.20 o                         
  -1  -1 -14        178.76        197.65         8.51 o                         
  -1  -1 -15         42.93         39.62         3.91 o                         
   1  -1  16         37.70         30.24         2.72 o                         
  -1  -1 -16         51.22         51.07         4.07 o                         
   1   0 -17         93.58         96.03         3.90 o                         
   1   0 -16         30.62         22.93         5.77 o                         
   1   0 -15         58.58         51.07         0.24 o                         
  -1   0  14          5.40         11.86         3.89 o                         
   1   0 -14          5.94         12.09         4.56 o                         
   1   0 -13         48.54         52.87         3.33 o                         
   1   0 -12        255.25        252.82         7.33 o                         
   1   0 -11       1251.89       1305.80        13.53 o                         
   1   0 -10        460.63        415.58        11.91 o                         
   1   0 -10        848.39        848.70         9.77 o                         
   1   0  -9        612.33        632.78         7.86 o                         
   1   0  -9       1038.52       1069.20        13.56 o                         
   1   0  -8        765.38        621.17         7.54 o                         
   1   0  -7       2648.88       2473.06        21.64 o                         
   1   0  -6        140.13        163.93         5.07 o                         
   1   0  -5        238.20        181.23         4.98 o                         
   1   0  -4       8684.31       8196.05        22.33 o                         
   1   0  -3       1172.36       1275.32         9.19 o                         
   1   0  -2        454.57        466.28         6.97 o                         
   1   0  -1       2465.01       3186.26        24.48 o                         
   1   0   0      26522.33      26855.53        69.00 o                         
   1   0   1       1023.67       1062.72         7.94 o                         
   1   0   2        706.09        707.06         8.90 o                         
   1   0   3        765.07        629.12        12.27 o                         
   1   0   4        454.77        491.84        11.97 o                         
   1   0   5        708.21        687.92        12.37 o                         
  -1   0  -6       1420.12       1503.45        15.38 o                         
  -1   0  -7         66.01         72.92         6.69 o                         
  -1   0  -8        544.57        505.07         8.45 o                         
  -1   0  -9        405.77        410.02         4.50 o                         
  -1   0 -10         15.97         16.20         3.72 o                         
  -1   0 -10        126.77        116.66        18.90 o                         
  -1   0 -11       1570.19       1494.72        11.22 o                         
   1   0  12        574.80        537.20         6.74 o                         
  -1   0 -13         15.66         19.13         3.90 o                         
  -1   0 -14          0.04         -1.42         4.87 o                         
  -1   0 -14          1.51         11.46         7.25 o                         
   1   0  15         25.06         32.64         3.73 o                         
   1   0  16          1.99          7.37         2.29 o                         
  -1   0 -16          4.33          5.78         3.82 o                         
   1   1 -17         41.26         46.23         3.71 o                         
   1   1 -16         69.11         68.29         5.26 o                         
   1   1 -15        192.86        215.89         0.44 o                         
   1   1 -14         57.28         59.96         4.66 o                         
  -1   1  13        237.33        203.05         4.15 o                         
   1   1 -13        399.26        431.30        13.36 o                         
   1   1 -12        403.54        379.59         7.23 o                         
   1   1 -11         27.80         12.26         0.33 o                         
   1   1 -10        423.81        327.88         7.82 o                         
   1   1 -10        883.52        813.29        11.86 o                         
   1   1  -9        107.16        110.53         4.12 o                         
   1   1  -9        177.85        193.53         9.03 o                         
   1   1  -8         13.40         18.73         4.00 o                         
   1   1  -7        189.95        163.06         9.15 o                         
   1   1  -6       1396.64       1360.54        13.58 o                         
   1   1  -5        645.21        606.87         5.45 o                         
   1   1  -4       1280.70       1203.36         7.89 o                         
   1   1  -3        233.00        211.73        10.76 o                         
   1   1  -2        563.59        580.92        10.33 o                         
   1   1  -1       3042.73       4114.85        19.35 o                         
   1   1   0       2939.50       3407.54         1.15 o                         
   1   1   1       3791.15       4112.90        24.91 o                         
   1   1   2       6245.75       6084.82        25.69 o                         
  -1   1  -3       1305.82       1311.62        21.60 o                         
  -1   1  -4       1203.71       1219.99        28.34 o                         
  -1   1  -5        210.27        168.03        12.67 o                         
  -1   1  -6        416.25        421.37        11.15 o                         
   1   1   7       1095.39       1220.93        22.94 o                         
  -1   1  -7       1249.44       1303.33        18.52 o                         
  -1   1  -8        375.35        344.55         7.24 o                         
   1   1   9        368.15        352.75         6.39 o                         
   1   1  10        645.55        583.42         6.02 o                         
  -1   1 -10        737.44        667.33        26.05 o                         
  -1   1 -11        419.65        403.82         6.89 o                         
   1   1  12        997.64        968.06         8.23 o                         
  -1   1 -13         86.53         67.92         4.07 o                         
  -1   1 -14        105.04        100.34         5.60 o                         
  -1   1 -14        194.00        207.83         6.23 o                         
  -1   1 -15         47.67         37.91         3.56 o                         
   1   1  16         35.52         26.50         2.19 o                         
  -1   1 -16         49.14         41.76         3.90 o                         
   1   2 -16         27.02         34.74         3.84 o                         
   1   2 -15         19.19         18.75         3.60 o                         
   1   2 -14        215.06        219.44         5.14 o                         
   1   2 -13         64.38         56.32         4.08 o                         
   1   2 -12        225.48        216.52         5.96 o                         
   1   2 -11         36.46         32.94         6.05 o                         
   1   2 -10        791.87        633.27        10.98 o                         
   1   2 -10       1152.91       1031.92        12.25 o                         
   1   2  -9        960.77        778.57         8.90 o                         
   1   2  -9       1637.01       1557.10        10.08 o                         
   1   2  -8        375.01        311.86         6.01 o                         
   1   2  -7        569.12        535.84        11.91 o                         
   1   2  -6        756.80        739.75        10.81 o                         
   1   2  -5        797.59        835.09        14.74 o                         
   1   2  -4       1143.07       1136.93        20.05 o                         
   1   2  -3        289.64        277.04         9.59 o                         
   1   2  -2        898.68        908.82        11.88 o                         
  -1   2   1         11.20         25.13         7.72 o                         
   1   2   0        631.73        776.99         0.74 o                         
   1   2   1       3324.49       3135.10        20.13 o                         
  -1   2  -2       1124.70       1215.67        12.73 o                         
   1   2   3       1370.51       1390.57        14.98 o                         
  -1   2  -4        496.76        463.65        19.59 o                         
  -1   2  -5        572.35        515.06        16.83 o                         
  -1   2  -6        200.56        171.13        13.19 o                         
   1   2   7        825.05        680.45         8.35 o                         
  -1   2  -8       1036.30        909.52         8.98 o                         
  -1   2  -9        159.59        144.34         5.51 o                         
  -1   2 -10         99.98         87.66         5.82 o                         
  -1   2 -10        413.78        331.54        19.55 o                         
   1   2  11        732.01        653.22         7.60 o                         
   1   2  12        485.50        413.43         5.99 o                         
  -1   2 -13        186.98        157.36         4.18 o                         
  -1   2 -14         36.20         25.95         4.75 o                         
  -1   2 -14         66.59         66.60         5.10 o                         
  -1   2 -15        278.29        230.48         3.92 o                         
  -1   2 -16         58.34         47.91         3.81 o                         
   1   3 -16         68.88         77.81         3.97 o                         
   1   3 -15         73.37         72.48         3.74 o                         
   1   3 -14        273.08        268.67         4.95 o                         
   1   3 -13         13.85          8.30         3.45 o                         
  -1   3  12        438.46        404.70         7.72 o                         
   1   3 -11        240.87        215.40         6.92 o                         
   1   3 -10         58.12         38.48         7.19 o                         
   1   3 -10        266.72        275.90         9.12 o                         
   1   3  -9         98.80         86.04         6.31 o                         
   1   3  -8        885.88        961.53         8.48 o                         
   1   3  -7       1018.68        878.98        11.49 o                         
   1   3  -6         77.81         96.30         9.46 o                         
   1   3  -5        729.11        866.86        15.17 o                         
   1   3  -4         94.60         93.45        11.09 o                         
   1   3  -3        177.64        236.60         8.25 o                         
   1   3  -2        476.73        485.91        11.86 o                         
   1   3  -1       2263.31       2547.41        13.81 o                         
   1   3   0       9033.49      10742.37         0.81 o                         
  -1   3  -1       1528.40       1478.50        10.59 o                         
   1   3   2       1338.88       1415.35        13.44 o                         
   1   3   3        335.21        324.93         9.04 o                         
   1   3   4        293.23        302.34        12.58 o                         
   1   3   5       2083.02       2120.91        21.95 o                         
   1   3   6        278.65        290.67        10.78 o                         
   1   3   7       1206.83        935.64        10.19 o                         
  -1   3  -8        490.79        436.59         8.75 o                         
  -1   3  -9         56.04         54.65         4.56 o                         
   1   3  10        496.41        411.38         7.65 o                         
  -1   3 -10        504.89        388.44        18.24 o                         
  -1   3 -11        248.51        197.98         8.51 o                         
  -1   3 -12        225.44        182.95         4.68 o                         
  -1   3 -13          2.39          7.35         3.09 o                         
  -1   3 -14        228.51        204.36         6.01 o                         
  -1   3 -14        341.52        348.67         5.97 o                         
  -1   3 -15         39.41         50.40         0.40 o                         
  -1   3 -16         89.92         77.62         3.86 o                         
   1   4 -17          6.55          4.30         2.29 o                         
   1   4 -16         38.93         58.50         3.68 o                         
   1   4 -15          5.72          8.10         0.28 o                         
   1   4 -14        271.05        267.69         4.62 o                         
   1   4 -13        105.21        102.08         3.73 o                         
  -1   4  12        721.69        600.24         8.19 o                         
  -1   4  11        247.89        219.56         6.92 o                         
   1   4 -10        197.66        155.87         8.22 o                         
   1   4 -10        226.23        221.55         8.11 o                         
   1   4  -9        109.31         81.54         7.44 o                         
   1   4  -9        180.58        219.51        18.89 o                         
   1   4  -8        312.02        324.60        13.12 o                         
   1   4  -8        550.46        480.30        11.00 o                         
   1   4  -7       3071.99       2889.28        14.25 o                         
   1   4  -6        931.69        980.31        16.23 o                         
   1   4  -5       2538.79       2825.12        23.55 o                         
   1   4  -4       4096.67       4417.53        34.97 o                         
   1   4  -3        151.11        135.88        11.95 o                         
  -1   4   2        228.82        262.48         6.88 o                         
  -1   4   1         26.44         17.85         3.85 o                         
   1   4   0        101.03        172.68         0.55 o                         
   1   4   1       3177.31       2883.48        12.37 o                         
   1   4   2        121.58        130.08         5.25 o                         
  -1   4  -3        692.68        713.16        11.04 o                         
   1   4   4       2080.35       2274.87        25.49 o                         
  -1   4  -5       2012.99       2070.89        20.43 o                         
  -1   4  -6        528.77        482.85        11.55 o                         
  -1   4  -7        855.22        648.17         8.98 o                         
   1   4   8        760.46        606.48         9.05 o                         
  -1   4  -9        130.84         85.81         4.54 o                         
   1   4  10         90.96         67.12         5.13 o                         
  -1   4 -10        252.53        172.66        14.11 o                         
  -1   4 -11        232.66        183.81         7.77 o                         
  -1   4 -12         20.11         15.81         4.57 o                         
  -1   4 -13          3.56          5.28         2.87 o                         
  -1   4 -14          5.87          9.39         4.32 o                         
  -1   4 -14         13.67         21.62         4.13 o                         
  -1   4 -15         81.05         83.13         4.20 o                         
   1   5 -15         43.88         48.72         0.35 o                         
   1   5 -14        276.73        241.52         4.24 o                         
   1   5 -13         31.83         21.17         3.75 o                         
   1   5 -12        632.94        531.45         8.08 o                         
   1   5 -11        426.19        318.19         7.17 o                         
   1   5 -10         18.60         16.34         7.43 o                         
  -1   5  10        338.25        183.96        12.94 o                         
   1   5  -9         34.93         30.70         5.38 o                         
   1   5  -8        342.86        270.92        11.49 o                         
   1   5  -7        195.83        197.64         9.36 o                         
   1   5  -6         27.98         42.89        10.94 o                         
   1   5  -5        633.42        855.24        19.21 o                         
   1   5  -4       1111.55       1448.87        28.33 o                         
  -1   5   2        435.66        547.34        12.01 o                         
   1   5   2         84.26         65.34         4.32 o                         
  -1   5  -3        382.67        357.93        11.04 o                         
   1   5   3       1282.71       1171.35        16.93 o                         
   1   5   4       1161.19       1158.80        18.44 o                         
  -1   5  -5       1146.13       1001.74        13.91 o                         
  -1   5  -6        472.87        395.97         9.47 o                         
  -1   5  -7        794.71        615.99         8.34 o                         
   1   5   8        752.67        556.65         8.46 o                         
  -1   5  -9        303.61        233.02         5.76 o                         
  -1   5 -10        313.07        268.61         8.58 o                         
   1   5  10        316.47        218.75         9.36 o                         
   1   5  11        346.35        277.92         7.85 o                         
  -1   5 -12        191.32        168.08         9.06 o                         
  -1   5 -13         51.41         46.29         2.92 o                         
  -1   5 -14         91.90         92.42         3.62 o                         
  -1   5 -14        118.90        104.81         5.33 o                         
  -1   5 -15         64.46         66.43         4.75 o                         
   1   6 -15         34.99         33.45         2.71 o                         
   1   6 -14         95.73        112.74         3.56 o                         
   1   6 -13         89.91         87.71         3.91 o                         
   1   6 -12         23.56         23.41         5.00 o                         
   1   6 -11        241.90        214.93         7.03 o                         
   1   6 -10        287.01        301.30         9.77 o                         
   1   6  -9        267.21        249.23         9.57 o                         
   1   6  -8       1633.62       1529.17        19.43 o                         
   1   6  -7       1002.45        849.33        11.95 o                         
   1   6   5        212.92        173.47         5.95 o                         
  -1   6  -6        181.22        129.38         5.76 o                         
   1   6   7        573.88        418.50         7.26 o                         
  -1   6  -8        128.55        108.92         6.95 o                         
  -1   6  -9        140.65        122.06         7.06 o                         
  -1   6 -10         60.25         52.25         6.50 o                         
  -1   6 -11         66.57         45.29         7.74 o                         
  -1   6 -12        124.36         99.53         7.66 o                         
  -1   6 -13         62.80         45.40         2.71 o                         
  -1   6 -14         85.68         75.14         4.91 o                         
  -1   6 -15         57.61         55.81         4.34 o                         
   1   7 -14        126.32        131.06         3.27 o                         
   1   7 -13         28.01         25.73         3.32 o                         
   1   7 -12        248.16        222.40         5.96 o                         
   1   7 -11         61.92         60.58         8.63 o                         
   1   7 -10         83.50         82.17         7.75 o                         
   1   7  -9         17.18          9.56         7.71 o                         
   1   7  -8          4.44         25.30        10.12 o                         
   1   7  -7        122.49        142.52        11.25 o                         
  -1   7  -9        230.52        217.00         7.26 o                         
  -1   7 -10        101.80         78.29         5.97 o                         
  -1   7 -11        221.27        227.67         8.20 o                         
  -1   7 -13         16.72         17.12         3.96 o                         
  -1   7 -14        120.17        126.63         4.95 o                         
   1   8 -14         89.86        101.82         3.35 o                         
   1   8 -13         33.54         31.69         2.95 o                         
   1   8 -12        172.52        160.95         5.19 o                         
   1   8 -11         40.93         42.45         7.30 o                         
   1   8 -10         85.97         78.37         6.75 o                         
   1   8  -9         52.38         50.84         7.20 o                         
   1   8  -8        224.45        250.75        11.24 o                         
   1   8  -7       1587.44       1544.69        18.45 o                         
   1   9 -13         50.88         55.47         3.80 o                         
   1   9 -12         44.52         41.48         3.88 o                         
   1   9 -11        109.61         89.17         6.36 o                         
   1   9 -10        112.69         99.58         5.83 o                         
   1   9  -9        165.50        144.80         6.65 o                         
   1   9  -8         34.53         25.96         8.18 o                         
   1   9  -7        383.96        354.98        10.97 o                         
   1  10 -13          0.74         -0.25         2.60 o                         
   1  10 -12         36.46         54.54         5.27 o                         
   1  10 -11         73.06        106.24         7.42 o                         
   1  10  -9        160.73        130.49         5.34 o                         
   1  10  -8        203.92        154.61         7.89 o                         
   1  10  -7        126.07         88.85         7.76 o                         
   1  11 -12         39.38         50.05         3.97 o                         
   1  11 -11         43.94         56.09         5.55 o                         
   1  12 -11         83.68         77.40         4.26 o                         
  -1  12 -10         17.38         33.27         4.08 o                         
  -1  12 -11         57.11         69.80         3.54 o                         
   1  13 -10         16.35         31.65         3.25 o                         
  -2 -16   5         29.58         33.55         1.47 o                         
  -2 -16   4         82.78         98.21         2.82 o                         
  -2 -16   3         52.14         67.06         2.37 o                         
   2 -16   3         14.24         23.07         1.90 o                         
  -2 -15   7         11.62         17.21         2.10 o                         
  -2 -15   5         15.42         31.31         2.18 o                         
  -2 -15   4         92.12        102.77         2.78 o                         
  -2 -15   3         67.84         81.71         1.93 o                         
  -2 -15   2         18.00         15.05         1.36 o                         
  -2 -15   1         83.07         89.37         1.70 o                         
   2 -15   0         35.14         44.68         1.73 o                         
   2 -15   1         75.47         89.25         2.12 o                         
   2 -15   2         25.00         37.41         1.73 o                         
   2 -15   3         26.88         32.13         2.67 o                         
   2 -15   4         23.51         23.87         1.91 o                         
   2 -15   5          7.32          7.54         1.20 o                         
   2 -15   5         17.26         21.01         2.25 o                         
   2 -15   6         63.17         54.22         1.27 o                         
  -2 -14   9          7.81          7.32         1.41 o                         
  -2 -14   8         26.17         25.09         1.83 o                         
  -2 -14   7         38.42         47.66         2.34 o                         
  -2 -14   6         15.85         14.06         1.64 o                         
  -2 -14   5         36.78         40.63         2.01 o                         
  -2 -14   4         92.78        107.17         2.72 o                         
   2 -14  -3         69.45         78.27         1.89 o                         
   2 -14  -2        316.11        336.77         2.43 o                         
   2 -14  -1        158.13        152.90         2.11 o                         
   2 -14   0         43.30         44.49         0.18 o                         
  -2 -14  -1        184.91        159.12         2.89 o                         
   2 -14   1        206.83        210.91         3.12 o                         
   2 -14   2         75.04         85.68         1.82 o                         
  -2 -14  -3         73.82        115.46         5.64 o                         
   2 -14   4        203.03        260.89         4.54 o                         
   2 -14   5          3.28          5.45         1.64 o                         
   2 -14   5         50.75         57.98         3.20 o                         
   2 -14   6         68.25         89.30         1.60 o                         
   2 -14   7         38.40         41.21         1.45 o                         
   2 -14   8          9.65         10.60         1.48 o                         
  -2 -13  10         10.33          7.81         1.57 o                         
  -2 -13   9         35.05         30.86         1.61 o                         
  -2 -13   8        110.17        109.60         2.62 o                         
  -2 -13   7         49.94         46.21         2.51 o                         
  -2 -13   6         11.96          9.80         1.90 o                         
  -2 -13   5         43.89         49.21         2.30 o                         
  -2 -13   4         87.33         93.13         3.25 o                         
  -2 -13   3        128.66        140.70         2.23 o                         
  -2 -13   2        105.49        116.18         1.89 o                         
   2 -13  -1        140.06        130.18         4.19 o                         
   2 -13  -1        166.07        177.27         2.65 o                         
  -2 -13   0         51.26         72.14         0.22 o                         
  -2 -13  -1         41.08         42.97         2.85 o                         
  -2 -13  -1        139.48        156.36         2.87 o                         
   2 -13   2        100.36         85.93         1.89 o                         
   2 -13   3        158.65        188.93         3.31 o                         
   2 -13   4        247.44        267.11         4.52 o                         
   2 -13   5        135.58        143.97         4.87 o                         
   2 -13   5        199.17        176.29         3.87 o                         
   2 -13   6         19.59         28.16         1.86 o                         
   2 -13   7         47.78         49.95         2.17 o                         
   2 -13   8        127.36        131.78         2.13 o                         
   2 -13   9         40.26         39.40         1.33 o                         
  -2 -12  11         94.22         83.68         2.20 o                         
  -2 -12  10         17.71         18.30         2.18 o                         
  -2 -12  10         97.37         98.93         4.60 o                         
  -2 -12   9        107.91         94.82         2.12 o                         
  -2 -12   9        112.71        101.92         5.18 o                         
  -2 -12   8        102.89        102.43         2.74 o                         
  -2 -12   7        231.65        220.35         3.77 o                         
  -2 -12   6        116.66        107.58         2.22 o                         
  -2 -12   5         15.18         22.61         2.62 o                         
  -2 -12   4        393.53        413.45         4.17 o                         
   2 -12  -3        193.64        215.64         2.85 o                         
  -2 -12   2         51.66         56.13         1.77 o                         
   2 -12  -1         58.99         66.21         2.71 o                         
  -2 -12   1         72.81         90.34         3.10 o                         
  -2 -12   0        387.87        407.74         0.27 o                         
  -2 -12  -1         22.30         29.88         4.16 o                         
   2 -12   1         66.35         81.65         2.12 o                         
   2 -12   2         74.49         86.19         1.99 o                         
   2 -12   3         74.77         80.29         2.76 o                         
   2 -12   4        352.47        389.32         4.91 o                         
   2 -12   5         47.49         63.31         2.73 o                         
   2 -12   6         15.17         15.44         2.14 o                         
   2 -12   7         78.43         81.32         2.85 o                         
   2 -12   8         47.36         39.49         2.20 o                         
   2 -12   9         40.10         40.56         1.40 o                         
   2 -12  10          9.90          6.04         1.26 o                         
  -2 -11  12         44.97         56.14         3.72 o                         
  -2 -11  11         40.01         40.37         2.53 o                         
  -2 -11  10         91.55         78.90         3.30 o                         
  -2 -11  10        118.86        139.74         6.04 o                         
  -2 -11   9         41.81         27.09         1.98 o                         
  -2 -11   9         85.80         82.55         6.14 o                         
  -2 -11   8        183.03        160.46         4.23 o                         
  -2 -11   7        271.33        284.94         5.51 o                         
   2 -11  -6         87.71         80.05         2.69 o                         
  -2 -11   5         58.28         74.20         2.73 o                         
  -2 -11   5        106.12        104.58         5.89 o                         
   2 -11  -4         96.27         91.10         2.56 o                         
   2 -11  -3         89.99        108.87         2.56 o                         
   2 -11  -2        333.69        313.03         2.64 o                         
  -2 -11   1        100.70        112.03         3.36 o                         
   2 -11  -1        552.38        593.72         5.04 o                         
  -2 -11   0         14.72         15.03         0.11 o                         
   2 -11   1        644.20        634.66         5.40 o                         
  -2 -11  -1        717.13        706.52         4.75 o                         
  -2 -11  -2         33.51         29.33         1.72 o                         
  -2 -11  -3        231.61        225.10         3.99 o                         
   2 -11   4        103.05        114.92         4.47 o                         
   2 -11   5         94.89         85.68         2.28 o                         
   2 -11   6        277.76        299.72         3.58 o                         
   2 -11   7        160.73        160.80         4.04 o                         
   2 -11   8        119.57        136.17         3.92 o                         
   2 -11   9        111.27        112.40         2.04 o                         
   2 -11  10        124.45        109.91         2.30 o                         
   2 -11  11         34.26         42.02         3.93 o                         
  -2 -10  13         16.69         21.28         2.66 o                         
  -2 -10  12         38.97         46.35         4.71 o                         
  -2 -10  11         55.30         52.26         3.16 o                         
  -2 -10  10         46.55         39.73         3.53 o                         
  -2 -10  10        184.32        189.24         7.24 o                         
  -2 -10   9        132.87        138.52         7.24 o                         
  -2 -10   8        231.19        280.88         5.91 o                         
  -2 -10   7        136.32        158.46         5.49 o                         
  -2 -10   6        343.90        322.89         4.28 o                         
  -2 -10   5          7.62         10.64         2.27 o                         
  -2 -10   5         16.44         30.91         5.93 o                         
   2 -10  -4        415.43        378.96         4.36 o                         
   2 -10  -3        234.78        250.80         2.95 o                         
   2 -10  -2        193.19        184.22         2.44 o                         
   2 -10  -1         45.11         46.34         2.86 o                         
  -2 -10   1         75.66         76.76         3.96 o                         
  -2 -10   0        820.68        871.79         0.40 o                         
   2 -10   1         49.90         51.69         2.46 o                         
  -2 -10  -1         83.88         88.50         3.51 o                         
  -2 -10  -2        475.41        485.22         3.09 o                         
   2 -10   3        363.20        319.96         3.47 o                         
  -2 -10  -4        602.72        576.04         5.68 o                         
   2 -10   5        325.61        301.69         3.38 o                         
  -2 -10  -6        373.90        368.86         4.23 o                         
   2 -10   7        102.42         92.14         4.76 o                         
   2 -10   8        371.65        350.96         5.82 o                         
   2 -10   9         37.93         43.90         2.45 o                         
   2 -10  10         85.26         67.52         2.11 o                         
   2 -10  11         66.76         58.42         3.55 o                         
   2 -10  12         42.71         50.93         3.61 o                         
  -2  -9  11        104.52         90.15         4.09 o                         
  -2  -9  10         82.61         85.02         7.40 o                         
  -2  -9   9         17.13         14.97         5.55 o                         
   2  -9  -8        377.63        418.88         6.97 o                         
  -2  -9   7        251.30        281.54         5.49 o                         
  -2  -9   6         33.07         41.39         2.76 o                         
  -2  -9   5         89.66        106.01         2.73 o                         
  -2  -9   5        165.10        158.44         8.40 o                         
   2  -9  -4        298.14        290.13         3.83 o                         
   2  -9  -3        652.33        720.64         4.05 o                         
  -2  -9   2         29.15         30.31         2.02 o                         
   2  -9  -1        143.52        146.32         2.72 o                         
   2  -9  -1        193.68        191.84         5.60 o                         
   2  -9   0        289.01        278.84         0.23 o                         
  -2  -9  -1         68.69         68.16         2.52 o                         
  -2  -9  -1        165.98        154.74         3.47 o                         
  -2  -9  -2        391.84        354.21         2.70 o                         
   2  -9   3        325.63        306.68         7.80 o                         
  -2  -9  -3        433.44        403.08         3.68 o                         
   2  -9   4        339.04        316.59         4.21 o                         
   2  -9   5         64.31         61.49         2.48 o                         
  -2  -9  -6        263.37        256.76         4.20 o                         
  -2  -9  -7        102.34        102.56         5.06 o                         
   2  -9   8        308.88        316.90         5.26 o                         
   2  -9   9        267.65        297.87         4.08 o                         
   2  -9  10        192.17        181.39         4.56 o                         
   2  -9  11        107.44        114.66         4.78 o                         
   2  -9  12        144.23        139.72         3.66 o                         
   2  -9  13          5.05          4.91         1.67 o                         
  -2  -8  14         54.75         51.20         4.22 o                         
  -2  -8  13         29.94         26.88         2.51 o                         
  -2  -8  12        177.08        159.03         6.20 o                         
  -2  -8  11         44.54         37.18         5.87 o                         
  -2  -8  10        311.10        275.77         7.71 o                         
  -2  -8   9         89.59         86.97         3.67 o                         
  -2  -8   8        641.57        685.26         8.20 o                         
  -2  -8   7        224.99        275.09         5.22 o                         
  -2  -8   6       1249.07       1506.68         6.87 o                         
  -2  -8   5        164.25        186.90         3.00 o                         
  -2  -8   5        165.00        206.75         9.36 o                         
  -2  -8   4       1754.87       1838.32         7.76 o                         
   2  -8  -3        221.99        244.09         6.97 o                         
  -2  -8   3        534.32        582.63         4.59 o                         
   2  -8  -2       1492.99       1420.72         5.27 o                         
  -2  -8   1        699.67        703.90         4.22 o                         
  -2  -8   1        811.31        937.12         9.46 o                         
   2  -8   0       2089.59       2017.09         0.65 o                         
   2  -8   1        167.24        150.04         2.73 o                         
   2  -8   1        672.71        650.54         7.55 o                         
   2  -8   2        384.53        356.49         2.92 o                         
   2  -8   3         17.82         17.48         4.71 o                         
  -2  -8  -3         59.24         62.91         3.23 o                         
  -2  -8  -4       1013.90        991.42         6.24 o                         
   2  -8   5         80.63         84.71         2.71 o                         
  -2  -8  -6        150.35        144.20         3.62 o                         
   2  -8   7        273.51        300.44         5.70 o                         
  -2  -8  -8        322.90        348.00         5.65 o                         
  -2  -8  -9         13.89         17.26         4.05 o                         
   2  -8  10         11.70         25.02         3.94 o                         
   2  -8  11        120.63        114.94         5.46 o                         
   2  -8  12        129.39        126.54         4.27 o                         
   2  -8  13          7.42          5.60         2.08 o                         
  -2  -7  15          9.88         13.06         3.44 o                         
  -2  -7  14         73.16         71.30         3.39 o                         
  -2  -7  13         30.50         22.31         2.94 o                         
  -2  -7  12        288.54        275.80         6.25 o                         
  -2  -7  11         65.37         73.71         5.88 o                         
  -2  -7  10         67.50         59.01         7.75 o                         
  -2  -7   9         37.39         37.45         4.95 o                         
   2  -7  -9         72.34        108.67         9.58 o                         
  -2  -7   8        623.02        679.77        11.78 o                         
  -2  -7   7        692.48        861.59         9.96 o                         
  -2  -7   6        249.47        276.77         4.77 o                         
  -2  -7   5        387.94        394.45         4.14 o                         
  -2  -7   4        596.81        677.18         5.61 o                         
   2  -7  -3        846.68        869.84         4.82 o                         
   2  -7  -2        301.94        311.64         3.56 o                         
   2  -7  -1         76.06         77.83         2.76 o                         
  -2  -7   0        625.52        636.53         0.55 o                         
   2  -7   1        182.51        204.14         3.09 o                         
   2  -7   2        361.92        309.89         3.46 o                         
   2  -7   3        146.31        157.70         6.06 o                         
  -2  -7  -3       1267.42       1254.09         7.19 o                         
   2  -7   4        759.16        733.14         6.37 o                         
  -2  -7  -5        155.66        160.84         2.77 o                         
   2  -7   6        313.27        309.41         3.87 o                         
   2  -7   7         61.31         77.80         4.45 o                         
   2  -7   8        663.91        663.31         6.95 o                         
   2  -7   9         19.63         23.36         4.82 o                         
  -2  -7 -10        201.71        204.81         5.31 o                         
   2  -7  11         25.05         32.07         5.28 o                         
   2  -7  12        259.26        263.01         5.43 o                         
   2  -7  13          2.34          6.97         2.40 o                         
   2  -7  14         89.39         83.32         2.92 o                         
   2  -7  14         93.44         91.21         3.97 o                         
  -2  -6  15         75.43         70.91         3.27 o                         
  -2  -6  14         19.38         23.24         3.64 o                         
  -2  -6  13         78.85         88.59         3.95 o                         
   2  -6 -13        141.43        199.69         9.19 o                         
   2  -6 -12         26.57         51.28         5.97 o                         
   2  -6 -11        284.56        307.32         8.11 o                         
  -2  -6  10         45.23         53.10         8.20 o                         
   2  -6 -10        244.99        266.94         9.93 o                         
   2  -6  -9         69.72         70.30         7.67 o                         
   2  -6  -9         99.00        118.25         9.19 o                         
  -2  -6   8       1040.98       1195.31        10.64 o                         
  -2  -6   7        105.01        131.66         5.33 o                         
   2  -6  -6        426.36        478.50         4.57 o                         
  -2  -6   5         15.38         17.99         2.99 o                         
  -2  -6   4       1525.89       1419.11         9.00 o                         
  -2  -6   3        972.71        954.31         8.73 o                         
   2  -6  -2       2944.31       2730.64        12.82 o                         
   2  -6  -1        498.14        634.24        19.18 o                         
  -2  -6   0       2461.16       3120.28         1.45 o                         
  -2  -6  -1        401.79        450.64        11.12 o                         
  -2  -6  -2       3755.03       3518.52        13.14 o                         
   2  -6   3        237.16        184.75         3.87 o                         
  -2  -6  -3        483.22        511.68         8.96 o                         
  -2  -6  -4       1490.55       1365.31         7.33 o                         
   2  -6   5        550.60        540.79         4.08 o                         
  -2  -6  -6         93.03         83.32         2.65 o                         
  -2  -6  -7        182.13        202.97         4.55 o                         
  -2  -6  -8        607.71        663.98         9.05 o                         
   2  -6   9         40.22         42.51         4.37 o                         
  -2  -6 -10        372.92        437.21         5.99 o                         
   2  -6  11        248.96        265.52         8.23 o                         
   2  -6  12         18.37         25.38         6.40 o                         
   2  -6  13         31.17         31.08         4.07 o                         
   2  -6  14          0.03          6.52         2.74 o                         
  -2  -5  16         68.80         77.61         2.44 o                         
  -2  -5  15         88.62         70.29         3.68 o                         
  -2  -5  14         98.54        120.19         4.16 o                         
  -2  -5  13         82.04         80.96         6.02 o                         
   2  -5 -13        104.19        141.64         9.85 o                         
  -2  -5  12        593.75        650.79         9.69 o                         
  -2  -5  11        561.62        540.81         6.96 o                         
   2  -5 -10        459.26        444.12         6.21 o                         
   2  -5 -10        472.21        444.99        11.96 o                         
   2  -5  -9         35.62         39.77         4.22 o                         
   2  -5  -9        143.23        176.63         8.38 o                         
   2  -5  -8       1430.79       1484.23         9.00 o                         
   2  -5  -7       1184.80       1241.02         7.27 o                         
  -2  -5   6        485.66        517.90         5.42 o                         
   2  -5  -5        546.58        594.89         8.39 o                         
   2  -5  -4        839.24        938.99        13.82 o                         
   2  -5  -3       1293.14       1553.81        26.93 o                         
  -2  -5   3       1559.49       1620.14        13.25 o                         
  -2  -5   2       1309.18       1624.59        11.24 o                         
  -2  -5   1        406.99        559.93         7.08 o                         
  -2  -5   0       1065.95       1453.22         1.02 o                         
   2  -5   1         20.93         35.49         4.49 o                         
  -2  -5  -2        629.92        583.66         5.87 o                         
  -2  -5  -3        257.01        252.46         5.99 o                         
  -2  -5  -3        818.64        754.26        19.60 o                         
   2  -5   4        380.04        375.93        10.60 o                         
   2  -5   5        514.81        508.39         5.56 o                         
   2  -5   6        173.47        142.34         2.90 o                         
  -2  -5  -7        176.17        198.44         6.68 o                         
   2  -5   8        446.60        494.87        10.74 o                         
  -2  -5  -9        191.74        231.28         6.79 o                         
   2  -5  10        241.93        231.50         7.12 o                         
  -2  -5 -10        244.11        222.35        20.25 o                         
   2  -5  11         41.15         32.38         5.25 o                         
  -2  -5 -12        160.49        188.94         6.42 o                         
  -2  -5 -13         30.79         25.04         2.85 o                         
   2  -5  14         96.00         88.28         2.69 o                         
   2  -5  15          2.69          8.67         3.44 o                         
  -2  -4  16         74.68         56.10         2.48 o                         
   2  -4 -15          8.05          4.85         0.21 o                         
   2  -4 -14         98.03        104.11         5.52 o                         
   2  -4 -13        264.26        275.00         5.57 o                         
   2  -4 -13        337.49        402.27        11.71 o                         
   2  -4 -12        593.41        653.68         6.41 o                         
   2  -4 -11        254.71        267.55         5.41 o                         
  -2  -4  10         41.04         47.32         5.39 o                         
   2  -4 -10        178.61        214.75         7.78 o                         
   2  -4  -9         85.45         73.11         4.36 o                         
   2  -4  -9        239.04        256.49         6.92 o                         
   2  -4  -8        618.72        627.43         6.40 o                         
   2  -4  -7       1016.92       1077.57         9.37 o                         
   2  -4  -6        833.47        824.46        11.74 o                         
   2  -4  -5        618.75        649.30         9.50 o                         
  -2  -4   4       1769.02       2184.39        19.36 o                         
   2  -4  -3        361.26        331.73        10.17 o                         
   2  -4  -3        843.38        864.82        14.47 o                         
   2  -4  -2        251.30        255.06         6.07 o                         
  -2  -4   1        198.47        279.64         5.36 o                         
  -2  -4   0       1348.76       1670.71         0.93 o                         
  -2  -4  -1       2762.72       3174.05        13.96 o                         
  -2  -4  -2       1976.93       1899.43        13.19 o                         
  -2  -4  -3        393.59        380.90         7.87 o                         
  -2  -4  -4       1056.59        924.19        10.06 o                         
   2  -4   5        227.92        234.40         7.30 o                         
   2  -4   6         84.82         79.44         5.14 o                         
   2  -4   7        454.49        586.69        10.20 o                         
   2  -4   8        664.77        899.07         9.51 o                         
  -2  -4  -9         32.31         53.96         5.60 o                         
  -2  -4 -10         12.86         19.84         4.35 o                         
  -2  -4 -11        108.61        128.27         5.39 o                         
  -2  -4 -12         53.96         53.87         4.89 o                         
  -2  -4 -13         49.99         51.00         3.15 o                         
   2  -4  14         33.38         34.58         4.48 o                         
  -2  -4 -14        143.50        182.77         7.55 o                         
   2  -4  15         55.30         51.28         4.37 o                         
   2  -3 -16          9.18         19.01         2.70 o                         
   2  -3 -15         18.85         25.34         3.93 o                         
   2  -3 -14        435.49        530.71         5.85 o                         
   2  -3 -13        326.08        329.72         6.11 o                         
   2  -3 -13        335.72        383.10         7.61 o                         
   2  -3 -12        398.55        436.87         6.39 o                         
   2  -3 -11        260.69        293.00         6.23 o                         
   2  -3 -10        299.71        307.68         6.73 o                         
   2  -3 -10        340.16        428.40        14.98 o                         
   2  -3  -9         82.88         69.80         4.20 o                         
   2  -3  -9        182.49        201.93         6.97 o                         
   2  -3  -8        480.58        504.64         5.94 o                         
   2  -3  -7        732.53        730.13         8.70 o                         
   2  -3  -6       1280.39       1373.03        14.04 o                         
   2  -3  -5        885.91        942.44        12.02 o                         
   2  -3  -4        361.61        467.07        11.53 o                         
  -2  -3   3       1135.69       1303.27        17.58 o                         
   2  -3  -3       1369.00       1454.68        24.77 o                         
   2  -3  -2       2405.89       2723.52        16.52 o                         
  -2  -3   1        126.32        168.45         7.11 o                         
   2  -3   0       2107.51       2881.07         1.21 o                         
   2  -3   1       8361.71       8318.55        24.87 o                         
   2  -3   2       8173.34       8269.08        26.53 o                         
  -2  -3  -3       4014.18       4396.09        22.24 o                         
   2  -3   4       1548.81       1736.89        17.33 o                         
   2  -3   5        593.44        612.44        10.18 o                         
  -2  -3  -6       1158.66       1172.28         8.60 o                         
  -2  -3  -7       1150.40       1352.30         8.93 o                         
  -2  -3  -8        566.02        622.51         7.05 o                         
   2  -3   9         41.73         45.33         3.58 o                         
  -2  -3 -10        388.47        479.20         8.68 o                         
   2  -3  11        246.73        288.34         8.87 o                         
   2  -3  12        324.88        385.02         6.21 o                         
   2  -3  13         75.17         84.54         4.73 o                         
   2  -3  14        174.07        171.14         5.95 o                         
  -2  -3 -14        255.17        306.45         8.55 o                         
  -2  -3 -15         23.52         25.22         3.31 o                         
   2  -2 -16          2.52         11.65         2.76 o                         
  -2  -2  15         93.60         86.45         4.49 o                         
   2  -2 -14        104.74        105.49         4.18 o                         
  -2  -2  13        112.68        109.75         4.98 o                         
   2  -2 -13        157.49        176.78         9.55 o                         
  -2  -2  12        234.58        285.77         7.14 o                         
   2  -2 -11         51.75         67.74         6.38 o                         
   2  -2 -10        518.74        522.74        13.37 o                         
   2  -2 -10       1069.88       1213.09         8.23 o                         
   2  -2  -9        191.48        188.39         4.97 o                         
   2  -2  -9        226.75        249.22         7.40 o                         
   2  -2  -8       2488.09       2464.61        12.32 o                         
   2  -2  -7        515.03        522.50         9.57 o                         
   2  -2  -6       3530.41       3462.65        18.13 o                         
   2  -2  -5       2322.73       2573.33        15.60 o                         
   2  -2  -4        692.98        772.67        12.49 o                         
   2  -2  -3       1066.91       1230.88        12.39 o                         
  -2  -2   2       4376.92       5101.06        28.82 o                         
   2  -2  -1      20027.74      22597.97        30.84 o                         
   2  -2   0      16018.02      18090.42         2.42 o                         
   2  -2   1       6563.88       6575.68        22.26 o                         
  -2  -2  -2      28979.68      27173.29        48.11 o                         
   2  -2   3        596.30        696.20         9.12 o                         
   2  -2   4       1857.05       1946.32        17.29 o                         
  -2  -2  -5       1109.82       1238.95        15.14 o                         
  -2  -2  -6        785.69        825.64        13.66 o                         
  -2  -2  -7       1232.28       1515.12         8.43 o                         
  -2  -2  -8       1547.04       1743.11         9.62 o                         
  -2  -2  -9        332.14        375.35         4.63 o                         
  -2  -2 -10        537.35        607.65         6.31 o                         
  -2  -2 -11        121.48        139.15         6.11 o                         
   2  -2  12        113.01         95.97         9.44 o                         
   2  -2  13          9.34         11.52         4.41 o                         
   2  -2  14        121.23        109.21         5.43 o                         
  -2  -2 -14        156.40        155.74         7.95 o                         
  -2  -2 -15         89.96         83.31         3.81 o                         
  -2  -2 -16         28.71         35.13         1.83 o                         
  -2  -1  17         27.28         22.12         2.02 o                         
   2  -1 -17         32.74         47.67         4.05 o                         
   2  -1 -16         61.19         80.44         6.35 o                         
   2  -1 -15          5.34          7.45         0.17 o                         
   2  -1 -14          3.98         14.51         3.96 o                         
  -2  -1  13        232.66        241.08         5.21 o                         
   2  -1 -13        397.84        494.94        10.71 o                         
   2  -1 -12        347.41        420.70         8.02 o                         
   2  -1 -11         38.03         43.83         6.47 o                         
   2  -1 -10        660.49        666.05        17.78 o                         
   2  -1 -10        955.47       1129.72         9.79 o                         
   2  -1  -9         35.39         24.44         4.91 o                         
   2  -1  -9        252.79        254.67        13.69 o                         
   2  -1  -8       1311.93       1364.88        21.91 o                         
   2  -1  -8       2166.99       2118.27        16.72 o                         
   2  -1  -7        181.31        186.94        10.43 o                         
   2  -1  -7        264.94        257.70        11.20 o                         
   2  -1  -6       1555.11       1567.81        14.72 o                         
   2  -1  -5        258.32        304.86        11.69 o                         
   2  -1  -4       1600.88       1902.79        17.43 o                         
   2  -1  -3        933.39       1152.67        17.94 o                         
  -2  -1   1        314.85        288.75         5.57 o                         
   2  -1   3        619.45        697.87        16.20 o                         
   2  -1   4       2275.28       2579.51        31.95 o                         
   2  -1   5        538.25        575.90        16.53 o                         
   2  -1   6        730.38        723.84        14.29 o                         
   2  -1   7        449.18        392.90         7.01 o                         
   2  -1   8       1235.21       1262.73         8.57 o                         
   2  -1   9         50.53         62.87         4.11 o                         
  -2  -1 -10        910.99        831.32         9.04 o                         
  -2  -1 -11        270.81        278.64         7.78 o                         
  -2  -1 -12        254.47        264.84         6.59 o                         
   2  -1  13         14.37         10.96         4.68 o                         
   2  -1  14        324.99        305.57         6.67 o                         
  -2  -1 -14        336.89        374.84         9.38 o                         
   2  -1  15         67.31         57.14         3.58 o                         
  -2  -1 -16         88.88         82.89         2.02 o                         
  -2   0  17         96.22         75.87         2.43 o                         
   2   0 -17        101.06        125.34         4.50 o                         
   2   0 -16          0.05          4.26         5.81 o                         
   2   0 -15          9.52         12.33         3.68 o                         
  -2   0  14         20.43         17.07         4.49 o                         
   2   0 -14         34.65         40.46         5.56 o                         
   2   0 -13          0.05          5.24         6.02 o                         
   2   0 -13         33.83         54.11        11.91 o                         
   2   0 -12        259.09        293.25         7.94 o                         
   2   0 -11       1210.59       1229.16        13.07 o                         
   2   0 -10        877.73        916.85         7.70 o                         
   2   0  -9          1.26          1.83         4.22 o                         
   2   0  -9          9.72         16.62        16.08 o                         
   2   0  -8       3016.23       3141.18        14.77 o                         
   2   0  -7        468.55        519.22         7.94 o                         
   2   0  -6        225.68        189.32         5.42 o                         
   2   0  -5        241.48        277.57         5.89 o                         
   2   0  -4        587.46        690.14        10.86 o                         
   2   0  -3        687.94        648.75         9.78 o                         
   2   0  -2      12307.08      15240.50        69.46 o                         
   2   0  -1          1.48         12.74         7.51 o                         
   2   0   0       1645.60       1794.55         0.46 o                         
   2   0   1       1110.99       1196.71        20.09 o                         
   2   0   2       9011.54       8133.77        45.70 o                         
   2   0   3        891.16        855.34        10.56 o                         
   2   0   4       3970.48       4113.36        24.77 o                         
  -2   0  -5       1035.78       1220.93        14.16 o                         
   2   0   6        685.34        794.60        11.30 o                         
   2   0   7        337.11        407.41        15.63 o                         
  -2   0  -7        529.96        505.51         6.79 o                         
  -2   0  -8        683.00        633.86         7.40 o                         
   2   0   9        186.43        200.38         4.42 o                         
  -2   0 -10         38.63         36.93         4.51 o                         
   2   0  11         83.18         64.84         5.67 o                         
  -2   0 -12        110.91         81.84         5.19 o                         
  -2   0 -13         73.67         56.70         4.74 o                         
   2   0  14         30.34         41.61         4.21 o                         
   2   0  15         86.38         84.00         3.66 o                         
  -2   0 -16          2.21          6.42         2.61 o                         
   2   1 -16         61.59         63.24         5.49 o                         
   2   1 -15          5.28          1.54         0.27 o                         
  -2   1  14          2.37          0.28         4.17 o                         
   2   1 -14          3.99         13.13         5.25 o                         
   2   1 -13        226.53        259.83         8.00 o                         
   2   1 -13        378.58        435.56        13.99 o                         
   2   1 -12        361.06        374.91         7.91 o                         
   2   1 -11         42.65         43.03         8.34 o                         
   2   1 -10        951.25        962.28         8.52 o                         
   2   1  -9        240.62        229.15         5.99 o                         
   2   1  -9         34.99         24.20        12.86 o                         
   2   1  -8       2237.11       2273.37        17.91 o                         
   2   1  -8       1334.85       1327.48        18.68 o                         
   2   1  -7        272.79        305.35        16.56 o                         
   2   1  -7        177.38        176.46         8.40 o                         
   2   1  -6       1515.18       1360.57         8.61 o                         
   2   1  -5        246.85        260.51         4.85 o                         
   2   1  -4       1569.03       1733.60        13.01 o                         
   2   1  -3        906.72       1275.62        27.12 o                         
   2   1  -2      11119.46      14018.96        47.45 o                         
   2   1  -1        319.14        368.52         8.94 o                         
  -2   1   0        516.90        595.38         0.58 o                         
  -2   1  -1        595.87        592.75        12.14 o                         
   2   1   2       6534.91       6026.23        38.69 o                         
  -2   1  -3        624.63        627.28         8.07 o                         
  -2   1  -4       2328.95       2625.76        18.63 o                         
   2   1   5        543.80        637.01        10.44 o                         
   2   1   6        695.24        742.84        11.87 o                         
   2   1   7        450.52        363.46         5.96 o                         
  -2   1  -8       1198.01       1020.32         8.61 o                         
   2   1   9         52.24         59.73         3.47 o                         
   2   1  10        925.55        772.14         7.30 o                         
   2   1  11        273.02        260.61         6.75 o                         
  -2   1 -12        275.94        251.90         5.80 o                         
  -2   1 -13         14.33         11.29         4.22 o                         
   2   1  14        343.81        279.08         5.69 o                         
  -2   1 -15         69.45         55.59         3.24 o                         
  -2   1 -16         87.70         81.94         3.10 o                         
   2   2 -16          2.55         10.63         3.73 o                         
   2   2 -15         93.61         87.43         3.97 o                         
   2   2 -14        103.56         92.87         4.64 o                         
   2   2 -13        116.26         99.24         4.27 o                         
   2   2 -12        254.53        256.53         7.39 o                         
   2   2 -11         49.09         45.29         6.42 o                         
   2   2 -10        532.83        434.03        10.16 o                         
   2   2 -10       1053.37       1023.27         8.99 o                         
   2   2  -9        219.42        203.26         5.83 o                         
   2   2  -9        192.77        166.88         7.19 o                         
   2   2  -8       2556.46       2497.81        18.43 o                         
   2   2  -7        505.12        548.12        18.98 o                         
   2   2  -7        360.71        362.82         9.98 o                         
   2   2  -6       3618.33       3448.75        18.12 o                         
   2   2  -5       2301.00       1925.30         7.70 o                         
   2   2  -4        758.62        624.48         7.00 o                         
   2   2  -4        773.53        861.91        27.19 o                         
   2   2  -3       1075.85       1337.78        25.97 o                         
  -2   2   2       4438.69       5155.05        29.11 o                         
  -2   2   1      19892.01      23685.88        42.11 o                         
  -2   2   0      16003.75      17220.42        60.55 o                         
   2   2   1       6634.20       6605.86        27.65 o                         
  -2   2  -2      28869.07      27629.96        59.66 o                         
   2   2   3        618.30        670.66        12.14 o                         
   2   2   4       2038.56       2053.37        14.35 o                         
   2   2   5       1090.87       1164.32        11.74 o                         
  -2   2  -6        743.96        748.28        10.73 o                         
  -2   2  -7       1193.68       1126.40         8.58 o                         
  -2   2  -8       1530.18       1346.94         9.79 o                         
   2   2   9        330.73        296.83         4.30 o                         
   2   2  10        552.69        433.32         6.11 o                         
  -2   2 -10        595.79        499.41        21.11 o                         
   2   2  11        129.78        115.23         5.52 o                         
  -2   2 -12        104.88         85.54         5.22 o                         
  -2   2 -13          9.65         11.35         4.04 o                         
   2   2  14        121.04         79.39         3.68 o                         
  -2   2 -15         93.86         77.48         5.18 o                         
  -2   2 -16         29.31         31.68         2.58 o                         
   2   3 -17         28.84         25.06         2.82 o                         
   2   3 -16          9.26         23.17         3.77 o                         
   2   3 -15         18.71         22.76         3.42 o                         
   2   3 -14        434.51        465.18         5.77 o                         
   2   3 -13        319.69        300.09         5.87 o                         
   2   3 -13        325.57        278.64        10.01 o                         
   2   3 -12        374.38        357.98         7.90 o                         
   2   3 -11        248.96        224.73         7.76 o                         
   2   3 -10        308.74        288.04         7.20 o                         
   2   3  -9        172.00        167.37         8.44 o                         
   2   3  -9         76.78         65.20         6.31 o                         
   2   3  -8        478.56        435.70         7.92 o                         
   2   3  -7        716.21        687.55        11.12 o                         
   2   3  -6       1234.17       1232.73        11.28 o                         
   2   3  -5        866.88        872.63        21.00 o                         
   2   3  -4        346.54        432.55        20.48 o                         
  -2   3   3       1129.43       1200.61        16.21 o                         
   2   3  -2       2359.40       3046.89        22.92 o                         
  -2   3   1        131.39        198.03         9.02 o                         
   2   3   0       2112.26       2355.83         1.34 o                         
   2   3   1       8363.64       7950.37        28.55 o                         
   2   3   2       8207.07       7636.16        29.30 o                         
  -2   3  -3       4045.50       3863.83        23.91 o                         
  -2   3  -4       1505.54       1376.21        21.27 o                         
   2   3   5        607.24        578.19        12.96 o                         
   2   3   6       1186.46       1081.29        17.06 o                         
  -2   3  -7       1155.28        890.61         9.37 o                         
   2   3   8        525.91        403.59         6.10 o                         
  -2   3  -9         42.48         31.31         2.72 o                         
  -2   3 -10        402.56        333.55         5.17 o                         
  -2   3 -11        251.30        240.55         5.97 o                         
  -2   3 -12        292.66        272.69         6.12 o                         
  -2   3 -13         79.24         67.18         4.17 o                         
  -2   3 -14        168.70        166.66         7.48 o                         
  -2   3 -15         21.65         26.76         4.34 o                         
  -2   3 -16         87.42         83.60         2.94 o                         
   2   4 -17         15.94         15.10         2.42 o                         
   2   4 -16         74.90         79.61         3.90 o                         
   2   4 -15          7.76         14.08         0.34 o                         
   2   4 -14         99.05         89.78         3.98 o                         
   2   4 -13        263.12        232.00         5.32 o                         
  -2   4  12        574.43        503.45         7.61 o                         
   2   4 -11        258.83        243.44         8.08 o                         
   2   4 -10        188.21        195.87         7.05 o                         
   2   4  -9        240.24        253.46         7.97 o                         
   2   4  -9         88.58         73.89         8.09 o                         
   2   4  -8        654.66        609.10         8.78 o                         
   2   4  -7       1007.57       1018.41        13.03 o                         
   2   4  -6        898.01        871.79        20.50 o                         
   2   4  -5        634.49        658.97        18.02 o                         
  -2   4   4       1767.49       1778.14        22.40 o                         
   2   4  -3        813.06        743.32        12.50 o                         
  -2   4   2        244.02        251.01         8.89 o                         
  -2   4   1        209.13        268.48         8.07 o                         
  -2   4   0       1341.96       1434.79         0.77 o                         
   2   4   1       2785.99       2548.44        15.48 o                         
   2   4   2       1807.08       1469.32        12.70 o                         
  -2   4  -3        370.02        318.63         8.39 o                         
  -2   4  -4       1107.19        906.34        17.55 o                         
  -2   4  -5        216.72        185.45         8.59 o                         
  -2   4  -6         57.20         43.38         6.43 o                         
  -2   4  -7        422.11        326.74         6.66 o                         
  -2   4  -8        700.27        571.79         8.21 o                         
  -2   4  -9         31.59         36.90         3.48 o                         
  -2   4 -10          8.33          9.77         3.13 o                         
  -2   4 -11        104.52         79.81         6.46 o                         
  -2   4 -12         58.22         65.14         5.23 o                         
  -2   4 -13         50.69         52.30         6.52 o                         
  -2   4 -14         30.81         39.28         5.60 o                         
  -2   4 -15         56.78         50.38         4.50 o                         
   2   5 -16         69.86        110.90         3.79 o                         
   2   5 -15         88.95         90.04         4.70 o                         
   2   5 -14         95.24         93.66         3.73 o                         
   2   5 -13         80.05         66.63         3.96 o                         
   2   5 -12        600.03        528.86         8.11 o                         
   2   5 -11        582.52        448.56         7.58 o                         
   2   5 -10        472.77        409.03        11.90 o                         
   2   5  -9         37.50         39.61         7.83 o                         
   2   5  -8       1470.44       1470.28        12.20 o                         
   2   5  -7       1144.19       1327.18        33.36 o                         
   2   5  -6        502.17        508.67        16.37 o                         
  -2   5   5        549.79        494.59        10.40 o                         
  -2   5   4        848.42        730.74        14.68 o                         
   2   5  -3       1585.03       1514.89        14.42 o                         
   2   5  -2       1348.98       1442.93        12.45 o                         
  -2   5   1        398.89        428.01         7.13 o                         
   2   5   0       1073.64       1310.47        21.02 o                         
   2   5   1         19.60         19.06         3.69 o                         
  -2   5  -2        627.53        509.08         7.96 o                         
   2   5   3        261.02        216.09         7.01 o                         
   2   5   4        395.40        343.11        10.89 o                         
   2   5   5        528.00        427.64         9.39 o                         
  -2   5  -6        201.88        136.52         6.52 o                         
  -2   5  -7        180.59        114.57         7.81 o                         
   2   5   8        407.07        276.47         6.45 o                         
  -2   5  -9        201.00        153.42         5.06 o                         
   2   5  10        208.03        151.59         4.10 o                         
  -2   5 -10        210.73        107.22        12.84 o                         
  -2   5 -11         41.87         23.29         4.60 o                         
  -2   5 -12        179.11        197.08         8.29 o                         
  -2   5 -13         31.63         25.16         5.25 o                         
   2   6 -16         16.66         22.51         3.02 o                         
   2   6 -15         75.22         88.49         4.37 o                         
   2   6 -14         18.83         26.00         3.13 o                         
   2   6 -13         82.10         74.14         3.79 o                         
   2   6 -12         28.81         27.47         4.94 o                         
   2   6 -11        285.38        232.81         7.09 o                         
   2   6 -10        239.82        247.23        10.90 o                         
   2   6  -9         74.88         68.76         8.31 o                         
   2   6  -8       1014.03        933.40        14.14 o                         
  -2   6   7        105.98         89.30        13.26 o                         
  -2   6   6        409.35        359.71         9.52 o                         
  -2   6   5         19.17         18.43         7.28 o                         
  -2   6  -4       1502.46        970.16        19.27 o                         
   2   6   5        549.71        416.60         8.29 o                         
  -2   6  -6        102.79         65.77         5.03 o                         
  -2   6  -7        155.19         98.13        11.18 o                         
  -2   6 -10        381.12        328.08         7.73 o                         
  -2   6 -11        257.98        232.10         8.87 o                         
   2   7 -15          9.84         21.62         3.37 o                         
   2   7 -14         72.17         78.70         3.06 o                         
   2   7 -13         32.02         22.48         3.20 o                         
   2   7 -12        289.94        263.78         6.08 o                         
   2   7 -11         56.71         56.68         8.88 o                         
   2   7 -10         68.33         92.94         9.43 o                         
   2   7  -9         33.05         32.45         8.08 o                         
   2   7  -8        607.06        574.16        14.35 o                         
  -2   7 -10        194.84        172.83         6.83 o                         
  -2   7 -11         26.58         28.67         6.58 o                         
   2   8 -14         55.64         62.68         2.65 o                         
   2   8 -13         26.91         25.75         2.86 o                         
   2   8 -12        182.51        164.61         5.26 o                         
   2   8 -11         45.29         44.91         7.97 o                         
   2   8 -10        243.26        231.36         8.34 o                         
   2   8  -9         88.49         91.34         7.94 o                         
   2   8  -8        667.58        728.59        15.21 o                         
  -2   8 -11        119.91        121.72         7.31 o                         
  -2   8 -12        133.58        123.43         6.05 o                         
   2   9 -13         74.05         60.82         2.66 o                         
   2   9 -12         32.77         37.36         4.01 o                         
   2   9 -11        110.87        102.91         7.40 o                         
   2   9 -10          3.57          8.58         5.63 o                         
   2   9  -9         18.66         27.99         6.59 o                         
   2   9  -8        369.16        367.34        11.98 o                         
  -2   9 -11        109.53        143.44         7.01 o                         
  -2   9 -12        153.27        152.64         5.63 o                         
  -2   9 -13          5.16          0.58         2.62 o                         
   2  10 -12         45.30         65.09         5.06 o                         
   2  10 -11         56.65         56.97         5.57 o                         
   2  10 -10         51.30         62.90         4.99 o                         
   2  10  -9         77.25         64.09         5.68 o                         
   2  10  -8        232.29        249.89         9.72 o                         
   2  10  -7        128.07        164.47         9.21 o                         
  -2  10 -10         77.90         88.79         5.08 o                         
  -2  10 -11         67.70         70.34         5.32 o                         
  -2  10 -12         39.50         54.52         4.08 o                         
   2  11 -12         44.19         49.51         3.70 o                         
   2  11 -11         36.63         54.76         5.32 o                         
   2  11  -9         43.44         33.53         4.35 o                         
   2  11  -8        161.73        134.77         7.17 o                         
   2  11  -7        267.85        251.47         8.49 o                         
  -2  11 -10        126.76        143.23         4.55 o                         
  -2  11 -11         34.05         42.92         3.87 o                         
   2  12 -11         98.88        108.68         4.22 o                         
  -2  12 -10         10.64         16.78         2.61 o                         
  -2  13  -9         39.58         41.44         2.45 o                         
   3 -16   2         33.69         35.11         1.50 o                         
   3 -16   3          0.19          2.07         1.08 o                         
  -3 -15   7         11.69         19.85         1.94 o                         
  -3 -15   6          0.99          2.09         1.70 o                         
  -3 -15   5         12.13         14.00         1.38 o                         
  -3 -15   4         24.38         30.36         2.86 o                         
  -3 -15   3         28.31         37.23         1.68 o                         
  -3 -15   2         21.01         20.54         1.31 o                         
  -3 -15   1         13.87         13.98         2.14 o                         
  -3 -15   1         27.44         35.45         3.36 o                         
   3 -15   0        102.88        121.27         2.45 o                         
   3 -15   1         30.48         34.47         1.75 o                         
   3 -15   2         43.38         42.92         2.18 o                         
   3 -15   3         56.10         65.67         2.07 o                         
   3 -15   4         45.14         63.75         3.29 o                         
   3 -15   5         35.22         41.47         1.76 o                         
   3 -15   6          9.45          9.66         1.15 o                         
  -3 -14   9         38.93         28.06         1.45 o                         
  -3 -14   8         83.65         99.09         2.14 o                         
  -3 -14   7          3.71          5.63         2.65 o                         
  -3 -14   6         89.14        109.09         3.43 o                         
  -3 -14   5         66.63         67.58         1.74 o                         
  -3 -14   4        239.26        279.29         4.29 o                         
  -3 -14   3         50.73         50.24         2.78 o                         
  -3 -14   2        143.30        149.46         1.78 o                         
  -3 -14   1          9.36          8.30         2.77 o                         
   3 -14  -1         32.62         41.94         1.80 o                         
   3 -14   0        213.45        244.43         0.42 o                         
   3 -14   1         26.62         38.42         3.47 o                         
  -3 -14  -1         36.43         42.76         2.64 o                         
   3 -14   2         98.37        104.78         2.62 o                         
   3 -14   3         34.55         38.70         2.52 o                         
   3 -14   4        140.61        142.56         3.27 o                         
   3 -14   5         18.17         20.26         1.30 o                         
   3 -14   6          3.50          3.48         1.02 o                         
   3 -14   7         86.41         70.32         2.27 o                         
   3 -14   8         15.91         16.75         1.29 o                         
  -3 -13  10          0.12          1.01         1.31 o                         
  -3 -13   9         14.78         13.20         1.39 o                         
  -3 -13   8         63.28         68.68         2.61 o                         
  -3 -13   7         64.01         71.25         3.05 o                         
  -3 -13   6         18.58         17.92         1.54 o                         
  -3 -13   5         84.11         79.65         1.89 o                         
  -3 -13   4        219.48        228.62         3.55 o                         
   3 -13  -3        131.09        147.88         2.33 o                         
   3 -13  -2         32.29         33.81         1.44 o                         
   3 -13  -1         14.99         22.27         2.74 o                         
  -3 -13   1         15.10         17.91         2.28 o                         
   3 -13   0        192.78        213.07         0.32 o                         
   3 -13   1          0.74          3.03         2.17 o                         
   3 -13   1          8.66          7.13         0.29 o                         
   3 -13   2        293.40        336.25         3.09 o                         
   3 -13   3        256.95        261.47         3.09 o                         
   3 -13   4        104.62        126.63         3.63 o                         
   3 -13   5         30.33         40.37         1.73 o                         
   3 -13   6         73.84         78.23         1.73 o                         
   3 -13   7         20.14         28.24         1.59 o                         
   3 -13   8        105.14         94.19         1.90 o                         
   3 -13   9          2.86          0.92         0.98 o                         
  -3 -12  11         70.13         51.54         2.15 o                         
  -3 -12  10         24.46         19.65         1.44 o                         
  -3 -12  10         59.68         68.54         4.03 o                         
  -3 -12   9         30.74         33.49         2.21 o                         
  -3 -12   8        323.81        323.61         5.07 o                         
  -3 -12   7        126.65        112.22         2.46 o                         
  -3 -12   6        140.24        137.26         3.05 o                         
  -3 -12   5        104.19        116.95         3.20 o                         
  -3 -12   4        435.11        450.27         4.08 o                         
  -3 -12   3         73.02         69.29         2.20 o                         
  -3 -12   2        316.60        311.61         2.60 o                         
   3 -12  -1        297.14        290.38         3.72 o                         
  -3 -12   1        405.26        404.99         3.99 o                         
  -3 -12   0        340.45        385.75         0.37 o                         
  -3 -12  -1        155.61        159.19         3.77 o                         
   3 -12   1        379.42        373.52         3.91 o                         
   3 -12   2        121.78        136.47         2.32 o                         
   3 -12   3        131.65        151.43         4.05 o                         
  -3 -12  -4        238.16        267.06         4.35 o                         
  -3 -12  -5        108.34        132.84         2.56 o                         
   3 -12   6         13.61         11.25         2.76 o                         
   3 -12   7         57.52         59.30         4.10 o                         
   3 -12   8         31.74         27.11         2.02 o                         
   3 -12   9         26.13         20.94         1.71 o                         
   3 -12  10          3.43          3.93         0.97 o                         
  -3 -11  12        110.27        135.88         3.92 o                         
  -3 -11  11        114.20        101.28         3.00 o                         
  -3 -11  10         96.38         68.74         3.36 o                         
  -3 -11  10        260.17        272.66         6.40 o                         
  -3 -11   9         65.99         65.21         4.63 o                         
  -3 -11   8        102.22        116.70         3.85 o                         
  -3 -11   7        287.79        260.61         4.09 o                         
  -3 -11   6         58.72         52.35         2.45 o                         
  -3 -11   5        217.48        188.04         3.28 o                         
  -3 -11   5        283.01        269.86         6.43 o                         
  -3 -11   4        118.95        115.57         3.03 o                         
   3 -11  -3        210.78        205.46         3.05 o                         
   3 -11  -2         14.55         14.73         1.59 o                         
   3 -11  -1        132.41        155.62         3.41 o                         
   3 -11  -1        331.62        342.35         4.08 o                         
   3 -11   0        121.12         89.51         3.09 o                         
   3 -11   1        298.00        263.40         4.15 o                         
  -3 -11  -1        395.13        392.97         4.00 o                         
  -3 -11  -2         94.84        103.39         2.19 o                         
   3 -11   3         60.55         59.26         5.42 o                         
  -3 -11  -3        189.99        174.05         3.08 o                         
  -3 -11  -4        342.15        356.39         4.45 o                         
  -3 -11  -5          9.97         16.96         1.98 o                         
   3 -11   6        241.07        262.11         3.73 o                         
   3 -11   7        186.65        195.70         4.47 o                         
   3 -11   8        190.17        193.16         3.91 o                         
   3 -11   9         58.03         59.43         1.87 o                         
   3 -11  10         30.65         28.20         1.56 o                         
   3 -11  11         30.59         32.65         3.15 o                         
  -3 -10  13          5.21          7.30         2.37 o                         
  -3 -10  12        146.46        127.10         2.78 o                         
  -3 -10  11        129.93        116.91         3.76 o                         
  -3 -10  10        287.15        323.63         7.82 o                         
  -3 -10   9        162.78        160.48         6.08 o                         
  -3 -10   8        790.58        751.30         6.25 o                         
  -3 -10   7        163.64        169.86         4.07 o                         
  -3 -10   6        921.80        854.89         4.67 o                         
  -3 -10   5        425.85        427.85         3.56 o                         
  -3 -10   5        645.76        603.95        10.07 o                         
  -3 -10   4        738.23        707.64         5.74 o                         
   3 -10  -3        447.72        415.27         3.88 o                         
   3 -10  -2       1328.32       1342.36         5.05 o                         
   3 -10  -1        590.83        544.35         3.92 o                         
   3 -10  -1        677.05        661.91         6.19 o                         
   3 -10   0       1204.57       1206.72         0.64 o                         
  -3 -10  -1        122.57        131.19         3.30 o                         
  -3 -10  -1        521.68        520.27         4.63 o                         
  -3 -10  -2        380.10        366.22         3.33 o                         
   3 -10   3       1251.65       1268.42         5.14 o                         
   3 -10   4         30.01         37.45         3.24 o                         
   3 -10   5        178.50        182.94         3.27 o                         
   3 -10   6         33.66         32.75         2.31 o                         
   3 -10   7        165.10        188.75         4.54 o                         
   3 -10   8        102.78        115.20         3.73 o                         
   3 -10   9         20.68         19.21         3.16 o                         
   3 -10  10          4.25          5.75         2.67 o                         
   3 -10  11         79.93         95.00         3.39 o                         
   3 -10  12          3.05          4.63         2.06 o                         
  -3  -9  13         32.39         39.46         3.41 o                         
  -3  -9  12        132.46        117.44         3.22 o                         
  -3  -9  11         38.85         53.96         6.53 o                         
  -3  -9  10        102.00        100.35         7.34 o                         
  -3  -9   9        133.45        129.55         6.47 o                         
  -3  -9   8        240.42        234.51         5.73 o                         
  -3  -9   7        298.31        284.96         5.11 o                         
   3  -9  -6        233.95        235.91         3.16 o                         
   3  -9  -5        174.30        194.17         2.72 o                         
  -3  -9   4        426.94        404.50         4.43 o                         
  -3  -9   3        150.04        172.53         6.28 o                         
   3  -9  -3        378.18        387.39         3.54 o                         
  -3  -9   2        211.27        217.76         2.82 o                         
   3  -9  -1        270.65        273.78         3.09 o                         
  -3  -9   1        320.72        315.74         4.84 o                         
   3  -9   0       1421.84       1537.63         0.67 o                         
   3  -9   1         64.03         49.20         2.18 o                         
   3  -9   1        267.42        244.21         6.79 o                         
  -3  -9  -2        624.17        593.38         3.74 o                         
   3  -9   3        396.07        364.72         8.02 o                         
  -3  -9  -3        497.11        446.43         4.02 o                         
  -3  -9  -4        318.84        310.20         5.01 o                         
   3  -9   5         83.45         73.58         2.80 o                         
   3  -9   6        396.15        390.18         3.67 o                         
   3  -9   7        417.57        441.32         5.90 o                         
   3  -9   8       1305.69       1331.13         8.49 o                         
   3  -9   9         19.83         20.51         3.82 o                         
   3  -9  10        189.52        190.09         4.41 o                         
   3  -9  11        153.94        148.21         4.54 o                         
   3  -9  12         89.32         97.86         3.09 o                         
  -3  -8  12        178.16        173.77         7.53 o                         
  -3  -8  11        103.82        115.37         4.99 o                         
  -3  -8  10        391.28        415.94         6.34 o                         
  -3  -8   9        117.03        105.42         3.88 o                         
   3  -8  -8        625.10        650.86        10.75 o                         
   3  -8  -7         92.56        104.45         3.21 o                         
  -3  -8   6        851.92        837.60         4.89 o                         
  -3  -8   5        261.49        261.02         2.90 o                         
  -3  -8   4       1256.96       1273.53         6.19 o                         
  -3  -8   3         77.00         77.98         5.23 o                         
   3  -8  -3         88.88         98.07         3.17 o                         
  -3  -8   2        564.26        521.99         3.43 o                         
   3  -8  -1          2.28          2.39         1.73 o                         
  -3  -8   0        351.87        317.37         0.34 o                         
   3  -8   1        256.00        231.16         2.59 o                         
   3  -8   2        532.54        482.53         3.03 o                         
   3  -8   3         71.18         67.10         5.06 o                         
  -3  -8  -3        376.48        360.83         3.98 o                         
   3  -8   4        907.70        835.86         6.95 o                         
   3  -8   5        555.85        515.37         4.13 o                         
  -3  -8  -6         75.08         84.73         2.59 o                         
  -3  -8  -7        328.73        361.75         4.95 o                         
  -3  -8  -8         88.95        106.25         4.27 o                         
   3  -8   9         62.72         60.38         4.76 o                         
   3  -8  10         26.12         36.26         4.00 o                         
   3  -8  11        103.51        113.72         5.01 o                         
   3  -8  12          1.42          2.74         3.17 o                         
   3  -8  12         37.42         50.06         4.97 o                         
   3  -8  13          3.68          2.49         1.70 o                         
  -3  -7  15         77.99         74.88         4.17 o                         
  -3  -7  14        109.48        111.49         3.42 o                         
  -3  -7  13         15.60         16.01         3.48 o                         
   3  -7 -12        121.20        144.38         5.37 o                         
  -3  -7  11         14.13         15.62         5.15 o                         
  -3  -7  10        389.79        400.06        18.15 o                         
   3  -7 -10        761.67        836.98         8.60 o                         
  -3  -7   9          9.35          7.07         4.43 o                         
   3  -7  -9        169.80        209.99        10.40 o                         
   3  -7  -8        274.55        285.37         4.84 o                         
  -3  -7   7        293.36        310.89         4.97 o                         
  -3  -7   6        161.09        207.26         3.58 o                         
  -3  -7   5         72.96         70.20         2.84 o                         
  -3  -7   4        554.00        621.17         5.32 o                         
   3  -7  -3       1650.37       1777.73         7.14 o                         
  -3  -7   2        639.01        671.75         3.97 o                         
   3  -7  -1        244.77        202.27         3.23 o                         
   3  -7   0         68.40         59.04         0.41 o                         
   3  -7   1       1011.30        950.16         5.33 o                         
   3  -7   2        202.96        187.06         3.35 o                         
   3  -7   3        743.92        724.30         9.46 o                         
   3  -7   3        911.23       1008.87         8.73 o                         
   3  -7   4        908.52        865.60         6.24 o                         
  -3  -7  -5        315.56        300.14         3.36 o                         
  -3  -7  -6        937.45        848.99         4.84 o                         
  -3  -7  -7        157.76        173.03         4.19 o                         
   3  -7   8        264.09        318.14         7.82 o                         
   3  -7   9        279.88        279.53         6.10 o                         
   3  -7  10        521.19        616.22         7.63 o                         
   3  -7  11         43.12         51.93         5.06 o                         
   3  -7  12         82.15         94.23         4.54 o                         
   3  -7  12         88.94        109.90         6.27 o                         
   3  -7  13         61.58         52.45         3.24 o                         
  -3  -6  15         46.98         38.59         3.00 o                         
  -3  -6  14         75.69         91.93         3.99 o                         
  -3  -6  13          9.17          7.09         3.25 o                         
   3  -6 -13         12.44         32.00         8.08 o                         
   3  -6 -12        335.71        401.44        11.87 o                         
   3  -6 -11         99.30        116.30        10.87 o                         
   3  -6 -10        258.62        312.64         9.20 o                         
   3  -6  -9        530.71        534.09         5.62 o                         
  -3  -6   9        628.61        721.52        28.47 o                         
  -3  -6   8        153.99        175.56         3.71 o                         
  -3  -6   7        565.06        611.37         7.71 o                         
   3  -6  -6        299.13        347.20         4.39 o                         
  -3  -6   5        762.13        882.64         5.24 o                         
   3  -6  -4       1492.51       1576.47         8.96 o                         
  -3  -6   3        398.95        360.95         6.43 o                         
  -3  -6   3        563.46        606.84        10.58 o                         
  -3  -6   2        500.11        546.61         7.92 o                         
   3  -6  -1        243.59        267.90         7.26 o                         
   3  -6   0       1165.33       1266.73         0.82 o                         
   3  -6   1        375.03        321.23         4.45 o                         
   3  -6   2       1478.27       1231.19         5.47 o                         
   3  -6   3        516.65        481.90         3.93 o                         
  -3  -6  -3       1739.71       1828.22        13.39 o                         
   3  -6   4        886.49        878.33         6.21 o                         
   3  -6   5        391.06        368.96         3.40 o                         
  -3  -6  -6        122.97        120.08         2.62 o                         
   3  -6   7        498.60        539.86         6.69 o                         
  -3  -6  -8         69.44         76.58         5.85 o                         
   3  -6   9        571.88        599.98        10.21 o                         
   3  -6  10         24.16         20.61         6.30 o                         
   3  -6  11        216.22        220.20         9.20 o                         
   3  -6  12        170.56        165.47         5.61 o                         
   3  -6  13         38.35         36.04         3.50 o                         
   3  -6  14         36.49         27.10         2.88 o                         
  -3  -5  16         66.85         59.17         3.14 o                         
  -3  -5  15         52.76         59.83         3.11 o                         
  -3  -5  14        237.82        273.48         6.11 o                         
  -3  -5  13         13.06         16.11         4.36 o                         
   3  -5 -12        782.19        904.67         8.00 o                         
  -3  -5  11        219.54        244.68         6.00 o                         
  -3  -5  10        148.95        157.33        14.99 o                         
   3  -5 -10        235.40        275.75         6.25 o                         
   3  -5  -9        175.65        207.15         6.93 o                         
   3  -5  -9        386.96        432.60         7.34 o                         
  -3  -5   8        977.66       1005.27         8.34 o                         
   3  -5  -7        567.13        628.13         6.60 o                         
  -3  -5   6         45.75         60.89         4.57 o                         
  -3  -5   5        454.25        589.43         7.36 o                         
  -3  -5   4        304.85        360.38        11.35 o                         
   3  -5  -3        931.54        986.36        11.01 o                         
   3  -5  -2         54.63         76.17         5.94 o                         
   3  -5  -1       1972.56       2297.12        12.20 o                         
  -3  -5   0        273.06        285.14         0.36 o                         
   3  -5   1       1334.22       1420.85         9.54 o                         
  -3  -5  -2       1691.21       1576.04        11.17 o                         
  -3  -5  -3       1463.59       1504.29        11.35 o                         
   3  -5   4        976.46        864.61         6.66 o                         
  -3  -5  -5         62.57         57.11         2.43 o                         
  -3  -5  -6        351.33        305.90         4.14 o                         
  -3  -5  -7        197.18        190.44         6.10 o                         
  -3  -5  -8        672.16        779.28         7.58 o                         
  -3  -5  -9        208.83        226.22         5.75 o                         
   3  -5  10         39.97         52.20         4.12 o                         
   3  -5  11        122.58        140.50         6.57 o                         
   3  -5  12        257.46        255.83         6.61 o                         
   3  -5  12        268.79        308.26         8.96 o                         
   3  -5  13         10.64         17.43         2.71 o                         
   3  -5  14         65.10         77.74         3.86 o                         
   3  -5  15         18.25         20.30         3.00 o                         
  -3  -4  16         43.50         41.52         2.19 o                         
  -3  -4  15          6.64         13.48         3.84 o                         
   3  -4 -14        351.03        437.70         7.26 o                         
   3  -4 -13         27.03         27.80         3.44 o                         
  -3  -4  12        105.04        114.35         5.71 o                         
   3  -4 -11         54.14         58.97         5.73 o                         
   3  -4 -10        281.60        255.90         8.25 o                         
   3  -4 -10        676.37        720.47         7.29 o                         
   3  -4  -9         56.01         55.38         3.87 o                         
   3  -4  -9        147.08        151.27         7.07 o                         
   3  -4  -8       1084.39       1200.04         8.73 o                         
   3  -4  -7       1143.67       1230.51         8.72 o                         
   3  -4  -6       2253.32       2517.74        13.45 o                         
   3  -4  -5         42.82         69.07         7.53 o                         
   3  -4  -4       1276.44       1308.33        23.77 o                         
   3  -4  -3        217.19        232.29        10.13 o                         
   3  -4  -3        474.73        542.47        20.89 o                         
  -3  -4   2        742.99        830.72        11.70 o                         
  -3  -4   1          8.99         17.52         4.80 o                         
  -3  -4   0       1045.20       1201.13         0.84 o                         
   3  -4   1        497.16        581.66         8.77 o                         
   3  -4   2       1126.29       1006.77        11.50 o                         
   3  -4   3        500.94        522.74         9.68 o                         
  -3  -4  -4       3121.14       3098.27        26.42 o                         
   3  -4   5        936.47        939.64         7.14 o                         
  -3  -4  -6         70.73         63.14         3.39 o                         
  -3  -4  -7        211.12        242.20         5.39 o                         
  -3  -4  -8        226.05        251.94         5.25 o                         
  -3  -4  -9         19.53         30.50         3.31 o                         
  -3  -4 -10        235.67        279.25         5.51 o                         
  -3  -4 -11         96.20        116.23         5.54 o                         
   3  -4  12        139.61        135.34         5.81 o                         
   3  -4  12        140.46        134.36         8.43 o                         
   3  -4  13         30.95         27.18         4.77 o                         
   3  -4  14         81.35         70.03         4.25 o                         
   3  -4  15         95.38         84.40         2.90 o                         
   3  -3 -16         67.31         70.99         3.11 o                         
   3  -3 -15         90.67         96.78         4.75 o                         
   3  -3 -14        290.34        327.84         6.82 o                         
   3  -3 -13         31.76         42.05         5.12 o                         
   3  -3 -13        123.53        188.72        13.74 o                         
   3  -3 -12        500.13        535.18         9.25 o                         
  -3  -3  11        307.48        325.00         8.05 o                         
  -3  -3  10        224.86        195.72         9.68 o                         
   3  -3 -10        743.49        860.76         9.96 o                         
   3  -3  -9        109.25        108.79         4.82 o                         
   3  -3  -9        148.25        147.36         8.97 o                         
   3  -3  -8        439.43        523.55         6.84 o                         
   3  -3  -7       1208.37       1350.64        10.56 o                         
   3  -3  -6        571.86        672.00        10.46 o                         
   3  -3  -5        200.58        224.01         7.94 o                         
   3  -3  -4       1976.39       2401.63        24.66 o                         
  -3  -3   3        261.94        284.77        11.70 o                         
  -3  -3   2       2487.55       2592.04        22.62 o                         
  -3  -3   1       1205.10       1499.83        10.84 o                         
  -3  -3   0       2618.78       2641.97         1.56 o                         
  -3  -3  -1        750.94        864.26        10.95 o                         
   3  -3   2       5249.76       4443.68        25.74 o                         
  -3  -3  -3       2424.73       2399.00        17.97 o                         
  -3  -3  -4       2378.68       2402.96        23.55 o                         
   3  -3   5        138.24        130.83         5.25 o                         
   3  -3   6       2277.02       2333.02         9.42 o                         
  -3  -3  -7        436.88        494.99         6.60 o                         
  -3  -3  -8       1369.88       1596.36         8.89 o                         
   3  -3   9        368.43        416.44         4.81 o                         
  -3  -3 -10        325.51        358.42         5.16 o                         
   3  -3  11         99.83        124.07         5.66 o                         
   3  -3  12        224.80        268.57         9.89 o                         
   3  -3  13         89.00         92.25         5.71 o                         
   3  -3  14        160.93        172.44         5.38 o                         
  -3  -3 -15         58.83         54.14         3.05 o                         
   3  -2 -17         11.18         23.12         3.60 o                         
   3  -2 -16         31.69         35.97         3.07 o                         
  -3  -2  15         22.48         32.67         0.40 o                         
   3  -2 -14        154.13        168.59         4.87 o                         
  -3  -2  13         88.76         74.53         6.97 o                         
   3  -2 -13        121.25        137.65        13.70 o                         
  -3  -2  12       1111.97       1263.40        16.08 o                         
   3  -2 -11         86.14        104.32         5.32 o                         
   3  -2 -10       1187.69       1071.90        11.15 o                         
   3  -2 -10       1406.73       1549.79        12.12 o                         
   3  -2  -9         74.14         79.63         3.68 o                         
   3  -2  -8       1458.46       1320.78        22.10 o                         
   3  -2  -8       1473.21       1595.22        10.69 o                         
   3  -2  -7        455.84        514.88        15.32 o                         
   3  -2  -7        809.26        836.87         9.52 o                         
   3  -2  -6       3686.65       3946.84        22.82 o                         
   3  -2  -5        341.89        367.01         8.59 o                         
  -3  -2   4       1878.98       2309.22        33.07 o                         
  -3  -2   3       2711.19       3224.32        28.03 o                         
   3  -2  -2      18150.14      18181.50        55.96 o                         
   3  -2  -1       3733.96       4033.89        15.57 o                         
   3  -2   0       3632.01       4106.82         1.21 o                         
  -3  -2  -1        455.78        379.01         8.30 o                         
  -3  -2  -2       1539.07       1386.03        15.37 o                         
  -3  -2  -3       1512.76       1557.95        15.23 o                         
  -3  -2  -4       2650.04       2794.91        25.55 o                         
  -3  -2  -5         12.25         14.05         6.96 o                         
  -3  -2  -6       1593.60       1647.84         9.85 o                         
  -3  -2  -7        384.55        382.73         9.12 o                         
  -3  -2  -7        401.95        486.89         7.36 o                         
  -3  -2  -8        910.03       1008.57         6.40 o                         
  -3  -2  -9         85.70        108.92         3.45 o                         
   3  -2  10        128.15        158.04         4.42 o                         
   3  -2  11        841.91        980.76        11.19 o                         
   3  -2  12         25.20         22.02         6.41 o                         
   3  -2  13         73.57         80.72         6.03 o                         
   3  -2  14          3.71         -0.47         3.68 o                         
   3  -2  15         70.15         57.43         4.14 o                         
  -3  -1  17          4.86          3.25         1.92 o                         
   3  -1 -17         24.06         30.13         4.19 o                         
  -3  -1  16         77.76         79.04         3.23 o                         
   3  -1 -15        268.49        322.72         0.53 o                         
  -3  -1  14         47.76         42.25         4.71 o                         
  -3  -1  13        433.28        289.72        17.68 o                         
   3  -1 -13        644.55        802.96        18.06 o                         
  -3  -1  12       1291.33       1289.83        16.74 o                         
   3  -1 -11        147.37        159.26         7.96 o                         
   3  -1 -10         97.09         87.57         6.37 o                         
   3  -1 -10       1694.34       2054.98        22.88 o                         
   3  -1  -9        100.41        110.52         4.42 o                         
   3  -1  -8        261.98        254.87        10.92 o                         
   3  -1  -8        396.31        422.21         8.23 o                         
   3  -1  -7        983.74       1091.18        14.26 o                         
   3  -1  -6         73.83         74.07         6.80 o                         
   3  -1  -5        546.24        563.87        10.38 o                         
  -3  -1  -5        327.40        341.35        17.86 o                         
  -3  -1  -6       2392.02       2091.14        15.38 o                         
  -3  -1  -7        390.29        352.06         7.37 o                         
  -3  -1  -8       1513.89       1485.70        10.98 o                         
  -3  -1  -9        557.25        513.28         5.90 o                         
  -3  -1 -10        843.28        769.55         6.77 o                         
  -3  -1 -11        680.45        798.91        11.22 o                         
   3  -1  12        112.01        145.17         7.91 o                         
   3  -1  13        116.80        114.01         6.13 o                         
   3  -1  14        167.44        169.35         5.01 o                         
   3  -1  15         28.75         30.23         3.81 o                         
   3   0 -16         40.37         38.74         4.23 o                         
   3   0 -15         55.46         49.92         3.85 o                         
   3   0 -14          4.53          2.63         0.37 o                         
   3   0 -13         25.78         43.47         4.57 o                         
   3   0 -13        166.64        178.24        12.64 o                         
   3   0 -12        733.44        810.51         7.95 o                         
   3   0 -11         53.05         54.93         5.49 o                         
   3   0 -10        275.84        273.35         7.46 o                         
   3   0 -10       1189.20       1259.33        11.46 o                         
   3   0  -9        211.42        202.72         4.51 o                         
   3   0  -8        724.26        646.27        13.87 o                         
   3   0  -8        752.43        709.60         8.10 o                         
   3   0  -7          4.29         21.31         7.04 o                         
   3   0  -7         48.15         76.48         8.22 o                         
   3   0  -6       1792.27       1677.94        13.23 o                         
   3   0  -5        678.59        660.41        10.78 o                         
   3   0  -4       4461.58       5714.24        49.26 o                         
   3   0  -3         77.48         83.36        11.19 o                         
   3   0  -2         45.24         43.69        13.78 o                         
   3   0  -1        929.73       1028.97        16.32 o                         
   3   0   0       2218.97       2548.01        40.67 o                         
   3   0   1         54.91         38.52        15.13 o                         
  -3   0  -2       1091.60        967.06        14.21 o                         
   3   0   3          1.67         13.45         7.17 o                         
  -3   0  -4       3901.87       3825.86        35.76 o                         
  -3   0  -5        183.77        217.76        11.87 o                         
  -3   0  -6        274.12        227.27         6.19 o                         
  -3   0  -7        177.80        188.29         5.37 o                         
   3   0   8       1202.76       1121.55         7.76 o                         
  -3   0  -9          3.07          5.87         3.26 o                         
  -3   0 -10          3.52          9.33         3.48 o                         
   3   0  11        316.77        381.05         8.36 o                         
   3   0  12         79.51         94.41         9.97 o                         
   3   0  13        109.85        106.61         5.43 o                         
   3   0  14         52.42         45.65         3.70 o                         
   3   0  15         38.38         31.57         3.78 o                         
   3   1 -16         86.33         81.47         5.84 o                         
   3   1 -15        250.90        232.28         5.63 o                         
   3   1 -14         36.92         59.98        10.18 o                         
   3   1 -13        473.76        462.35         6.81 o                         
   3   1 -12       1305.84       1321.20        13.65 o                         
   3   1 -11        153.93        154.81         6.61 o                         
   3   1 -10       1753.42       1700.71        10.60 o                         
   3   1  -9        104.96        117.55         4.11 o                         
   3   1  -8        406.53        433.56         8.77 o                         
   3   1  -7        955.80        917.11         8.09 o                         
   3   1  -6         75.84         66.57         4.41 o                         
   3   1  -5        544.05        779.52        25.98 o                         
   3   1  -4       2241.23       3049.24        37.01 o                         
  -3   1   3       1152.16       1462.55        19.80 o                         
  -3   1   2       3689.82       4345.95        27.88 o                         
   3   1  -1        156.87        218.03        10.00 o                         
   3   1   0       2786.29       3059.15         0.80 o                         
  -3   1  -1       2667.98       2804.76        24.14 o                         
  -3   1  -2        463.75        400.55        11.05 o                         
   3   1   3       1116.57       1009.19        14.51 o                         
  -3   1  -4       1861.56       1542.12        22.93 o                         
   3   1   5        335.80        346.29        12.33 o                         
  -3   1  -6       2247.43       1988.82        12.69 o                         
  -3   1  -7        416.44        361.26         6.24 o                         
   3   1   8       1450.89       1322.49         7.88 o                         
  -3   1  -9        532.54        496.85         5.24 o                         
   3   1  10        872.49        768.88         6.21 o                         
   3   1  11        732.42        685.74         9.09 o                         
   3   1  12         89.22         99.44         5.07 o                         
  -3   1 -12        186.94        198.52         9.16 o                         
   3   1  13        118.26         86.99         4.61 o                         
   3   1  14        157.81        135.34         4.00 o                         
   3   2 -17          5.07         10.53         2.93 o                         
   3   2 -16         35.21         38.04         3.90 o                         
   3   2 -15         21.65         26.90         6.66 o                         
   3   2 -14        143.81        168.54         5.57 o                         
   3   2 -13         85.77         76.68         5.79 o                         
  -3   2  12       1061.86       1072.59        12.09 o                         
   3   2 -11         97.91        125.32         6.19 o                         
   3   2 -10       1376.17       1351.09         9.70 o                         
   3   2  -9         81.68         82.37         5.69 o                         
   3   2  -9        192.02        214.65         9.72 o                         
   3   2  -8       1578.74       1628.00        17.31 o                         
   3   2  -7        818.67        833.02        13.31 o                         
   3   2  -6       3831.18       3734.85        19.63 o                         
  -3   2   5        364.35        366.28        13.65 o                         
  -3   2   4       1667.28       1830.81        28.85 o                         
  -3   2   3       2819.27       3029.90        25.35 o                         
  -3   2   2      18181.04      20177.94        48.13 o                         
   3   2  -1       3995.86       4687.59        23.66 o                         
   3   2   0       3650.28       4548.28         2.00 o                         
  -3   2  -1        467.07        424.30        11.95 o                         
   3   2   2       1599.71       1815.54        28.08 o                         
  -3   2  -3       1412.46       1281.02        15.92 o                         
  -3   2  -4       2560.29       2195.69        25.56 o                         
   3   2   5         26.29         19.72         7.40 o                         
   3   2   6       1574.74       1416.28        10.91 o                         
  -3   2  -7        427.75        396.63         6.01 o                         
   3   2   8        888.47        747.52         6.26 o                         
  -3   2  -9         75.76         79.66         3.20 o                         
  -3   2 -10        123.57        114.65         3.49 o                         
  -3   2 -11        844.26        796.41         8.81 o                         
   3   2  12         21.92         16.65         3.71 o                         
  -3   2 -12        117.79        101.76         7.42 o                         
  -3   2 -13         78.35         65.70         4.98 o                         
   3   3 -17          6.58          9.64         2.64 o                         
   3   3 -16         68.54         74.25         3.24 o                         
   3   3 -15         82.35         85.44         5.20 o                         
   3   3 -14        267.04        258.44         4.78 o                         
   3   3 -13        119.50        148.04        10.21 o                         
   3   3 -13         26.21         30.14         4.04 o                         
  -3   3  12        487.94        462.80         9.38 o                         
   3   3 -11        327.10        304.06         6.29 o                         
   3   3 -10        728.32        737.91         7.93 o                         
   3   3  -9         82.22         65.20        12.68 o                         
   3   3  -9        116.70        113.07         8.51 o                         
   3   3  -8        476.45        541.53        11.53 o                         
   3   3  -7       1171.72       1289.65        15.61 o                         
   3   3  -6        588.22        592.30        14.54 o                         
  -3   3   5        195.70        201.36        11.41 o                         
  -3   3   4       2047.48       2235.51        29.37 o                         
  -3   3   3        289.16        280.91        11.14 o                         
  -3   3   2       2351.96       2513.27        22.27 o                         
  -3   3   1       1224.26       1569.15        14.52 o                         
   3   3   0       2593.92       2924.52        24.86 o                         
  -3   3  -1        754.59        829.45        13.49 o                         
   3   3   2       5412.84       5439.44        43.47 o                         
  -3   3  -3       2440.48       2306.86        21.05 o                         
  -3   3  -4       2446.02       2060.35        24.49 o                         
  -3   3  -5        154.19        122.60         7.72 o                         
   3   3   6       2184.41       1855.48        21.06 o                         
  -3   3  -7        457.01        398.06         7.36 o                         
  -3   3  -8       1345.59       1049.41         6.59 o                         
  -3   3  -9        374.09        299.75         3.93 o                         
  -3   3 -10        369.54        296.50         4.82 o                         
  -3   3 -11         87.12         87.20         4.76 o                         
  -3   3 -12        174.30        187.46         8.03 o                         
  -3   3 -12        214.23        193.00         7.36 o                         
  -3   3 -13         85.08         60.69         4.79 o                         
   3   4 -17          2.53          5.78         2.23 o                         
   3   4 -16         48.11         58.63         2.88 o                         
   3   4 -15          6.87         12.02         4.28 o                         
   3   4 -14        346.72        353.07         4.90 o                         
   3   4 -13         26.90         25.28         3.82 o                         
   3   4 -12         96.26         85.85         5.40 o                         
  -3   4  11         59.29         64.78         5.75 o                         
  -3   4  10        658.19        620.98         6.25 o                         
   3   4  -9         47.52         38.54         5.49 o                         
   3   4  -9        138.21        114.31         8.25 o                         
   3   4  -8       1078.54       1003.07         9.76 o                         
   3   4  -7       1180.00       1154.77        12.90 o                         
  -3   4   6       2159.62       2065.80        22.15 o                         
  -3   4   5         56.38         82.77         8.68 o                         
   3   4  -4       1249.29       1093.79        20.29 o                         
  -3   4   3        170.24        193.36        10.37 o                         
   3   4  -2        907.90        917.37        14.11 o                         
  -3   4   1         24.50         32.78         7.98 o                         
  -3   4   0       1075.78       1126.40         0.51 o                         
  -3   4  -1        441.47        505.06        10.63 o                         
  -3   4  -2       1046.67        856.83        12.57 o                         
   3   4   3        413.69        361.36         9.44 o                         
   3   4   4       3019.76       2482.36        26.59 o                         
   3   4   5        863.14        750.18        13.05 o                         
  -3   4  -6         64.86         51.19         6.17 o                         
  -3   4  -7        184.32        140.56         8.87 o                         
  -3   4  -8        227.06        171.72         4.34 o                         
  -3   4  -9         17.36         19.53         2.56 o                         
  -3   4 -10        238.56        189.80         4.12 o                         
  -3   4 -11        100.25         92.20         4.50 o                         
  -3   4 -12        152.10        129.67         6.89 o                         
  -3   4 -12        154.03        125.28         6.65 o                         
  -3   4 -13         34.65         29.73         4.28 o                         
  -3   4 -14         86.67         72.42         4.04 o                         
   3   5 -16         68.51         71.54         2.58 o                         
   3   5 -15         46.64         49.21         4.32 o                         
   3   5 -14        252.01        213.32         5.77 o                         
   3   5 -13         19.18         21.66         3.64 o                         
   3   5 -12        852.98        856.25         9.35 o                         
  -3   5  11        209.68        209.40         6.86 o                         
   3   5 -10        260.49        236.20         9.17 o                         
   3   5  -9        185.64        172.44         7.37 o                         
   3   5  -9        410.47        439.29         8.80 o                         
   3   5  -8        951.02        895.25         9.50 o                         
  -3   5   7        606.23        622.31        10.04 o                         
   3   5  -6         41.78         43.40         7.07 o                         
   3   5  -5        462.86        432.62        10.20 o                         
  -3   5   4        299.86        291.96        12.24 o                         
  -3   5   3        806.93        784.79        19.72 o                         
   3   5  -3        985.81       1052.93        21.02 o                         
   3   5  -2         73.92         78.06         7.28 o                         
   3   5  -1       2018.72       2030.90        17.09 o                         
  -3   5   0        279.28        247.03        11.35 o                         
   3   5   1       1376.09       1336.18        13.64 o                         
   3   5   2       1768.12       1449.89        14.20 o                         
  -3   5  -3       1487.65       1268.30        14.07 o                         
  -3   5  -4        961.19        746.13        14.63 o                         
  -3   5  -5         69.23         56.16         6.08 o                         
  -3   5  -6        339.32        237.47         8.20 o                         
  -3   5  -7        196.77        102.17         8.11 o                         
   3   5   8        666.36        486.88         7.09 o                         
   3   5   9        221.41        165.54         5.03 o                         
   3   5  10         57.84         44.80         3.64 o                         
  -3   5 -11        125.93        113.81         7.71 o                         
  -3   5 -12        292.05        297.24         7.58 o                         
  -3   5 -13          7.06         10.66         3.74 o                         
   3   5  14         59.92         47.55         2.13 o                         
   3   6 -15         47.99         55.29         4.12 o                         
   3   6 -14         73.64         79.59         4.83 o                         
   3   6 -13          7.91          4.62         3.18 o                         
   3   6 -12        328.29        298.75         6.34 o                         
   3   6 -11        103.14        112.31         6.23 o                         
   3   6 -10        256.04        238.81        10.98 o                         
   3   6  -9        535.24        468.97        11.00 o                         
  -3   6   8        177.21        128.97        15.21 o                         
  -3   6   7        585.59        423.93        18.92 o                         
   3   6  -6        244.66        212.43         8.47 o                         
   3   6  -5        823.15        757.69        11.68 o                         
  -3   6   4       1468.97       1075.55        24.31 o                         
   3   6   1        406.59        404.34        13.13 o                         
  -3   6  -3        597.54        360.04         9.11 o                         
  -3   6  -4        903.87        527.54        14.37 o                         
  -3   6  -5        408.26        283.02         7.62 o                         
  -3   6  -6        109.64         59.87         7.42 o                         
  -3   6  -7        488.40        322.43        15.20 o                         
  -3   6  -9        583.96        474.55         8.98 o                         
  -3   6 -10         20.74         10.89         4.30 o                         
  -3   6 -11        224.42        217.87         8.50 o                         
  -3   6 -12        219.55        215.88         6.85 o                         
  -3   6 -13         43.10         41.17         3.88 o                         
  -3   6 -14         34.69         37.41         3.15 o                         
   3   7 -15         73.22         73.21         2.49 o                         
   3   7 -14         99.19        107.82         4.62 o                         
   3   7 -13         10.47         13.67         2.94 o                         
   3   7 -12        132.82        157.00         5.28 o                         
   3   7 -11         15.90         17.16         8.72 o                         
   3   7 -10        750.27        731.25        13.24 o                         
   3   7  -9          4.79          9.62         8.02 o                         
  -3   7 -10        475.91        471.21         8.67 o                         
  -3   7 -11         41.89         37.65         6.44 o                         
  -3   7 -12         92.91         99.69         5.70 o                         
  -3   7 -13         65.91         70.32         3.74 o                         
  -3   7 -14         60.21         68.59         3.02 o                         
   3   8 -14         80.44        101.65         3.96 o                         
   3   8 -13        111.26        119.17         3.20 o                         
   3   8 -12        190.30        188.00         5.01 o                         
   3   8 -11        101.38        102.58         9.08 o                         
   3   8 -10        415.65        451.19        11.60 o                         
   3   8  -9        127.36        126.78         8.64 o                         
   3   8  -8        593.40        600.53        15.15 o                         
  -3   8 -10         29.03         34.79         5.08 o                         
  -3   8 -11        113.01        113.12         6.52 o                         
  -3   8 -12         35.47         41.02         4.76 o                         
  -3   8 -13          2.70         -0.23         2.70 o                         
   3   9 -14         37.64         52.66         4.19 o                         
   3   9 -13         26.66         31.44         4.10 o                         
   3   9 -12        148.51        178.11         4.61 o                         
   3   9 -11         35.25         42.17         7.44 o                         
   3   9 -10        113.93        128.42         8.61 o                         
   3   9  -9        134.69        123.13         8.06 o                         
   3   9  -8        233.59        253.43        11.82 o                         
  -3   9 -10        175.69        176.92         5.87 o                         
  -3   9 -11        155.68        149.73         6.14 o                         
  -3   9 -12         96.30        115.88         4.50 o                         
  -3   9 -13         15.49         17.88         2.14 o                         
   3  10 -12        146.95        138.44         3.53 o                         
   3  10 -11        120.41        137.04         4.74 o                         
   3  10 -10        287.06        312.84         8.14 o                         
   3  10  -9        151.75        150.99         7.07 o                         
   3  10  -8        793.15        764.28        13.95 o                         
  -3  10 -10          3.43          7.71         3.68 o                         
  -3  10 -11         76.80         94.41         4.58 o                         
  -3  10 -12         32.28         38.24         3.06 o                         
   3  11 -11        119.95        128.96         3.74 o                         
   3  11 -10         96.15         95.02         4.61 o                         
   3  11  -9         54.85         52.29         5.13 o                         
   3  11  -8         94.37        112.37         7.89 o                         
   3  11  -7        263.59        265.90         9.73 o                         
  -3  11  -9         60.00         68.48         3.84 o                         
  -3  11 -10         26.73         32.59         2.95 o                         
  -3  11 -11         29.33         24.94         2.87 o                         
   3  12  -8        339.46        337.67         7.62 o                         
   3  12  -7        131.07        143.83         7.19 o                         
  -3  12  -9         25.14         24.13         2.64 o                         
  -3  12 -10          3.88          6.73         1.89 o                         
  -3  13  -8         93.54         79.42         3.23 o                         
  -4 -15   6         17.80         14.28         1.63 o                         
  -4 -15   5         22.09         33.48         2.01 o                         
  -4 -15   4         46.78         46.67         2.95 o                         
  -4 -15   3         57.04         72.28         3.02 o                         
  -4 -15   2         68.42         85.08         2.90 o                         
  -4 -15   1         89.58         94.48         3.53 o                         
  -4 -15   0         15.11         13.86         0.18 o                         
  -4 -15  -1         27.80         36.71         1.79 o                         
   4 -15   1         84.00         82.74         2.62 o                         
   4 -15   2         24.14         29.25         1.81 o                         
   4 -15   3         93.01        102.88         1.97 o                         
   4 -15   4         20.98         26.44         1.98 o                         
  -4 -14   8          9.72         10.19         1.84 o                         
  -4 -14   7         56.84         69.02         2.99 o                         
  -4 -14   6         37.01         41.98         1.38 o                         
  -4 -14   5        138.27        142.19         2.03 o                         
  -4 -14   4        138.97        142.59         2.77 o                         
  -4 -14   3         32.29         29.59         2.49 o                         
  -4 -14   2         64.22         69.37         2.25 o                         
   4 -14  -1         15.05         13.70         1.40 o                         
  -4 -14   1         44.45         50.29         4.10 o                         
   4 -14   0         26.71         22.39         0.24 o                         
  -4 -14  -1         56.13         62.18         2.51 o                         
   4 -14   2         73.66         84.00         2.28 o                         
   4 -14   3         58.94         56.99         1.83 o                         
   4 -14   4         37.19         45.43         2.31 o                         
   4 -14   5         22.22         23.22         1.16 o                         
   4 -14   6          8.34          6.89         1.46 o                         
   4 -14   7         31.96         26.96         1.59 o                         
  -4 -13   9         15.24         11.24         1.22 o                         
  -4 -13   8        100.20        100.94         2.56 o                         
  -4 -13   7         52.81         53.54         2.31 o                         
  -4 -13   6         10.37         12.88         1.57 o                         
  -4 -13   5        114.50        119.17         2.39 o                         
  -4 -13   4         80.50         86.90         3.06 o                         
  -4 -13   3        242.20        245.76         3.07 o                         
   4 -13  -2         72.25         75.64         1.65 o                         
   4 -13  -1         77.31         84.68         2.83 o                         
  -4 -13   1        115.14        108.59         3.08 o                         
  -4 -13   0         85.14        107.28         0.28 o                         
  -4 -13  -1         52.01         63.75         2.25 o                         
   4 -13   1        106.26        112.19         3.25 o                         
  -4 -13  -2         28.13         37.33         1.68 o                         
  -4 -13  -3        316.12        358.04         2.86 o                         
  -4 -13  -4         29.71         34.77         2.14 o                         
   4 -13   5         40.55         45.26         1.74 o                         
   4 -13   6          6.31          6.96         1.31 o                         
   4 -13   7         78.10         75.82         1.67 o                         
   4 -13   8         47.46         41.64         1.56 o                         
  -4 -12  10          0.35          2.22         1.18 o                         
  -4 -12   9         51.85         49.11         1.90 o                         
  -4 -12   8         36.96         37.22         2.40 o                         
  -4 -12   7         99.47         91.79         3.27 o                         
  -4 -12   6         21.84         21.86         2.50 o                         
  -4 -12   5          5.49          5.83         1.69 o                         
  -4 -12   4        236.87        240.42         3.90 o                         
  -4 -12   3        155.56        154.13         2.37 o                         
   4 -12  -2         15.10         14.27         1.26 o                         
   4 -12  -1          1.21         -0.56         1.80 o                         
   4 -12  -1         12.76         12.24         2.54 o                         
  -4 -12   0        105.59        107.34         0.22 o                         
   4 -12   1         13.62         10.55         2.70 o                         
  -4 -12  -1         15.02         22.30         3.61 o                         
  -4 -12  -2         48.18         50.24         1.74 o                         
  -4 -12  -3         96.66         91.79         2.28 o                         
   4 -12   4        134.20        132.52         2.59 o                         
  -4 -12  -5         14.21         16.63         1.53 o                         
   4 -12   6         21.91         19.46         2.01 o                         
   4 -12   7         62.81         71.69         3.53 o                         
   4 -12   8         53.44         42.17         2.59 o                         
   4 -12   9          9.32          6.00         1.18 o                         
  -4 -11  11         14.82         15.12         1.47 o                         
  -4 -11  10        113.19        112.94         2.38 o                         
  -4 -11   9         20.15         20.25         2.18 o                         
  -4 -11   8        136.75        124.57         3.87 o                         
  -4 -11   7        165.66        163.85         3.40 o                         
  -4 -11   6        238.75        202.19         3.19 o                         
  -4 -11   5          2.22          0.26         1.91 o                         
  -4 -11   5         10.55         20.70         5.29 o                         
  -4 -11   4        290.74        301.18         3.65 o                         
  -4 -11   3        229.01        218.75         2.85 o                         
  -4 -11   2        166.35        185.09         2.12 o                         
   4 -11  -1        201.54        244.71         3.41 o                         
  -4 -11   1        450.72        484.73         6.21 o                         
  -4 -11   0        479.23        509.93         0.46 o                         
   4 -11   1        380.92        381.27         3.45 o                         
  -4 -11  -1        504.36        534.87         6.77 o                         
   4 -11   2          4.33          8.33         1.68 o                         
   4 -11   3        104.76        135.07         5.95 o                         
   4 -11   3        139.40        138.33         3.05 o                         
  -4 -11  -4        149.55        155.98         3.51 o                         
  -4 -11  -5        293.08        304.15         3.35 o                         
   4 -11   6          2.11          4.61         2.14 o                         
   4 -11   7        230.71        238.87         3.81 o                         
   4 -11   8         48.38         64.62         3.79 o                         
   4 -11   9         67.51         70.78         2.56 o                         
   4 -11  10          4.85          6.82         1.03 o                         
  -4 -10  12        119.87        106.52         2.58 o                         
  -4 -10  11        197.05        156.04         3.25 o                         
  -4 -10  10        215.58        192.52         6.47 o                         
  -4 -10   9        157.71        157.23         3.68 o                         
  -4 -10   8        314.95        293.63         5.69 o                         
  -4 -10   7        125.36        112.87         3.17 o                         
  -4 -10   6        234.18        236.08         2.81 o                         
  -4 -10   5        361.32        342.63         4.26 o                         
  -4 -10   5        489.11        422.22         8.79 o                         
   4 -10  -4         33.52         35.39         2.75 o                         
  -4 -10   3        701.51        728.08        10.39 o                         
   4 -10  -3       1227.92       1278.61         5.62 o                         
  -4 -10   2        841.08        803.12         4.13 o                         
  -4 -10   1         45.92         53.01         2.08 o                         
  -4 -10   1        223.04        226.00         6.00 o                         
   4 -10   0        236.67        225.74         0.32 o                         
  -4 -10  -1        253.87        246.20         2.96 o                         
  -4 -10  -1        280.82        280.88         8.65 o                         
  -4 -10  -2        121.68        114.39         2.35 o                         
   4 -10   3         80.93         71.36         5.44 o                         
  -4 -10  -3        240.47        232.00         4.08 o                         
  -4 -10  -4        658.00        684.86         6.62 o                         
  -4 -10  -5          5.00          2.92         2.32 o                         
   4 -10   6         34.61         42.22         2.17 o                         
   4 -10   7        252.50        280.58         4.63 o                         
   4 -10   8        149.80        168.64         5.43 o                         
   4 -10   9         16.90         20.81         2.91 o                         
   4 -10  10         18.77         20.04         2.41 o                         
   4 -10  11         68.04         71.91         2.70 o                         
  -4  -9  13          8.39         16.44         2.79 o                         
  -4  -9  12         72.01         70.83         5.09 o                         
  -4  -9  11         23.33          7.79         5.39 o                         
  -4  -9  10         52.16         50.84         4.12 o                         
  -4  -9  10        203.23        198.34         7.54 o                         
  -4  -9   9        203.47        191.67         4.52 o                         
  -4  -9   8        394.09        362.54         6.36 o                         
  -4  -9   7        115.15        113.85         3.17 o                         
  -4  -9   6        105.35         93.02         2.50 o                         
  -4  -9   5        161.61        160.71         2.80 o                         
   4  -9  -4        296.09        287.96         3.75 o                         
  -4  -9   3        451.66        427.77         3.71 o                         
   4  -9  -2        346.02        358.72         2.91 o                         
  -4  -9   1        950.91        884.45         4.66 o                         
  -4  -9   1       1260.15       1160.79        13.85 o                         
   4  -9   0        764.20        779.30         0.51 o                         
  -4  -9  -1        493.02        474.55         4.04 o                         
  -4  -9  -1       1124.96       1081.26        13.15 o                         
  -4  -9  -2        117.63        114.40         2.59 o                         
   4  -9   3        451.80        441.76         8.43 o                         
  -4  -9  -3        461.40        460.54         4.38 o                         
  -4  -9  -4        313.23        296.83         4.33 o                         
  -4  -9  -5        190.10        193.31         3.11 o                         
  -4  -9  -6        214.72        253.66         3.21 o                         
   4  -9   7        638.36        691.30         6.62 o                         
   4  -9   8        397.48        439.59         7.90 o                         
   4  -9   9         87.63         95.67         4.17 o                         
   4  -9  10        230.46        207.69         4.15 o                         
   4  -9  11         66.70         64.10         3.37 o                         
   4  -9  12         12.90         12.91         1.60 o                         
  -4  -8  14         34.16         36.22         2.87 o                         
  -4  -8  13        112.38        123.39         4.47 o                         
  -4  -8  12         48.65         81.14         6.11 o                         
  -4  -8  11        263.54        301.99        10.10 o                         
   4  -8 -10        278.33        260.15         4.86 o                         
   4  -8  -9        597.76        543.64         5.82 o                         
   4  -8  -8        331.32        332.78         5.15 o                         
   4  -8  -7        364.86        366.89         4.78 o                         
  -4  -8   6        173.11        150.72         2.85 o                         
  -4  -8   5       1139.27       1027.88         4.55 o                         
  -4  -8   4        979.92        866.72         4.94 o                         
  -4  -8   3        476.82        459.64         8.47 o                         
   4  -8  -3        542.13        509.12         3.87 o                         
   4  -8  -2        238.52        216.12         2.86 o                         
  -4  -8   1        369.19        344.49         3.05 o                         
   4  -8   0        282.51        281.36         0.33 o                         
   4  -8   1         41.33         47.30         2.51 o                         
   4  -8   2         71.89         66.96         2.38 o                         
  -4  -8  -3        137.16        144.48         3.47 o                         
  -4  -8  -3        181.39        195.26         5.67 o                         
  -4  -8  -4        399.49        382.34         4.39 o                         
   4  -8   5        122.61        131.93         2.92 o                         
  -4  -8  -6        138.91        156.95         2.94 o                         
  -4  -8  -7        444.48        431.83         5.74 o                         
   4  -8   8        157.16        181.54         6.55 o                         
   4  -8   9        182.21        180.38         5.28 o                         
   4  -8  10         19.75         21.57         3.52 o                         
   4  -8  11        116.48        124.64         4.58 o                         
   4  -8  12          0.10          5.55         1.96 o                         
   4  -8  13         10.34         11.32         2.08 o                         
  -4  -7  15         47.16         49.43         3.75 o                         
  -4  -7  12        304.41        273.78         5.32 o                         
   4  -7 -11        175.84        193.33         5.13 o                         
  -4  -7  10         41.67         52.39         3.92 o                         
   4  -7 -10        112.53        112.48         7.14 o                         
  -4  -7   9        341.13        307.00         4.59 o                         
   4  -7  -8        456.36        457.36         5.43 o                         
   4  -7  -7         75.78         97.52         4.28 o                         
   4  -7  -6          1.11          2.14         2.50 o                         
   4  -7  -5        303.89        311.74         3.01 o                         
  -4  -7   4        727.73        722.50         5.03 o                         
   4  -7  -3        248.13        221.12         6.40 o                         
   4  -7  -3        782.96        833.59         5.24 o                         
   4  -7  -2         45.07         31.80         2.46 o                         
   4  -7  -1        428.59        396.54         5.11 o                         
   4  -7   0        463.41        466.68         0.67 o                         
  -4  -7  -1        349.23        333.79         4.16 o                         
   4  -7   2        541.89        504.39         4.34 o                         
   4  -7   3        846.43        784.18         5.74 o                         
  -4  -7  -3        943.35        917.85        10.91 o                         
   4  -7   4        634.51        612.18         6.13 o                         
  -4  -7  -5        378.52        364.89         4.10 o                         
  -4  -7  -6         72.96         80.63         2.60 o                         
   4  -7   7        305.08        338.52         7.69 o                         
   4  -7   8        867.27        943.77        10.25 o                         
   4  -7   9        165.47        213.70         8.13 o                         
   4  -7  10         91.07         92.85         6.14 o                         
   4  -7  11         44.57         38.10         5.86 o                         
   4  -7  12         39.13         38.85         3.42 o                         
  -4  -6  15         90.92         89.87         4.91 o                         
   4  -6 -14         80.75         99.59         3.32 o                         
   4  -6 -13        199.70        221.31         7.89 o                         
   4  -6 -12        134.32        127.04         5.37 o                         
   4  -6 -11         89.87         90.19         4.90 o                         
  -4  -6  10         52.63         82.02        13.09 o                         
   4  -6 -10         94.57        110.20         4.75 o                         
   4  -6  -9        607.78        584.22         4.63 o                         
  -4  -6   8        523.78        544.26         4.87 o                         
   4  -6  -7        208.78        215.23         3.79 o                         
  -4  -6   6       1004.67       1055.95         5.36 o                         
  -4  -6   5        206.08        186.75         3.11 o                         
  -4  -6   4       1131.72       1177.20         6.10 o                         
   4  -6  -3       1784.41       1776.04         8.94 o                         
   4  -6  -3       2200.30       2208.56        10.41 o                         
  -4  -6   2        227.15        224.64         4.21 o                         
   4  -6  -1        534.90        566.47         4.55 o                         
   4  -6   0         57.76         69.33         0.26 o                         
  -4  -6  -1        291.83        291.27         3.29 o                         
   4  -6   2        330.81        306.21         3.17 o                         
   4  -6   3       1932.99       1881.49         7.16 o                         
  -4  -6  -3       2160.55       2158.48        15.98 o                         
   4  -6   4        610.23        596.92         5.32 o                         
  -4  -6  -5         69.56         81.13         2.82 o                         
  -4  -6  -6         17.48         24.45         3.02 o                         
  -4  -6  -7        203.66        206.26         6.46 o                         
   4  -6   8        284.22        278.19         6.73 o                         
  -4  -6  -9         17.88         22.22         4.50 o                         
   4  -6  10         19.01         20.27         4.19 o                         
   4  -6  11        187.48        220.70         6.19 o                         
   4  -6  12         27.46         23.91         2.84 o                         
   4  -6  13         50.02         52.86         3.68 o                         
   4  -6  14         28.43         25.69         2.39 o                         
  -4  -5  16         87.50         72.45         3.07 o                         
  -4  -5  15         21.72         24.66         2.81 o                         
   4  -5 -14        316.34        366.90         6.48 o                         
   4  -5 -13         45.34         54.12         3.40 o                         
   4  -5 -12        166.05        189.69         6.71 o                         
   4  -5 -11        253.34        304.76         7.54 o                         
  -4  -5  10          4.88          7.41         4.34 o                         
   4  -5 -10        222.79        249.56         5.67 o                         
   4  -5  -9        128.42        106.40         3.30 o                         
   4  -5  -8        467.51        449.30         5.67 o                         
   4  -5  -7        185.20        183.94         4.61 o                         
  -4  -5   6         94.19        109.76         3.55 o                         
  -4  -5   5       1062.63       1124.51         8.45 o                         
   4  -5  -4        732.01        722.46         8.83 o                         
  -4  -5   3       1063.64       1076.86        12.77 o                         
   4  -5  -3       2099.07       2861.86        37.62 o                         
  -4  -5   2        264.29        227.26         6.72 o                         
  -4  -5   1       1334.50       1404.87        11.45 o                         
   4  -5   0        411.08        546.34         0.58 o                         
  -4  -5  -1       1542.82       1375.99        12.37 o                         
  -4  -5  -2        622.54        601.30         6.61 o                         
   4  -5   3       4466.86       4178.37        12.06 o                         
  -4  -5  -4       1622.18       1623.38         7.69 o                         
   4  -5   5        931.87        807.39         4.78 o                         
  -4  -5  -6        206.42        214.20         4.26 o                         
  -4  -5  -7        766.28        878.01         6.84 o                         
  -4  -5  -8        211.51        230.54         4.93 o                         
  -4  -5  -9        238.31        259.13         4.14 o                         
  -4  -5 -10         34.94         44.29         3.47 o                         
   4  -5  11        209.06        229.72         5.52 o                         
   4  -5  12         18.79         14.36         4.70 o                         
  -4  -5 -12         57.18         62.02         7.65 o                         
   4  -5  13          3.94          4.25         2.48 o                         
   4  -5  14         22.27         20.26         2.88 o                         
   4  -4 -16         54.56         56.88         2.14 o                         
   4  -4 -15        217.33        219.03         5.43 o                         
   4  -4 -14         82.01        111.52         5.84 o                         
   4  -4 -13        218.21        231.44         4.72 o                         
   4  -4 -12         18.14         24.86         5.25 o                         
  -4  -4  11        332.46        379.18         6.52 o                         
   4  -4 -10        232.13        226.51         7.52 o                         
   4  -4 -10        295.44        349.03         6.58 o                         
  -4  -4   9        134.50        133.62         3.78 o                         
   4  -4  -8        624.16        749.86         6.83 o                         
  -4  -4   7        332.75        389.01         7.09 o                         
   4  -4  -6       1040.97       1053.59         7.54 o                         
  -4  -4   5        871.75        997.11        14.53 o                         
  -4  -4   4       2338.79       2531.17        32.16 o                         
  -4  -4   3        279.94        230.73        11.65 o                         
   4  -4  -2        542.42        533.90        13.65 o                         
  -4  -4   1       1418.29       1629.97        14.63 o                         
  -4  -4   0        763.27        842.44         0.73 o                         
  -4  -4  -1        331.96        348.35         7.50 o                         
  -4  -4  -2        133.96        142.90         8.07 o                         
  -4  -4  -3       5796.76       5620.86        18.99 o                         
  -4  -4  -4       3874.46       3830.61        13.59 o                         
  -4  -4  -5        339.82        317.98         4.41 o                         
  -4  -4  -6         25.54         27.38         3.18 o                         
   4  -4   7        317.59        303.14         4.89 o                         
   4  -4   8        154.84        163.87         4.57 o                         
  -4  -4  -9        205.21        244.84         4.17 o                         
   4  -4  10         17.76         25.80         3.42 o                         
  -4  -4 -11        337.87        418.71         8.95 o                         
   4  -4  12         26.51         32.84         5.35 o                         
  -4  -4 -12         51.08         60.26         8.10 o                         
  -4  -4 -13        154.51        169.56         4.14 o                         
   4  -4  14         14.48          4.22         2.21 o                         
   4  -3 -16        141.23        177.19         3.57 o                         
   4  -3 -15         90.18        108.82         4.93 o                         
   4  -3 -14        215.97        253.39         5.83 o                         
   4  -3 -13         46.00         55.14         4.24 o                         
   4  -3 -12        224.16        232.21         5.39 o                         
   4  -3 -11        261.81        285.60         6.30 o                         
   4  -3 -10         12.18         20.96         7.28 o                         
   4  -3 -10        357.69        433.91         7.46 o                         
   4  -3  -9        179.83        203.78         4.25 o                         
   4  -3  -8        705.65        735.22         6.85 o                         
   4  -3  -7       1077.97       1304.03        13.74 o                         
   4  -3  -6         91.25        119.40         8.34 o                         
  -4  -3   5        186.54        199.50         9.42 o                         
   4  -3  -4       1761.87       2071.36        31.90 o                         
  -4  -3   3       2996.82       2780.51        25.77 o                         
  -4  -3   2       7911.50       6824.68        20.35 o                         
  -4  -3   1       6144.65       6728.93        23.50 o                         
   4  -3   0       1546.17       1694.19         1.03 o                         
  -4  -3  -1       2433.41       2275.65        14.87 o                         
   4  -3   2        309.47        281.36         9.65 o                         
  -4  -3  -3       1371.65       1289.35        15.25 o                         
  -4  -3  -4       2124.24       2245.80        23.87 o                         
   4  -3   5       1935.26       1801.99         8.03 o                         
   4  -3   6         41.49         31.17         3.16 o                         
  -4  -3  -7        506.31        522.64         5.51 o                         
  -4  -3  -8        361.51        372.46         5.22 o                         
   4  -3   9         82.90         80.47         3.42 o                         
  -4  -3 -10         49.14         60.35         3.73 o                         
  -4  -3 -11        200.31        213.37         7.77 o                         
   4  -3  12         18.69         32.05         5.66 o                         
  -4  -3 -12         20.96         34.58         8.20 o                         
  -4  -3 -13          3.25          9.51         3.42 o                         
  -4  -3 -14          5.72          8.85         2.47 o                         
   4  -3  15         38.92         35.86         3.48 o                         
   4  -2 -17         49.52         58.49         3.63 o                         
  -4  -2  16         60.12         56.90         3.21 o                         
   4  -2 -15        315.09        330.97         5.77 o                         
   4  -2 -14        215.46        216.07         5.70 o                         
   4  -2 -13        406.67        481.37        12.83 o                         
   4  -2 -12        604.94        667.73         7.99 o                         
  -4  -2  11        804.27        903.56        10.95 o                         
  -4  -2  10        450.86        442.94        22.81 o                         
   4  -2 -10        520.44        586.86         8.26 o                         
   4  -2  -9        629.35        671.28         6.59 o                         
   4  -2  -8       1452.80       1660.25        10.52 o                         
   4  -2  -7        854.60       1145.63        13.02 o                         
   4  -2  -6       3495.46       4252.00        28.42 o                         
  -4  -2   5       1318.96       1592.07        25.17 o                         
   4  -2  -4       2078.76       2220.07        31.44 o                         
  -4  -2   3      10941.81      10473.83        48.44 o                         
  -4  -2   2       1515.33       1598.44         9.91 o                         
  -4  -2   1       3239.09       3304.74        16.18 o                         
  -4  -2   0       1921.43       2426.26         1.15 o                         
   4  -2   1        740.70        771.38        11.65 o                         
  -4  -2  -2        730.37        751.46        11.66 o                         
   4  -2   3       1476.98       1549.35        16.66 o                         
  -4  -2  -4       2401.27       2630.66        26.08 o                         
   4  -2   5        191.64        200.23         4.79 o                         
  -4  -2  -6         58.02         55.84         4.00 o                         
   4  -2   7        758.84        823.02         7.52 o                         
  -4  -2  -8        683.35        733.73         7.56 o                         
  -4  -2  -9        470.08        571.15         6.31 o                         
   4  -2  10        164.22        156.40         4.24 o                         
   4  -2  11        408.55        457.99         8.14 o                         
   4  -2  12          2.84         12.07         5.56 o                         
  -4  -2 -12         61.07         83.73         8.99 o                         
  -4  -2 -13         53.15         62.38         3.81 o                         
  -4  -2 -14         23.58         26.75         2.54 o                         
   4  -2  15         33.73         19.80         3.66 o                         
   4  -1 -17         36.65         47.66         4.03 o                         
  -4  -1  16         91.97         90.50         3.98 o                         
   4  -1 -15        134.50        122.92         5.38 o                         
   4  -1 -14        189.75        150.76         6.19 o                         
   4  -1 -13        117.75        139.34        10.77 o                         
  -4  -1  12        739.37        900.41        12.75 o                         
   4  -1 -11        528.18        621.73        13.01 o                         
   4  -1 -10        132.03        108.96        11.53 o                         
   4  -1 -10        581.34        683.63        17.10 o                         
   4  -1  -9        351.67        423.55         8.96 o                         
   4  -1  -8        981.14       1075.71        11.33 o                         
   4  -1  -7        587.59        615.77        18.61 o                         
   4  -1  -6         89.54        113.67        10.41 o                         
  -4  -1  -5         41.30         84.30        13.59 o                         
  -4  -1  -6        946.59        888.87         7.98 o                         
  -4  -1  -7        178.81        155.59         6.73 o                         
  -4  -1  -8        718.12        718.37         9.64 o                         
  -4  -1  -9        563.10        578.02         8.06 o                         
  -4  -1 -10        103.33         90.69         4.90 o                         
  -4  -1 -11        163.04        160.74         6.68 o                         
   4  -1  12         11.27         17.94         4.13 o                         
  -4  -1 -13         77.94         78.83         3.61 o                         
  -4  -1 -14         28.76         30.12         2.51 o                         
  -4  -1 -15         22.15         19.18         3.77 o                         
   4   0 -16         82.42         66.20         3.23 o                         
   4   0 -15        110.12         80.77         4.89 o                         
   4   0 -14         39.01         14.37         9.58 o                         
   4   0 -13       1314.41       1450.63        18.25 o                         
  -4   0  12        738.25        800.94        10.17 o                         
   4   0 -11       2166.73       2314.14        15.71 o                         
  -4   0  10        159.19        152.29         9.29 o                         
   4   0 -10        170.31        168.98         7.99 o                         
   4   0  -9        395.93        425.76         7.43 o                         
  -4   0   8        783.12        808.31        10.38 o                         
  -4   0   7        511.71        644.95        10.25 o                         
   4   0  -6         92.20        100.46        12.93 o                         
   4   0  -5         11.05         37.97        12.34 o                         
  -4   0   4       3125.03       3244.89        36.24 o                         
  -4   0   3       6017.96       6151.98        38.77 o                         
   4   0  -2       2105.20       2568.22        20.41 o                         
   4   0  -1       5083.80       5712.22        29.34 o                         
   4   0   0       1049.25       1362.92         0.42 o                         
   4   0   1        292.92        369.76        13.85 o                         
  -4   0  -2        756.37        726.82        14.72 o                         
   4   0   3        239.42        302.97        15.50 o                         
   4   0   4       1043.38        930.68        19.49 o                         
   4   0   5          8.13         15.10         7.68 o                         
  -4   0  -6        114.30         87.37         3.47 o                         
  -4   0  -7       1033.90        951.98         7.13 o                         
  -4   0  -8        835.60        863.70         6.24 o                         
  -4   0  -9        635.42        669.71         6.05 o                         
  -4   0 -10        167.88        199.11         4.20 o                         
   4   0  11        152.25        159.35         5.08 o                         
  -4   0 -12         10.49         11.23         3.71 o                         
  -4   0 -13        196.78        192.15         4.00 o                         
   4   0  14          8.99          8.80         2.22 o                         
   4   0  15         29.42         13.71         0.32 o                         
   4   1 -17         16.94         24.85         3.38 o                         
   4   1 -16         93.04        140.82         4.71 o                         
   4   1 -15        129.07        153.18         0.45 o                         
   4   1 -14        187.42        143.79         9.28 o                         
   4   1 -13        125.55        111.03         8.39 o                         
  -4   1  12        726.18        776.07         9.72 o                         
   4   1 -11        547.44        569.37        10.01 o                         
  -4   1  10        124.08        101.42        15.44 o                         
   4   1 -10        585.17        625.46         9.29 o                         
   4   1  -9        339.14        406.10         7.07 o                         
   4   1  -8       1024.05       1091.83        11.31 o                         
  -4   1   7        586.14        596.90         9.67 o                         
   4   1  -6         86.45        109.59        11.57 o                         
  -4   1   5        705.79        745.73        18.47 o                         
  -4   1   4       1878.85       1702.22        27.82 o                         
  -4   1   3       6518.12       6497.48        39.75 o                         
  -4   1   2       4248.25       4700.93        33.52 o                         
   4   1  -1       3825.13       3999.50        24.96 o                         
  -4   1   0       6661.60       8203.41         1.03 o                         
  -4   1  -1       4474.57       5021.58        35.65 o                         
  -4   1  -2       1071.12       1094.60        17.83 o                         
   4   1   3        550.81        463.38        16.96 o                         
  -4   1  -4        738.13        635.14        16.67 o                         
   4   1   5         31.13         52.61         7.75 o                         
  -4   1  -6        960.29        783.80         8.92 o                         
   4   1   7        203.49        182.70         4.85 o                         
   4   1   8        716.74        560.87         5.76 o                         
  -4   1  -9        566.36        469.98         4.56 o                         
  -4   1 -10        104.81         84.06         3.34 o                         
  -4   1 -11        177.21        163.30         5.49 o                         
   4   1  12         10.57         10.92         3.25 o                         
  -4   1 -13         82.20         81.61         5.03 o                         
  -4   1 -14         27.27         26.16         3.63 o                         
  -4   1 -15         21.23          2.88         0.28 o                         
   4   2 -17         31.87         35.32         3.03 o                         
   4   2 -16         69.75         80.11         6.14 o                         
   4   2 -15        297.12        274.92         5.75 o                         
  -4   2  12        585.53        524.75         7.88 o                         
   4   2 -11        780.89        677.22         9.73 o                         
  -4   2  10        460.67        389.04        20.16 o                         
   4   2 -10        530.88        490.01        10.10 o                         
   4   2  -9        645.24        568.54         6.87 o                         
   4   2  -8       1490.81       1347.92        10.74 o                         
   4   2  -7        896.26        910.81        12.00 o                         
   4   2  -6       3553.71       3669.60        31.77 o                         
   4   2  -5       1393.27       1385.27        20.93 o                         
   4   2  -4       2147.08       2186.38        30.34 o                         
  -4   2   3      11240.31      11522.46        51.83 o                         
  -4   2   2       1512.31       1741.11        21.86 o                         
   4   2  -1       3302.21       3713.55        24.09 o                         
  -4   2   0       1914.24       2372.82         0.99 o                         
   4   2   1        784.50        909.60        17.39 o                         
  -4   2  -2        706.09        780.00        15.87 o                         
   4   2   3       1478.81       1522.71        19.90 o                         
  -4   2  -4       2441.27       2117.76        26.32 o                         
  -4   2  -5        188.47        177.42         9.09 o                         
   4   2   6         52.38         44.14         4.41 o                         
   4   2   7        750.36        596.15         6.74 o                         
   4   2   8        689.80        554.83         5.56 o                         
  -4   2  -9        470.66        424.67         4.69 o                         
  -4   2 -10        156.59        117.41         3.44 o                         
  -4   2 -11        390.50        354.04         7.88 o                         
  -4   2 -12         63.09         71.52         6.79 o                         
  -4   2 -13         49.69         47.27         4.57 o                         
  -4   2 -14         20.85         20.99         3.51 o                         
   4   2  15         25.89         18.69         2.76 o                         
   4   3 -17          2.48          6.39         2.48 o                         
   4   3 -16        132.32        187.68         6.17 o                         
   4   3 -15         93.33        103.80         0.36 o                         
   4   3 -12        232.91        218.21         7.61 o                         
   4   3 -11        275.88        245.97         8.61 o                         
  -4   3  10         18.10         21.24        12.40 o                         
   4   3 -10        364.24        345.61         8.57 o                         
   4   3  -9        185.40        177.51         5.81 o                         
   4   3  -8        752.41        680.01         9.92 o                         
  -4   3   7       1080.56       1037.50        21.21 o                         
   4   3  -6        105.27        100.99         5.51 o                         
  -4   3   5        198.44        172.56        10.24 o                         
  -4   3   4       1726.21       1683.79        26.48 o                         
   4   3  -3       2908.92       2888.75        27.11 o                         
   4   3  -2       7735.22       8491.09        42.36 o                         
   4   3  -1       6126.09       6696.94        31.08 o                         
   4   3   0       1557.94       1841.28         0.94 o                         
   4   3   1       2264.16       2327.58        23.99 o                         
   4   3   2        323.19        347.67        17.56 o                         
  -4   3  -3       1343.97       1225.68        18.31 o                         
   4   3   4       2191.27       1933.96        25.99 o                         
   4   3   5       1867.65       1555.06        19.49 o                         
   4   3   6         54.22         33.42         4.20 o                         
  -4   3  -7        495.59        373.13         5.61 o                         
  -4   3  -8        376.81        287.99         5.38 o                         
   4   3   9         86.53         63.73         3.30 o                         
  -4   3 -10         54.16         46.70         3.17 o                         
  -4   3 -11        185.55        156.43         7.89 o                         
  -4   3 -12         17.11         19.54         4.50 o                         
  -4   3 -13          2.16          0.08         4.01 o                         
  -4   3 -14          6.76          6.82         3.35 o                         
  -4   3 -15         41.43         48.44         3.67 o                         
   4   4 -16         56.80         57.77         3.13 o                         
   4   4 -15        214.98        200.38         5.49 o                         
  -4   4  12         23.33         26.71        14.43 o                         
  -4   4  11        334.52        326.96         6.50 o                         
   4   4 -10        220.81        228.93         7.37 o                         
  -4   4  10        281.18        278.48         7.21 o                         
   4   4  -9        120.99        107.13         5.02 o                         
  -4   4   8        603.70        580.07         9.44 o                         
   4   4  -7        372.53        355.43         8.05 o                         
   4   4  -6       1066.40        905.40        15.18 o                         
  -4   4   5        952.09        781.17        13.90 o                         
   4   4  -4       2415.79       2148.84        26.81 o                         
  -4   4   3        331.74        294.69        11.57 o                         
   4   4  -2        548.04        549.34        14.24 o                         
  -4   4   1       1415.44       1542.84        19.48 o                         
   4   4   0        758.74        818.95        17.06 o                         
  -4   4  -1        351.37        372.48        11.62 o                         
   4   4   2        134.83        165.54        14.56 o                         
  -4   4  -3       5766.76       5403.14        33.28 o                         
   4   4   4       3928.38       3570.70        33.79 o                         
   4   4   5        344.06        303.94        10.50 o                         
  -4   4  -6         24.53         24.43         6.42 o                         
  -4   4  -7        321.12        230.41         4.78 o                         
  -4   4  -8        141.85        107.51         4.28 o                         
  -4   4  -9        198.32        164.14         3.89 o                         
   4   4  10         14.17         12.02         3.52 o                         
  -4   4 -11        335.21        316.52         9.00 o                         
  -4   4 -12         31.66         19.34         4.37 o                         
  -4   4 -13        153.52        144.18         4.85 o                         
  -4   4 -14         13.31          7.35         2.03 o                         
   4   5 -16         97.75        108.89         2.44 o                         
   4   5 -15         25.78         25.22         3.03 o                         
   4   5 -14        323.30        302.62         8.75 o                         
   4   5 -13         49.18         55.75         6.19 o                         
   4   5 -12        176.51        153.74         9.33 o                         
  -4   5  11        251.71        243.08         6.61 o                         
   4   5 -10        244.91        229.40         5.68 o                         
   4   5  -9        120.90         89.62         4.16 o                         
  -4   5   8        513.13        449.71         8.15 o                         
   4   5  -7        183.73        155.83         6.35 o                         
   4   5  -6         98.18         91.71         7.31 o                         
   4   5  -5       1044.26        858.54        13.33 o                         
   4   5  -4        728.36        626.79        15.24 o                         
  -4   5   3        973.44        921.97        14.57 o                         
  -4   5   2        260.98        219.58        10.02 o                         
  -4   5   1       1273.32       1243.09        16.32 o                         
   4   5   0        404.41        517.19        13.33 o                         
   4   5   1       1455.91       1660.98        19.33 o                         
  -4   5  -2        616.53        577.68        11.70 o                         
  -4   5  -3       4283.29       3622.83        26.15 o                         
  -4   5  -4       1674.96       1445.34        20.85 o                         
   4   5   5        934.11        710.08        13.50 o                         
   4   5   6        188.98        159.63         7.93 o                         
   4   5   7        801.21        585.45         7.71 o                         
  -4   5  -8        212.59        149.91         4.37 o                         
  -4   5  -9        234.03        175.22         3.77 o                         
  -4   5 -10         29.79         23.14         3.80 o                         
  -4   5 -11        189.99        192.37         7.89 o                         
  -4   5 -12         61.62         64.26         5.74 o                         
   4   5  13          3.42          3.38         2.22 o                         
  -4   5 -14         22.12         22.95         2.98 o                         
   4   6 -15         86.28         80.89         2.81 o                         
   4   6 -14         77.67         88.45         4.67 o                         
   4   6 -13        170.12        187.73         7.04 o                         
   4   6 -12        123.32        121.16         5.27 o                         
   4   6 -11         71.87         84.30         6.01 o                         
   4   6 -10         86.40         95.89        10.16 o                         
   4   6  -9        608.08        535.15        11.66 o                         
  -4   6   7        246.67        154.51        14.61 o                         
  -4   6   6       1009.89        868.61        13.48 o                         
   4   6  -5        205.37        138.93         7.16 o                         
   4   6  -4       1119.42        912.23        15.83 o                         
  -4   6   3       1757.24       1584.82        24.65 o                         
  -4   6   2        242.43        225.08        12.86 o                         
   4   6   0         56.74         75.91        15.50 o                         
  -4   6  -1        269.49        254.87         7.83 o                         
  -4   6  -2        352.53        259.44         9.19 o                         
   4   6   3       1915.69       1565.83        16.30 o                         
   4   6   4        636.41        472.48        12.30 o                         
  -4   6  -5         73.25         58.20         7.26 o                         
  -4   6  -6         19.60         17.31         6.85 o                         
  -4   6  -9         13.18         17.23         5.38 o                         
  -4   6 -10         23.08         24.77         5.06 o                         
  -4   6 -11        171.28        174.89         7.34 o                         
  -4   6 -12         26.37         25.55         4.02 o                         
  -4   6 -13         46.31         52.85         3.68 o                         
  -4   6 -14         28.68         27.66         2.65 o                         
   4   7 -15         48.41         58.81         3.38 o                         
   4   7 -14        170.30        186.36         4.74 o                         
   4   7 -13         53.27         61.00         5.92 o                         
   4   7 -12        306.62        299.21         5.58 o                         
   4   7 -11        167.87        195.24         6.31 o                         
   4   7 -10        106.05         86.12        10.14 o                         
   4   7  -9        348.95        313.68        10.53 o                         
  -4   7  -9        175.40        167.38         6.48 o                         
  -4   7 -10         87.86         69.29         5.21 o                         
  -4   7 -11         43.52         37.20         5.64 o                         
  -4   7 -12         37.43         39.25         3.86 o                         
  -4   7 -13          1.08          2.74         2.79 o                         
   4   8 -14         33.21         55.19         3.60 o                         
   4   8 -13        106.83        140.09         5.74 o                         
   4   8 -12         51.42         68.04         7.63 o                         
   4   8 -11        241.54        281.90         6.41 o                         
   4   8 -10        325.19        326.88        11.27 o                         
   4   8  -9        616.43        629.13        12.20 o                         
  -4   8  -9        171.98        147.95         6.16 o                         
  -4   8 -10         19.57         18.83         4.31 o                         
  -4   8 -11        125.88        131.10         5.96 o                         
  -4   8 -12          0.04          2.21         2.97 o                         
  -4   8 -13         10.08         14.75         2.27 o                         
   4   9 -14         69.79         90.60         4.16 o                         
   4   9 -13         10.44         14.89         4.12 o                         
   4   9 -12         76.88         89.12         6.71 o                         
   4   9 -11         21.54         37.94         4.26 o                         
   4   9 -10        219.42        237.03         9.90 o                         
   4   9  -9        200.61        211.52         8.98 o                         
  -4   9  -9         92.03         80.48         4.92 o                         
  -4   9 -10        234.59        196.13         5.30 o                         
  -4   9 -11         67.47         65.71         4.48 o                         
  -4   9 -12         15.39         18.91         2.39 o                         
   4  10 -12        122.72        138.19         5.58 o                         
   4  10 -11        197.54        209.79         7.79 o                         
   4  10 -10        215.87        227.91         8.29 o                         
   4  10  -9        152.35        174.10         7.62 o                         
   4  10  -8        319.56        344.13        11.69 o                         
  -4  10  -9         14.42         17.05         3.67 o                         
  -4  10 -10         16.19         11.86         3.07 o                         
  -4  10 -11         61.39         63.26         3.38 o                         
   4  11 -11         13.81         12.34         4.47 o                         
   4  11 -10        194.75        221.67         6.55 o                         
   4  11  -9         18.69         17.94         5.38 o                         
   4  11  -8        135.85        143.70         8.43 o                         
  -4  11  -9         64.11         62.13         3.12 o                         
  -4  11 -10          4.76          4.75         2.16 o                         
   4  12 -10          1.27          8.75         3.13 o                         
   4  12  -9         50.61         63.67         4.20 o                         
   4  12  -8         38.12         38.51         6.04 o                         
   4  12  -7        104.79        118.84         7.39 o                         
  -4  12  -8         54.62         65.64         3.47 o                         
  -4  12  -9         10.39          7.26         1.87 o                         
   4  13  -7         52.39         57.10         4.83 o                         
   4  13  -6          6.81         14.27         4.30 o                         
  -4  13  -7         75.06         63.59         2.61 o                         
  -5 -15   3         66.76         78.38         2.88 o                         
  -5 -15   2         22.79         31.22         2.25 o                         
  -5 -15   1          9.26         12.33         2.05 o                         
  -5 -15   0         11.94         13.61         2.67 o                         
   5 -15   2         22.48         21.52         1.39 o                         
   5 -15   3        104.05         95.02         1.86 o                         
   5 -15   4         12.72         15.13         1.40 o                         
  -5 -14   7        107.20        103.72         2.00 o                         
  -5 -14   6         62.03         59.19         1.34 o                         
  -5 -14   5         26.44         24.33         1.30 o                         
  -5 -14   4         30.71         35.55         1.90 o                         
  -5 -14   3         47.45         44.00         1.93 o                         
  -5 -14   2        112.82        115.09         2.08 o                         
  -5 -14   1         16.41         11.89         2.78 o                         
   5 -14   0         12.89         12.44         1.66 o                         
   5 -14   1         52.36         35.11         2.14 o                         
  -5 -14  -1         63.34         73.41         3.54 o                         
   5 -14   2         29.69         35.35         1.25 o                         
   5 -14   3         41.47         62.43         2.98 o                         
   5 -14   3         69.08         69.64         1.60 o                         
   5 -14   4         14.80         21.90         1.43 o                         
   5 -14   6         13.96         11.53         1.24 o                         
  -5 -13   9         15.27         11.65         0.99 o                         
  -5 -13   8         69.89         59.76         2.51 o                         
  -5 -13   7         26.56         36.24         2.05 o                         
  -5 -13   6         11.06         10.66         1.46 o                         
  -5 -13   5         34.14         36.62         1.81 o                         
  -5 -13   4         39.82         36.36         2.08 o                         
  -5 -13   3        231.59        243.21         2.85 o                         
  -5 -13   2          4.15          4.34         1.45 o                         
  -5 -13   1         83.27         82.22         1.70 o                         
  -5 -13   1         97.81        107.73         4.93 o                         
   5 -13   0          6.48          6.81         0.15 o                         
   5 -13   1         16.49         17.79         1.45 o                         
   5 -13   2          2.28          3.59         1.24 o                         
   5 -13   3         53.08         59.73         3.74 o                         
  -5 -13  -3         95.91         98.71         2.02 o                         
  -5 -13  -4         39.07         52.27         1.98 o                         
   5 -13   5         38.75         40.33         1.95 o                         
   5 -13   6         16.17         17.88         1.16 o                         
   5 -13   7         69.63         73.55         1.79 o                         
   5 -13   8         60.85         39.39         1.54 o                         
  -5 -12  10         28.90         24.11         1.14 o                         
  -5 -12   9         36.98         32.06         1.56 o                         
  -5 -12   8         49.24         37.75         2.21 o                         
  -5 -12   7         45.19         40.02         2.75 o                         
  -5 -12   6         64.80         69.31         2.68 o                         
  -5 -12   5         28.86         25.10         1.75 o                         
  -5 -12   4        178.90        168.55         3.32 o                         
  -5 -12   3         85.83         90.69         3.27 o                         
  -5 -12   2         94.61         86.17         1.49 o                         
  -5 -12   1         16.82         18.23         1.41 o                         
  -5 -12   1         26.04         33.54         3.69 o                         
   5 -12   0        111.11        103.58         4.26 o                         
  -5 -12  -1         14.47         14.50         2.22 o                         
  -5 -12  -1         24.58         35.29         4.77 o                         
  -5 -12  -2         85.47         79.39         1.69 o                         
   5 -12   3         74.17         74.60         4.56 o                         
   5 -12   3        108.76         91.92         2.44 o                         
  -5 -12  -4        176.96        186.62         2.76 o                         
  -5 -12  -5          7.88         13.58         1.32 o                         
   5 -12   6          3.44          3.44         1.44 o                         
   5 -12   7         63.10         71.03         2.63 o                         
   5 -12   8         28.33         17.91         2.05 o                         
   5 -12   9          2.77          1.47         1.06 o                         
  -5 -11  11         24.36         17.37         2.69 o                         
  -5 -11  10         53.09         42.96         2.03 o                         
  -5 -11   9          4.86          6.68         1.68 o                         
  -5 -11   8        130.16        122.35         3.40 o                         
  -5 -11   7        146.05        144.41         4.06 o                         
  -5 -11   6        291.80        286.53         3.15 o                         
  -5 -11   5         35.51         38.27         2.17 o                         
  -5 -11   4        145.13        145.86         3.70 o                         
  -5 -11   3        109.96         95.76         2.63 o                         
  -5 -11   2        258.98        255.51         2.40 o                         
  -5 -11   1        205.86        178.92         2.77 o                         
  -5 -11   0        239.54        249.91         0.47 o                         
  -5 -11  -1        151.51        150.17         2.31 o                         
   5 -11   2        210.25        189.28         2.35 o                         
   5 -11   3         33.32         29.31         3.17 o                         
  -5 -11  -3         93.56         91.20         3.00 o                         
  -5 -11  -4        187.52        201.38         3.45 o                         
   5 -11   5         60.84         67.74         2.03 o                         
   5 -11   6         54.38         59.19         2.41 o                         
   5 -11   7        280.63        305.77         3.50 o                         
   5 -11   8         67.74         81.17         3.36 o                         
   5 -11   9         10.26         15.22         1.41 o                         
   5 -11  10         96.66         61.15         1.21 o                         
  -5 -10  12         44.94         38.33         2.06 o                         
  -5 -10  11         84.91         85.01         4.89 o                         
  -5 -10  10        109.45        112.60         2.11 o                         
  -5 -10   9        244.83        217.19         2.97 o                         
  -5 -10   8         91.25         94.27         3.22 o                         
  -5 -10   7        100.10        108.78         2.77 o                         
  -5 -10   6         82.25        100.08         2.62 o                         
  -5 -10   5          2.85          3.46         2.13 o                         
  -5 -10   4        566.09        535.59         5.91 o                         
  -5 -10   3        225.07        233.80         7.52 o                         
  -5 -10   3        282.49        252.08         3.72 o                         
  -5 -10   2        343.74        302.51         2.74 o                         
   5 -10  -1        119.89        126.54         2.55 o                         
   5 -10   0        327.84        332.40         0.36 o                         
  -5 -10  -1         23.68         18.72         1.93 o                         
  -5 -10  -2         82.05         89.10         2.37 o                         
   5 -10   3         35.20         30.05         4.60 o                         
  -5 -10  -3        116.58        109.57         3.60 o                         
  -5 -10  -4        123.17        137.72         3.61 o                         
   5 -10   5        198.47        215.82         2.97 o                         
   5 -10   6         27.37         27.44         1.94 o                         
   5 -10   7         91.89        113.52         3.41 o                         
   5 -10   8         26.12         35.83         4.23 o                         
   5 -10   9          1.61          4.78         2.44 o                         
   5 -10  10         18.08         19.52         1.46 o                         
  -5  -9  13          1.63          1.05         2.28 o                         
  -5  -9  12        150.51        141.68         4.97 o                         
  -5  -9  11        134.09        117.33         6.26 o                         
  -5  -9  10        267.62        241.17         4.30 o                         
  -5  -9   9        344.72        333.97         4.15 o                         
  -5  -9   8       1085.63       1042.33         6.70 o                         
  -5  -9   7        352.81        351.12         4.18 o                         
   5  -9  -6         54.03         49.45         2.24 o                         
  -5  -9   5        173.75        168.59         2.56 o                         
  -5  -9   4        404.65        356.97         3.48 o                         
  -5  -9   3          9.84         14.16         3.37 o                         
  -5  -9   3        310.49        298.49         3.40 o                         
   5  -9  -2        105.21         92.95         2.20 o                         
   5  -9  -1        300.09        273.92         3.31 o                         
   5  -9   0        475.87        443.72         0.32 o                         
   5  -9   1        186.88        153.47         2.47 o                         
  -5  -9  -2        112.39         90.36         2.76 o                         
   5  -9   3         74.33         67.64         3.59 o                         
  -5  -9  -3        147.73        146.07         4.56 o                         
  -5  -9  -4        305.31        295.28         4.03 o                         
  -5  -9  -5        159.36        184.28         3.01 o                         
  -5  -9  -6         47.19         58.63         2.32 o                         
   5  -9   7         91.65        100.90         5.89 o                         
   5  -9   8        194.64        238.26         6.23 o                         
   5  -9   9         58.03         53.67         3.45 o                         
   5  -9  10         84.59         81.74         2.96 o                         
   5  -9  11         38.90         32.56         1.81 o                         
  -5  -8  14         66.51         55.87         3.48 o                         
  -5  -8  13         33.81         25.80         3.20 o                         
  -5  -8  12        117.42        127.62         5.91 o                         
  -5  -8  11        110.10         96.61         3.60 o                         
   5  -8 -10        225.80        212.61         4.70 o                         
   5  -8  -9        253.46        232.74         4.68 o                         
   5  -8  -8         76.75         83.83         3.84 o                         
  -5  -8   7        277.58        273.84         4.30 o                         
  -5  -8   6        141.62        133.12         2.81 o                         
  -5  -8   5        185.73        166.33         2.78 o                         
  -5  -8   4        426.29        394.24         3.87 o                         
  -5  -8   3         56.85         53.48         2.99 o                         
   5  -8  -3        153.11        150.58         3.35 o                         
  -5  -8   2        951.66        906.79         5.81 o                         
   5  -8  -1        258.71        246.43         3.20 o                         
  -5  -8   0       1901.59       2205.16         1.01 o                         
  -5  -8  -1         32.35         42.69         2.63 o                         
   5  -8   2        363.09        391.72         4.40 o                         
  -5  -8  -3          0.24          8.12         2.98 o                         
  -5  -8  -3        660.25        752.19        12.07 o                         
   5  -8   4        111.97        130.02         3.79 o                         
  -5  -8  -5        143.00        151.43         2.97 o                         
  -5  -8  -6        117.69        101.33         2.62 o                         
  -5  -8  -7         70.38         85.26         5.85 o                         
   5  -8   8        279.13        306.57         7.22 o                         
   5  -8   9         40.31         47.50         3.96 o                         
   5  -8  10         42.39         46.55         4.42 o                         
   5  -8  11         51.40         54.18         4.17 o                         
  -5  -7  13         17.58         29.03         3.94 o                         
   5  -7 -12        182.86        193.93         4.72 o                         
   5  -7 -11         24.11         33.46         4.64 o                         
   5  -7 -10        113.84        104.26         4.52 o                         
   5  -7  -9        184.98        171.70         3.57 o                         
   5  -7  -8        204.49        197.74         4.66 o                         
   5  -7  -7        190.82        181.69         4.78 o                         
   5  -7  -6        282.22        275.19         3.32 o                         
   5  -7  -5        158.94        126.34         2.51 o                         
  -5  -7   4        510.64        471.82         4.65 o                         
   5  -7  -3        153.81        134.09         2.63 o                         
   5  -7  -3        776.95        669.38         5.90 o                         
   5  -7  -2        101.24         91.84         3.13 o                         
   5  -7  -1        281.25        258.69         3.27 o                         
   5  -7   0        355.08        316.57         0.32 o                         
  -5  -7  -1        202.37        175.88         2.93 o                         
  -5  -7  -2        135.56        142.43         2.80 o                         
  -5  -7  -3         93.20         97.26         3.15 o                         
  -5  -7  -4        138.45        128.19         4.11 o                         
  -5  -7  -5        142.19        148.53         3.26 o                         
  -5  -7  -6         19.40         19.21         2.72 o                         
   5  -7   7        359.69        381.60         9.90 o                         
  -5  -7  -8        628.32        690.21        11.06 o                         
   5  -7   9         39.24         47.50         5.63 o                         
   5  -7  10        232.05        230.13         6.41 o                         
   5  -7  11         44.31         49.73         3.78 o                         
   5  -7  12         30.10         32.68         3.22 o                         
   5  -7  13          3.49          6.29         2.01 o                         
   5  -6 -13         68.98         65.82         3.53 o                         
   5  -6 -12         15.75         26.42         3.98 o                         
   5  -6 -11        295.29        299.15         6.35 o                         
   5  -6 -10        232.05        241.64         4.42 o                         
   5  -6 -10        497.31        505.59         8.72 o                         
   5  -6  -9         18.27         18.10         2.71 o                         
   5  -6  -8         90.70         87.04         3.34 o                         
   5  -6  -7        364.53        353.91         4.31 o                         
  -5  -6   6        165.68        179.10         3.04 o                         
   5  -6  -5         54.16         57.24         2.66 o                         
  -5  -6   4        529.25        522.73         6.39 o                         
   5  -6  -3        341.46        315.11         3.54 o                         
  -5  -6   2         54.18         46.04         3.27 o                         
  -5  -6   1        281.45        244.93         3.72 o                         
  -5  -6   0        278.55        269.29         0.49 o                         
  -5  -6  -1         22.51         29.11         2.31 o                         
  -5  -6  -2        246.73        246.35         3.53 o                         
   5  -6   3        265.24        228.37         3.28 o                         
   5  -6   4       1296.22       1319.73         7.78 o                         
   5  -6   5        288.66        283.81         3.38 o                         
  -5  -6  -6        501.32        453.16         5.72 o                         
   5  -6   7        279.04        270.44         4.87 o                         
   5  -6   8        131.04        149.72         4.59 o                         
   5  -6   9        157.41        166.42         4.32 o                         
   5  -6  10         13.10         14.47         3.01 o                         
   5  -6  11        121.13        140.35         3.94 o                         
   5  -6  12          1.27          4.69         3.67 o                         
   5  -6  13         22.18         15.67         2.66 o                         
  -5  -5  15         53.32         55.90         3.11 o                         
   5  -5 -14        102.75        122.36         5.04 o                         
   5  -5 -13         10.45         11.24         3.79 o                         
   5  -5 -12        132.02        178.96         6.36 o                         
   5  -5 -11         33.76         25.05         0.44 o                         
   5  -5 -10          3.88          0.82         3.59 o                         
   5  -5 -10        148.67        132.32         6.80 o                         
   5  -5  -9        278.01        269.19         4.27 o                         
   5  -5  -8        503.12        540.85         6.08 o                         
   5  -5  -7        219.68        188.64         4.01 o                         
   5  -5  -6        462.63        462.96         4.91 o                         
   5  -5  -5         60.32         63.14         3.85 o                         
  -5  -5   4       1462.74       1526.54        10.69 o                         
  -5  -5   3        201.10        179.94         4.03 o                         
   5  -5  -2        422.07        424.15         5.12 o                         
  -5  -5   1        266.78        199.75         4.73 o                         
   5  -5   0        203.87        241.14         0.39 o                         
  -5  -5  -1        135.98         96.91         2.92 o                         
   5  -5   2        765.23        672.68         4.77 o                         
   5  -5   3          7.69         15.06         2.06 o                         
  -5  -5  -4       1018.53       1026.80         5.59 o                         
   5  -5   5        397.63        428.63         4.46 o                         
  -5  -5  -6        478.64        517.41         4.93 o                         
   5  -5   7        397.19        422.25         5.51 o                         
  -5  -5  -8        494.20        540.88         5.72 o                         
   5  -5   9         51.01         70.25         3.11 o                         
  -5  -5 -10         81.06         97.17         3.74 o                         
  -5  -5 -11        192.05        192.08         5.27 o                         
   5  -5  12         44.60         60.15         3.19 o                         
   5  -5  13          5.43          8.73         2.09 o                         
   5  -5  14         53.37         54.17         2.46 o                         
  -5  -4  16         13.37         22.19         2.93 o                         
   5  -4 -15        100.78        111.22         4.47 o                         
   5  -4 -14         15.30         26.23         3.64 o                         
  -5  -4  13         94.27        109.65         4.07 o                         
   5  -4 -12         67.20         66.23         4.29 o                         
   5  -4 -11        116.60        134.21         5.74 o                         
   5  -4 -10        136.97        122.33         4.70 o                         
   5  -4 -10        142.76        107.51         7.45 o                         
   5  -4  -9         21.20         13.14         3.47 o                         
   5  -4  -8        262.99        262.08         5.62 o                         
   5  -4  -7        182.14        182.71         4.67 o                         
   5  -4  -6        116.51        125.96         4.23 o                         
  -5  -4   5       1023.56       1155.73         8.22 o                         
   5  -4  -4       3761.50       3699.22        15.69 o                         
   5  -4  -3       1108.24       1176.60         8.09 o                         
   5  -4  -2       1405.91       1280.09        19.61 o                         
  -5  -4   1       1745.22       2004.78        14.71 o                         
   5  -4   0       1137.68       1100.67         1.00 o                         
  -5  -4  -1        322.49        325.21         5.63 o                         
   5  -4   2        421.67        366.86         5.11 o                         
   5  -4   3        255.88        227.23         3.62 o                         
   5  -4   4       2957.92       2896.17        10.89 o                         
  -5  -4  -5        169.35        163.40         3.93 o                         
  -5  -4  -6        369.16        378.04         4.47 o                         
   5  -4   7        358.75        376.96         5.29 o                         
   5  -4   8        257.74        312.81         5.02 o                         
  -5  -4  -9        102.83        104.59         3.29 o                         
  -5  -4 -10         53.09         60.35         3.99 o                         
  -5  -4 -11        215.10        227.26         7.17 o                         
   5  -4  12         24.42         28.21         2.95 o                         
   5  -4  13          1.86         -0.65         2.46 o                         
   5  -4  14         46.85         43.62         2.68 o                         
   5  -3 -16        110.89        109.12         3.08 o                         
   5  -3 -15         27.72         32.88         3.02 o                         
   5  -3 -14        321.41        386.71         5.35 o                         
   5  -3 -13         21.68         22.90         5.97 o                         
   5  -3 -12        283.41        351.49         6.27 o                         
  -5  -3  11        305.07        407.39         7.65 o                         
  -5  -3  10         76.36        107.79         7.39 o                         
   5  -3 -10        356.54        413.98        10.09 o                         
   5  -3  -9        278.02        327.60         5.37 o                         
   5  -3  -8       1163.20       1373.15        13.74 o                         
   5  -3  -7        326.58        411.91         9.31 o                         
   5  -3  -6        781.03        817.12         6.13 o                         
   5  -3  -5        241.66        254.30         5.16 o                         
  -5  -3   4       2495.58       2440.89        32.94 o                         
   5  -3  -3       2261.83       2085.64        24.32 o                         
  -5  -3   2        348.43        342.02        18.77 o                         
  -5  -3   1        273.72        272.61         6.89 o                         
  -5  -3   0         41.90         58.70         0.32 o                         
  -5  -3  -1        430.24        381.76         8.13 o                         
  -5  -3  -2       1071.82        992.30        15.77 o                         
   5  -3   3        287.50        285.35         6.44 o                         
   5  -3   4       1746.38       1728.60         9.15 o                         
  -5  -3  -5        561.84        547.57         5.18 o                         
  -5  -3  -6        619.82        620.15         5.07 o                         
  -5  -3  -7        600.77        647.45         7.16 o                         
  -5  -3  -8        186.57        207.66         5.55 o                         
  -5  -3  -9          8.90          7.28         3.49 o                         
  -5  -3 -10        288.21        347.35         5.16 o                         
  -5  -3 -11        261.12        315.30         7.87 o                         
  -5  -3 -12         29.86         38.36         3.81 o                         
   5  -3  13          8.06         11.12         2.39 o                         
   5  -3  14         10.92         10.67         1.99 o                         
   5  -2 -17         22.40         20.96         2.60 o                         
  -5  -2  16         52.89         47.41         3.65 o                         
   5  -2 -15        338.33        348.12         5.79 o                         
   5  -2 -14         68.86         61.78         4.81 o                         
   5  -2 -13        140.49        148.95         4.69 o                         
   5  -2 -12        116.27        133.37         5.20 o                         
  -5  -2  11        144.32        169.53         6.65 o                         
   5  -2 -10         61.92         80.93         7.11 o                         
   5  -2 -10        446.60        513.34        11.24 o                         
   5  -2  -9         38.65         43.27         3.52 o                         
   5  -2  -8        744.22        868.52         8.05 o                         
   5  -2  -7        312.46        389.83         7.42 o                         
   5  -2  -6       1153.95       1193.72        10.47 o                         
   5  -2  -5        323.75        360.30        14.09 o                         
  -5  -2   4       2551.79       2519.84        33.52 o                         
   5  -2  -3         84.79        105.59        11.93 o                         
  -5  -2   2         89.99         87.40         4.86 o                         
  -5  -2   1        825.94        879.41        10.44 o                         
  -5  -2   0        339.53        358.90         0.44 o                         
  -5  -2  -1        156.24        138.85         7.19 o                         
  -5  -2  -2         11.80         15.73         6.77 o                         
  -5  -2  -3        267.84        259.09        11.22 o                         
   5  -2   4        838.99        874.38        11.05 o                         
  -5  -2  -5        170.94        169.83         4.64 o                         
  -5  -2  -6        541.19        530.75         5.44 o                         
   5  -2   7        451.00        500.08         6.32 o                         
   5  -2   8         47.53         55.50         4.73 o                         
  -5  -2  -9        271.94        279.38         4.83 o                         
  -5  -2 -10         80.62         72.69         3.66 o                         
  -5  -2 -11        193.28        194.87         7.09 o                         
  -5  -2 -12         22.19         28.45         3.71 o                         
   5  -2  13          0.78          5.24         2.81 o                         
  -5  -2 -14          5.04          5.99         1.69 o                         
   5  -1 -16         44.29         43.88         2.61 o                         
   5  -1 -15         36.95         34.41         3.89 o                         
   5  -1 -14        200.93        255.63         7.63 o                         
   5  -1 -13         18.46         16.67         4.96 o                         
   5  -1 -12        197.73        244.06         7.00 o                         
   5  -1 -11        256.83        295.40         8.21 o                         
   5  -1 -10        178.57        196.46         5.98 o                         
   5  -1  -9        695.58        819.94        10.41 o                         
   5  -1  -8       1200.48       1313.96         9.32 o                         
   5  -1  -7        342.50        392.72         7.98 o                         
  -5  -1  -5        267.13        295.49         5.49 o                         
  -5  -1  -6        153.94        131.18         4.87 o                         
  -5  -1  -7        882.53        913.24         9.29 o                         
  -5  -1  -8        639.49        712.63         9.50 o                         
   5  -1   9        151.07        156.68         5.52 o                         
  -5  -1 -10         13.38          6.45         3.81 o                         
  -5  -1 -11        179.79        199.68         6.81 o                         
   5  -1  12         23.57         28.62         3.57 o                         
  -5  -1 -13          3.70          8.51         2.64 o                         
  -5  -1 -14         36.87         38.90         3.45 o                         
   5   0 -17          2.74          8.91         2.99 o                         
   5   0 -16          4.75         12.35         2.71 o                         
   5   0 -15         27.93         33.93         0.33 o                         
   5   0 -14          2.14         13.63         5.44 o                         
   5   0 -13         20.41         22.97         3.79 o                         
   5   0 -12         96.94         94.20         4.97 o                         
   5   0 -11         79.30         66.17         5.68 o                         
   5   0 -10         93.14        105.45         5.86 o                         
   5   0 -10        120.03        119.82         9.64 o                         
   5   0  -9         27.25         16.05         4.69 o                         
  -5   0   8       1085.51       1086.35        11.13 o                         
   5   0  -7        140.28        174.53         6.02 o                         
   5   0  -6         40.07         34.83         5.97 o                         
  -5   0   5        431.10        491.54        15.85 o                         
   5   0  -4        884.77        850.20        22.57 o                         
  -5   0   3         86.35         75.56        12.41 o                         
  -5   0   2         85.83         91.04         9.49 o                         
   5   0  -1        938.18       1115.74        16.25 o                         
  -5   0   0        265.78        299.81         0.38 o                         
  -5   0  -1        220.55        341.25        15.55 o                         
  -5   0  -2        428.60        441.26        14.40 o                         
   5   0   3        411.48        359.47        17.99 o                         
  -5   0  -4       1740.51       1701.34        26.49 o                         
  -5   0  -5         47.45         35.96         3.55 o                         
  -5   0  -6        661.66        640.68         6.55 o                         
  -5   0  -7       1031.46       1005.01         7.22 o                         
  -5   0  -8        427.95        421.39         5.87 o                         
  -5   0  -9         39.77         43.58         3.23 o                         
  -5   0 -10        186.05        185.91         3.86 o                         
  -5   0 -11        445.30        458.03         6.66 o                         
  -5   0 -12          9.30          6.98         3.10 o                         
  -5   0 -13         75.25         70.18         4.56 o                         
  -5   0 -14          3.27          1.33         2.29 o                         
   5   1 -17          5.51          4.98         2.97 o                         
   5   1 -16         45.66         47.62         2.39 o                         
   5   1 -15         33.61         28.36         0.30 o                         
   5   1 -14        184.88        225.87         6.05 o                         
   5   1 -13         19.41         19.81         3.78 o                         
   5   1 -12        183.18        218.72         6.01 o                         
   5   1 -11        256.28        281.59         7.07 o                         
  -5   1  10        168.05        178.82         7.82 o                         
   5   1 -10        802.11        790.25        13.27 o                         
   5   1  -9        696.28        685.39         7.73 o                         
  -5   1   8       1241.64       1267.51        14.06 o                         
  -5   1   7        326.54        324.26         7.47 o                         
  -5   1   6        111.48        103.36         6.28 o                         
  -5   1   5        964.48        909.73        19.34 o                         
  -5   1   4        764.06        787.28        22.31 o                         
  -5   1   3        254.46        277.40        14.72 o                         
  -5   1   2       1340.28       1427.03        18.38 o                         
  -5   1   1       2419.42       3008.66        24.20 o                         
   5   1   0         82.42         85.68         0.37 o                         
  -5   1  -1        735.64        846.93        19.58 o                         
  -5   1  -2         26.04         26.52        10.60 o                         
   5   1   3        348.80        389.04        18.27 o                         
  -5   1  -4       4367.63       3914.54        36.88 o                         
  -5   1  -5        264.39        275.71         6.25 o                         
  -5   1  -6        147.72        126.75         5.67 o                         
  -5   1  -7        889.73        726.41         7.71 o                         
  -5   1  -8        668.22        611.74         6.04 o                         
  -5   1  -9        156.21        147.96         3.63 o                         
  -5   1 -10         15.29          9.72         2.73 o                         
  -5   1 -11        176.98        174.05         6.38 o                         
  -5   1 -12         22.55         21.74         4.85 o                         
  -5   1 -13          2.75          4.35         3.75 o                         
  -5   1 -14         37.17         35.37         2.43 o                         
   5   2 -17         27.02         24.11         2.55 o                         
   5   2 -16         57.46         63.72         3.89 o                         
   5   2 -15        321.58        369.45         5.99 o                         
   5   2 -14         41.78         49.98         7.85 o                         
   5   2 -14         69.51         73.02         5.70 o                         
   5   2 -13        148.04        139.56         4.45 o                         
  -5   2  12        126.79        136.00         5.20 o                         
  -5   2  11        132.80        128.54         6.40 o                         
   5   2 -10         54.38         51.20         6.94 o                         
   5   2 -10        428.38        444.41         9.77 o                         
   5   2  -9         38.64         33.63         4.23 o                         
  -5   2   8        774.83        692.70        10.81 o                         
   5   2  -7        292.65        291.33         8.67 o                         
  -5   2   6       1117.40       1040.36        10.66 o                         
   5   2  -5        337.20        374.84        13.98 o                         
  -5   2   4       2515.11       2578.77        33.81 o                         
  -5   2   3         89.21        137.04        13.02 o                         
   5   2  -2        112.50        119.88        12.58 o                         
  -5   2   1        815.95       1015.87        15.68 o                         
  -5   2   0        331.40        378.83         0.61 o                         
  -5   2  -1        159.10        172.37        13.13 o                         
  -5   2  -2          4.74          7.98        10.06 o                         
   5   2   3        270.72        245.02        16.86 o                         
  -5   2  -4        817.94        723.69        18.42 o                         
  -5   2  -5        171.56        136.56         4.97 o                         
  -5   2  -6        519.31        393.80         5.16 o                         
   5   2   7        462.41        394.39         6.07 o                         
   5   2   8         42.31         47.68         4.58 o                         
  -5   2  -9        273.79        234.31         4.57 o                         
   5   2  10         79.37         53.65         3.31 o                         
  -5   2 -11        191.52        169.79         8.14 o                         
  -5   2 -12         23.38         27.03         4.70 o                         
  -5   2 -13          0.52         -2.50         3.66 o                         
  -5   2 -14          6.36          3.77         2.17 o                         
   5   3 -16        102.08        116.05         3.71 o                         
   5   3 -15         27.11         27.15         4.51 o                         
   5   3 -14        167.73        201.68         7.89 o                         
   5   3 -14        324.97        291.70         8.63 o                         
   5   3 -13         23.02         15.63         4.62 o                         
   5   3 -12        311.08        312.11         6.65 o                         
   5   3 -11        299.75        300.24         7.17 o                         
   5   3 -10         86.65         79.27         6.63 o                         
   5   3 -10        357.03        361.34         8.75 o                         
  -5   3   9        274.84        248.16         5.24 o                         
  -5   3   8       1175.32        952.48        11.34 o                         
  -5   3   7        310.48        276.84        13.81 o                         
  -5   3   6        762.27        684.33         8.61 o                         
  -5   3   5        224.33        232.61         6.30 o                         
  -5   3   4       2447.24       2476.41        32.70 o                         
  -5   3   3       2274.24       2422.37        27.90 o                         
   5   3  -2        344.31        367.71        14.26 o                         
   5   3  -1        266.18        321.90        11.31 o                         
  -5   3   0         40.39         49.03        12.21 o                         
  -5   3  -1        430.30        450.16        14.64 o                         
  -5   3  -2       1122.09       1177.73        19.63 o                         
   5   3   3        304.57        312.09        12.58 o                         
  -5   3  -4       1817.05       1808.37        26.94 o                         
  -5   3  -5        580.95        461.23         6.49 o                         
   5   3   6        640.21        476.33         5.36 o                         
   5   3   7        620.03        478.36         6.20 o                         
  -5   3  -8        198.74        159.36         4.94 o                         
  -5   3  -9         11.98          6.56         2.97 o                         
  -5   3 -10        317.66        286.56         4.45 o                         
  -5   3 -11        262.73        260.19         8.77 o                         
  -5   3 -12         30.78         36.53         4.70 o                         
  -5   3 -13         10.00         10.17         2.63 o                         
  -5   3 -14         15.70         13.30         2.01 o                         
   5   4 -16          8.27         16.45         3.01 o                         
   5   4 -15        103.21        110.77         6.22 o                         
   5   4 -14         12.25         14.48         5.31 o                         
   5   4 -12         61.31         44.44         6.93 o                         
   5   4 -11        122.04        109.06         6.88 o                         
  -5   4  10        134.46         95.10        14.01 o                         
   5   4 -10        143.41         98.39         6.68 o                         
   5   4  -9         20.28         13.42         4.39 o                         
   5   4  -8        261.30        218.53         6.95 o                         
  -5   4   7        205.86        190.47        11.75 o                         
  -5   4   6        136.74        119.51         5.05 o                         
  -5   4   5       1025.49        929.54         8.95 o                         
   5   4  -4       3717.66       3582.24        36.82 o                         
  -5   4   3       1123.12       1184.44        19.45 o                         
   5   4  -2       1432.45       1448.26        16.88 o                         
   5   4  -1       1769.49       2044.69        19.69 o                         
  -5   4   0       1138.20       1317.47         0.83 o                         
  -5   4  -1        326.11        401.96        11.04 o                         
   5   4   2        402.66        465.45        20.23 o                         
  -5   4  -3        261.68        267.74         7.11 o                         
   5   4   4       2976.11       3013.94        20.95 o                         
   5   4   5        170.34        161.01         9.59 o                         
  -5   4  -6        359.02        246.68         4.26 o                         
  -5   4  -7        391.98        300.35         5.32 o                         
   5   4   8        270.57        233.78         5.04 o                         
   5   4   9        102.40         76.28         3.37 o                         
  -5   4 -10         52.74         45.70         3.44 o                         
  -5   4 -11        209.28        185.32         7.60 o                         
  -5   4 -12         22.85         23.41         4.19 o                         
   5   4  13          2.56          0.86         2.27 o                         
  -5   4 -14         45.69         50.79         3.04 o                         
   5   5 -15         52.66         46.65         4.17 o                         
   5   5 -14         37.27         30.65         4.34 o                         
  -5   5  11         32.85         30.15         6.13 o                         
  -5   5  10          3.13         -4.53        11.10 o                         
   5   5 -10        171.52        140.52         6.77 o                         
  -5   5   9        276.08        244.22         5.93 o                         
  -5   5   8        503.44        450.31         8.16 o                         
  -5   5   7        222.74        161.33         6.17 o                         
  -5   5   6        452.34        369.30        10.54 o                         
  -5   5   5         68.65         59.87         7.25 o                         
   5   5  -4       1429.00       1287.22        21.54 o                         
  -5   5   3        220.18        169.08         9.80 o                         
   5   5  -2        415.68        439.90        13.11 o                         
  -5   5   1        268.77        239.09        11.12 o                         
  -5   5   0        203.49        256.78         0.52 o                         
   5   5   1        148.22        158.50        10.49 o                         
  -5   5  -2        726.89        693.17        14.13 o                         
   5   5   3         10.03          8.80         6.49 o                         
  -5   5  -4       1071.49       1133.19        13.02 o                         
   5   5   5        414.70        432.18         7.74 o                         
   5   5   6        454.43        336.18         5.53 o                         
   5   5   7        400.56        302.19         5.13 o                         
  -5   5  -8        524.72        400.67         5.47 o                         
  -5   5  -9         44.42         42.47         3.07 o                         
  -5   5 -10         89.15         76.22         5.17 o                         
  -5   5 -11        194.36        147.03         4.78 o                         
  -5   5 -12         48.76         57.86         4.09 o                         
   5   5  12         80.15         68.64         4.97 o                         
  -5   5 -13          6.97         10.21         3.18 o                         
   5   6 -15         58.01         45.24         5.28 o                         
   5   6 -14         77.68         55.29         3.55 o                         
   5   6 -14         96.92         93.46         6.54 o                         
   5   6 -13         61.19         51.01         3.53 o                         
   5   6 -12         13.44         18.45         7.74 o                         
   5   6 -11        281.94        247.23        11.23 o                         
   5   6 -10        493.93        441.64        11.97 o                         
   5   6  -9         17.35         24.32         8.01 o                         
  -5   6   7        369.13        209.08        15.97 o                         
  -5   6   6        172.03        119.76        10.49 o                         
   5   6  -5         48.44         31.33         6.06 o                         
  -5   6   4        509.48        360.35        12.26 o                         
  -5   6   3        326.94        255.70         9.06 o                         
  -5   6   2         63.97         47.27         6.98 o                         
   5   6  -1        271.29        242.63         9.86 o                         
   5   6   0        284.21        364.08        22.49 o                         
  -5   6  -1         21.44         25.97         5.41 o                         
  -5   6  -2        212.08        207.43         7.34 o                         
   5   6   3        262.13        180.73         7.95 o                         
  -5   6  -4       1232.90        844.99        21.68 o                         
  -5   6  -5        287.96        203.09        10.56 o                         
  -5   6  -7        285.85        270.13         8.40 o                         
  -5   6  -8        128.25        128.96         7.39 o                         
  -5   6  -9        160.87        137.74         6.06 o                         
  -5   6 -10         14.81          9.62         4.51 o                         
  -5   6 -11        125.28        140.00         6.29 o                         
  -5   6 -12          1.51          5.50         3.39 o                         
  -5   6 -13         21.89         19.83         2.92 o                         
   5   7 -14        137.91        145.03         6.23 o                         
   5   7 -13         17.17         25.42         5.44 o                         
   5   7 -12        193.46        187.75         8.66 o                         
   5   7 -11         22.39         31.27         8.85 o                         
   5   7 -10        116.44        103.94         8.25 o                         
   5   7  -9        180.90        159.34         9.29 o                         
  -5   7  -8        619.36        546.46         9.46 o                         
  -5   7  -9         45.54         30.95         4.68 o                         
  -5   7 -10        247.64        204.76         5.75 o                         
  -5   7 -11         46.57         50.27         4.87 o                         
  -5   7 -12         27.24         35.39         3.20 o                         
   5   8 -14         68.05         77.41         4.97 o                         
   5   8 -13         35.42         39.22         4.73 o                         
   5   8 -12        113.29        117.60         7.72 o                         
   5   8 -11        109.97        108.03         9.27 o                         
   5   8 -10        234.40        240.72        10.61 o                         
   5   8  -9        250.81        246.34         9.75 o                         
  -5   8  -8        273.65        257.25         7.48 o                         
  -5   8  -9         41.23         29.87         4.29 o                         
  -5   8 -10         42.96         39.50         3.78 o                         
  -5   8 -11         48.68         46.80         4.16 o                         
  -5   8 -12         19.13         18.48         2.41 o                         
   5   9 -13          1.98         -0.62         3.64 o                         
   5   9 -12        145.42        152.76         6.85 o                         
   5   9 -11        132.81        145.46         8.61 o                         
   5   9 -10        400.45        412.65        10.50 o                         
   5   9  -9        345.68        361.87         9.84 o                         
  -5   9  -8        187.32        192.43         6.21 o                         
  -5   9  -9         64.52         54.42         3.89 o                         
  -5   9 -10         79.93         66.83         3.36 o                         
  -5   9 -11         40.65         40.63         3.20 o                         
   5  10 -12         48.28         61.25         4.88 o                         
   5  10 -11         83.66         75.44         6.52 o                         
   5  10 -10        167.95        188.97         8.03 o                         
   5  10  -9        254.63        267.88         8.16 o                         
   5  10  -8         91.83        131.92         9.67 o                         
  -5  10  -7         91.60        100.52         5.23 o                         
  -5  10  -8         27.43         42.99         4.32 o                         
  -5  10  -9          1.57          3.33         2.72 o                         
  -5  10 -10         18.21         19.13         2.29 o                         
   5  11 -11         24.34         39.86         4.58 o                         
   5  11 -10         49.75         50.60         4.60 o                         
   5  11  -9          3.57          7.87         5.03 o                         
   5  11  -8        134.56        151.15         8.48 o                         
  -5  11  -7        272.98        264.08         4.98 o                         
  -5  11  -8         64.10         59.74         3.47 o                         
  -5  11  -9         11.42         11.54         1.99 o                         
   5  12 -10         30.64         42.48         3.22 o                         
   5  12  -9         34.25         37.97         3.91 o                         
   5  12  -8         42.99         43.74         5.78 o                         
   5  12  -7         45.24         58.42         6.74 o                         
  -5  12  -6          2.88          8.15         2.31 o                         
   5  13  -8         77.61         79.19         4.26 o                         
   5  13  -7         25.44         38.58         4.68 o                         
   5  13  -6         10.60         18.66         4.11 o                         
   5  14  -5         30.52         32.48         3.12 o                         
  -6 -14   5         20.73         14.18         1.95 o                         
  -6 -14   4         10.30         10.83         2.73 o                         
  -6 -14   3         67.70         59.25         3.20 o                         
  -6 -14   2         16.74         11.94         1.55 o                         
  -6 -14   1          8.71         10.50         1.59 o                         
  -6 -14   0         48.01         60.53         0.17 o                         
   6 -14   1         33.57         33.60         1.16 o                         
  -6 -14  -2          1.36          4.96         0.81 o                         
   6 -14   3          2.60          4.41         1.35 o                         
   6 -14   4         16.58         15.39         1.76 o                         
   6 -14   5         59.55         43.67         1.44 o                         
  -6 -13   7         62.57         56.14         1.61 o                         
  -6 -13   6         21.82         17.18         1.32 o                         
  -6 -13   5         64.55         55.01         1.71 o                         
  -6 -13   4         39.58         39.13         1.85 o                         
  -6 -13   3         65.28         60.06         2.73 o                         
  -6 -13   3        104.67        116.88         2.58 o                         
  -6 -13   2         16.81         16.55         1.47 o                         
  -6 -13   1         87.76        105.19         2.68 o                         
   6 -13   0         53.27         45.70         2.01 o                         
  -6 -13  -1        129.86        129.58         1.79 o                         
   6 -13   2          8.94          9.34         1.19 o                         
  -6 -13  -3         81.26         95.52         1.76 o                         
  -6 -13  -3        159.05        178.46         4.16 o                         
  -6 -13  -4         29.54         39.04         1.68 o                         
   6 -13   5         73.68         90.97         2.67 o                         
   6 -13   6         31.44         34.89         1.29 o                         
   6 -13   7         85.57         70.48         1.83 o                         
  -6 -12  10         50.93         35.67         1.85 o                         
  -6 -12   9         49.84         43.72         1.13 o                         
  -6 -12   8         73.98         63.17         2.09 o                         
  -6 -12   7         58.62         51.80         2.49 o                         
  -6 -12   6         52.44         60.24         1.88 o                         
  -6 -12   5         25.99         26.32         1.60 o                         
  -6 -12   4        225.26        207.40         3.27 o                         
  -6 -12   3         47.63         49.26         4.06 o                         
  -6 -12   3         98.28         86.31         3.56 o                         
  -6 -12   2        141.92        129.12         1.74 o                         
  -6 -12   1          6.86          8.83         1.38 o                         
   6 -12   0         96.33        122.41         0.34 o                         
  -6 -12  -1          6.32          9.88         1.28 o                         
  -6 -12  -2         56.82         55.92         1.46 o                         
  -6 -12  -3         29.11         22.34         1.54 o                         
  -6 -12  -3         45.40         51.64         4.66 o                         
  -6 -12  -4         89.24         92.78         2.05 o                         
   6 -12   5         30.32         28.98         1.57 o                         
   6 -12   6         21.47         23.52         2.09 o                         
   6 -12   7         39.78         50.88         3.05 o                         
   6 -12   8         41.47         35.40         1.78 o                         
  -6 -11  11         32.34         19.74         2.31 o                         
  -6 -11  10         42.24         30.04         1.99 o                         
  -6 -11   9         51.02         38.48         1.67 o                         
  -6 -11   8         48.22         44.06         2.54 o                         
  -6 -11   7        175.55        172.15         2.75 o                         
  -6 -11   6         57.71         50.83         1.97 o                         
  -6 -11   5         38.99         33.77         1.99 o                         
  -6 -11   4        174.96        161.81         3.57 o                         
  -6 -11   3         88.65         99.55         5.30 o                         
  -6 -11   3        117.01        103.09         4.29 o                         
   6 -11  -2        128.13        111.27         2.14 o                         
   6 -11  -1         44.03         46.59         1.91 o                         
  -6 -11   0        802.20        717.09         0.68 o                         
   6 -11   1        118.72        111.47         2.05 o                         
   6 -11   2        243.19        246.10         2.51 o                         
   6 -11   3        104.13        117.54         2.45 o                         
  -6 -11  -3        232.86        256.60         4.69 o                         
  -6 -11  -4        100.26        109.98         2.95 o                         
  -6 -11  -5         67.22         82.67         1.84 o                         
   6 -11   6         77.22         73.29         1.95 o                         
   6 -11   7         90.02         92.64         3.05 o                         
   6 -11   8         51.79         62.11         2.43 o                         
   6 -11   9         51.87         47.27         1.89 o                         
  -6 -10  10        117.50        101.16         3.59 o                         
  -6 -10   9        160.95        128.13         2.71 o                         
  -6 -10   8        179.68        155.05         3.18 o                         
  -6 -10   7        356.21        342.91         3.96 o                         
  -6 -10   6         83.47         79.93         2.47 o                         
  -6 -10   5        105.05         93.59         2.71 o                         
  -6 -10   4        121.63        110.51         2.94 o                         
   6 -10  -3        109.40        101.70         3.52 o                         
  -6 -10   3        133.63        119.21         3.45 o                         
  -6 -10   2          1.60          3.96         1.96 o                         
  -6 -10   1        284.81        244.28         2.36 o                         
  -6 -10   0        116.07        109.92         0.30 o                         
  -6 -10  -1          8.96          9.51         1.87 o                         
  -6 -10  -2          5.56          6.47         1.84 o                         
  -6 -10  -3         75.54         71.32         2.40 o                         
  -6 -10  -3         94.54         98.93         6.27 o                         
   6 -10   4         53.69         62.26         2.92 o                         
  -6 -10  -5         58.47         71.59         1.97 o                         
   6 -10   6        122.60        113.97         2.14 o                         
   6 -10   7         88.80        101.14         3.42 o                         
   6 -10   8         29.72         23.40         3.13 o                         
   6 -10   8         45.35         53.31         3.60 o                         
   6 -10   9         36.52         37.72         1.61 o                         
   6 -10  10         13.92         12.05         1.19 o                         
  -6  -9  12         84.41         90.78         3.99 o                         
  -6  -9  11        141.23        115.36         3.56 o                         
  -6  -9  10         15.83         13.57         2.62 o                         
  -6  -9   9         55.88         57.32         3.34 o                         
  -6  -9   8        340.20        328.90         3.53 o                         
  -6  -9   7        459.46        467.29         4.30 o                         
   6  -9  -6         42.77         37.24         2.42 o                         
  -6  -9   5        111.21         91.51         2.46 o                         
  -6  -9   4        341.98        302.78         4.23 o                         
   6  -9  -3        113.96        108.06         3.84 o                         
   6  -9  -3        158.39        150.46         4.05 o                         
   6  -9  -2        369.73        320.30         3.28 o                         
   6  -9  -1        220.48        194.85         2.57 o                         
  -6  -9   0        898.88        904.62         0.51 o                         
  -6  -9  -1        120.45        137.72         2.70 o                         
  -6  -9  -2        671.34        713.31         4.54 o                         
   6  -9   3        242.99        267.81         3.86 o                         
  -6  -9  -3        310.67        343.96         6.48 o                         
  -6  -9  -4        419.10        439.38         4.40 o                         
  -6  -9  -5         55.65         73.37         2.36 o                         
  -6  -9  -6        179.49        205.34         2.71 o                         
   6  -9   7        365.39        437.45         6.79 o                         
   6  -9   8        125.80        155.10         5.00 o                         
   6  -9   9        111.64        114.88         2.47 o                         
   6  -9  10         26.35         28.68         1.49 o                         
   6  -9  11        100.30        102.66         3.24 o                         
  -6  -8  13         84.76         59.97         3.05 o                         
  -6  -8  12         50.60         53.39         2.92 o                         
   6  -8 -11        138.85        169.89         4.97 o                         
   6  -8 -10        572.33        543.37         6.05 o                         
   6  -8  -9        153.76        167.17         3.44 o                         
   6  -8  -8        229.15        216.70         4.48 o                         
   6  -8  -7        425.38        393.89         4.61 o                         
  -6  -8   6        147.40        125.78         2.78 o                         
   6  -8  -5        607.82        551.39         4.25 o                         
  -6  -8   4        121.93        126.80         3.17 o                         
   6  -8  -3        971.44        904.78         6.40 o                         
  -6  -8   3        971.57        884.32        12.58 o                         
  -6  -8   2        221.75        193.42         3.08 o                         
   6  -8  -1        564.71        554.02         4.22 o                         
  -6  -8   0        483.87        465.55         0.40 o                         
  -6  -8  -1        375.47        344.85         3.75 o                         
   6  -8   2        100.10         93.67         3.26 o                         
   6  -8   3        760.26        720.23         5.54 o                         
  -6  -8  -4        472.23        479.56         5.52 o                         
  -6  -8  -5         44.47         39.12         2.28 o                         
  -6  -8  -6        301.25        288.37         5.26 o                         
   6  -8   7        126.75        137.37         8.16 o                         
   6  -8   8         22.16         36.39         6.76 o                         
   6  -8   9         89.01         83.53         4.72 o                         
   6  -8  10         57.60         49.66         2.19 o                         
   6  -8  11         56.43         47.88         2.56 o                         
  -6  -7  14         62.72         67.73         3.89 o                         
  -6  -7  13         33.78         40.76         3.57 o                         
   6  -7 -12         70.53         88.27         4.00 o                         
   6  -7 -11         46.49         49.75         4.67 o                         
   6  -7 -10         28.20         29.19         3.81 o                         
   6  -7  -9        428.70        418.39         4.44 o                         
   6  -7  -8        694.89        684.98         6.35 o                         
   6  -7  -7        268.21        268.71         5.13 o                         
  -6  -7   6        127.57         98.10         2.42 o                         
  -6  -7   5        329.96        306.58         3.87 o                         
  -6  -7   4        109.49        100.64         3.29 o                         
   6  -7  -3        983.78        914.64         5.79 o                         
  -6  -7   2        627.95        587.22         4.30 o                         
  -6  -7   1        764.68        622.10         4.35 o                         
   6  -7   0        822.66        744.66         0.55 o                         
   6  -7   1       1645.14       1611.27         6.76 o                         
   6  -7   2        163.48        190.44         3.93 o                         
  -6  -7  -3         87.29         99.70         3.40 o                         
   6  -7   4        374.53        373.23         5.52 o                         
  -6  -7  -5       2070.35       2061.50         8.64 o                         
  -6  -7  -6       1124.58       1161.71        12.39 o                         
  -6  -7  -7        355.83        359.70         5.54 o                         
   6  -7   8        219.69        252.68         6.50 o                         
   6  -7   9        200.36        208.02         4.77 o                         
   6  -7  10         88.88         95.79         3.30 o                         
   6  -7  11         66.64         82.79         5.22 o                         
   6  -7  12          7.80         11.08         2.35 o                         
  -6  -6  15        106.14         95.51         3.81 o                         
  -6  -6  14         51.73         70.05         4.72 o                         
  -6  -6  13         60.89         52.11         2.92 o                         
   6  -6 -12        187.81        218.52         5.19 o                         
   6  -6 -11        284.91        298.23         4.89 o                         
   6  -6 -10         16.25         13.69         2.51 o                         
   6  -6  -9         20.83         20.59         2.76 o                         
   6  -6  -8        379.54        350.22         4.46 o                         
  -6  -6   7        315.00        293.09         4.91 o                         
   6  -6  -6        228.38        215.69         3.67 o                         
   6  -6  -5        421.94        448.32         3.45 o                         
  -6  -6   4        904.63        907.56         6.68 o                         
   6  -6  -3        312.73        334.57         4.38 o                         
   6  -6  -2        109.01         93.86         3.23 o                         
  -6  -6   1        196.93        168.30         3.59 o                         
   6  -6   0        223.55        170.77         4.29 o                         
  -6  -6  -1         52.38         49.25         2.50 o                         
  -6  -6  -2         20.96         26.06         2.45 o                         
  -6  -6  -3         12.30          3.12         2.05 o                         
  -6  -6  -4         80.12         78.30         3.19 o                         
   6  -6   5        601.45        592.19         5.55 o                         
  -6  -6  -6        472.61        495.50         4.69 o                         
  -6  -6  -7        345.46        341.60         5.05 o                         
   6  -6   8        332.75        329.31         5.00 o                         
   6  -6   9        112.74         98.73         3.45 o                         
   6  -6  10         33.82         40.87         3.57 o                         
   6  -6  11        113.54        115.42         6.35 o                         
   6  -6  12         21.05         23.35         2.99 o                         
   6  -5 -14         92.33        109.57         4.63 o                         
   6  -5 -13         43.77         41.84         3.03 o                         
   6  -5 -12        211.63        238.26         4.04 o                         
   6  -5 -11        115.81        125.27         4.48 o                         
  -6  -5  10        174.99        165.19         3.66 o                         
   6  -5  -9        100.95        100.64         3.55 o                         
   6  -5  -8        247.96        239.19         4.29 o                         
   6  -5  -7        900.66        878.99         6.81 o                         
   6  -5  -6        125.27        106.20         4.18 o                         
   6  -5  -5        448.84        469.21         5.87 o                         
   6  -5  -4        812.09        843.26         7.28 o                         
  -6  -5   3       1832.67       1743.35         7.76 o                         
  -6  -5   2        194.72        171.38         4.70 o                         
   6  -5  -1        475.29        423.32         4.44 o                         
  -6  -5   0        366.28        356.21         0.47 o                         
   6  -5   1        521.11        444.91         3.25 o                         
   6  -5   2        139.39        136.40         2.55 o                         
  -6  -5  -3         87.65         72.98         2.34 o                         
   6  -5   4        217.73        210.27         3.82 o                         
   6  -5   5        857.02        850.55         5.63 o                         
   6  -5   6         64.81         61.18         2.93 o                         
  -6  -5  -7        862.05        910.32         6.01 o                         
   6  -5   8        143.09        153.65         6.30 o                         
  -6  -5  -8        154.03        194.72         4.70 o                         
   6  -5   9          2.88          5.01         3.06 o                         
   6  -5  10         82.73         79.34         4.45 o                         
   6  -5  11        119.38        139.40         5.14 o                         
   6  -5  12         17.03         18.74         2.37 o                         
   6  -5  13         22.26         19.93         2.55 o                         
   6  -4 -15         60.91         62.90         3.69 o                         
   6  -4 -14        181.48        218.76         5.08 o                         
   6  -4 -13        138.98        152.92         5.02 o                         
   6  -4 -12        108.63        108.14         4.94 o                         
   6  -4 -11        104.54        111.53         5.07 o                         
   6  -4 -10        249.94        237.57         4.42 o                         
   6  -4  -9         73.66         64.07         4.58 o                         
  -6  -4   8        143.53        106.34         8.95 o                         
  -6  -4   7        226.24        207.31         7.49 o                         
  -6  -4   6        182.75        164.34         4.40 o                         
  -6  -4   5        183.94        162.93         4.34 o                         
  -6  -4   4       3695.44       3416.95        15.47 o                         
   6  -4  -3        972.57        931.88         7.58 o                         
   6  -4  -2        388.91        427.49         5.08 o                         
   6  -4  -1       1531.20       1671.58         8.23 o                         
  -6  -4   0        944.12       1152.62         0.92 o                         
  -6  -4  -1        223.79        210.35         2.63 o                         
   6  -4   2        234.16        189.63         3.11 o                         
   6  -4   3          8.79          5.13         2.28 o                         
   6  -4   4        293.34        268.11         4.84 o                         
   6  -4   5         44.49         50.83         2.87 o                         
  -6  -4  -6        160.10        158.07         3.41 o                         
  -6  -4  -7        120.55        140.76         4.09 o                         
  -6  -4  -8        444.17        469.51         5.75 o                         
   6  -4   9        107.60        113.54         3.52 o                         
  -6  -4 -10         80.43         90.77         3.39 o                         
  -6  -4 -11        254.22        282.50         5.53 o                         
   6  -4  12         18.87         16.42         2.84 o                         
   6  -4  13         42.97         54.82         2.20 o                         
   6  -3 -16         32.02         34.37         1.95 o                         
   6  -3 -15         27.67         33.49         3.19 o                         
   6  -3 -14        231.10        256.80         5.27 o                         
   6  -3 -13         18.02         25.55         3.17 o                         
   6  -3 -12        178.69        162.18         7.45 o                         
  -6  -3  11         74.13         74.65         5.65 o                         
   6  -3 -10        370.24        385.54         6.30 o                         
   6  -3  -9        117.46        114.17         4.29 o                         
   6  -3  -8        291.80        298.26         6.50 o                         
   6  -3  -7        411.20        406.48         5.89 o                         
   6  -3  -6        119.37        112.41         4.10 o                         
   6  -3  -5       1281.06       1146.69        10.60 o                         
   6  -3  -4       2211.77       2076.28        16.24 o                         
   6  -3  -3       1758.13       1793.49         7.32 o                         
  -6  -3   2        481.14        458.80         6.27 o                         
  -6  -3   1       1541.46       1712.61         9.72 o                         
  -6  -3   0        416.09        310.24         0.55 o                         
  -6  -3  -1       1314.87       1351.15         6.42 o                         
   6  -3   2        293.06        249.85         3.45 o                         
  -6  -3  -3       1109.62       1000.81         5.59 o                         
   6  -3   4        236.57        220.21         4.43 o                         
  -6  -3  -5        337.13        298.78         3.60 o                         
  -6  -3  -6        224.06        245.79         4.56 o                         
   6  -3   7        455.82        498.51         6.45 o                         
  -6  -3  -8        429.33        452.71         6.16 o                         
  -6  -3  -9        259.18        285.65         4.63 o                         
  -6  -3 -10        224.10        228.59         4.06 o                         
  -6  -3 -11        294.59        336.66         5.96 o                         
   6  -3  12         21.44         15.87         2.60 o                         
   6  -3  13         40.31         43.20         2.42 o                         
  -6  -2  16         40.10         31.57         2.54 o                         
   6  -2 -15        104.71        111.17         4.14 o                         
   6  -2 -14        138.47        194.82         9.55 o                         
   6  -2 -13        393.05        483.17         5.15 o                         
   6  -2 -12        153.00        185.23         5.14 o                         
   6  -2 -11       1131.85       1258.47         9.69 o                         
   6  -2 -10        521.19        558.20         5.70 o                         
  -6  -2   9       1030.47       1070.43         7.63 o                         
   6  -2  -8        975.70        962.71         8.76 o                         
   6  -2  -7       1023.11        997.37         7.61 o                         
   6  -2  -6        255.36        229.86         6.63 o                         
   6  -2  -5        377.63        363.90         5.59 o                         
   6  -2  -4        772.73        752.88         8.68 o                         
   6  -2  -3       1382.81       1258.61         7.38 o                         
  -6  -2   2       1896.85       1855.31        24.38 o                         
  -6  -2   1       1088.86       1034.33        11.80 o                         
  -6  -2   0        120.00        120.69         9.15 o                         
   6  -2   1       1012.57       1000.51         8.85 o                         
  -6  -2  -2        404.88        373.24         5.33 o                         
   6  -2   3        142.11        145.36         3.75 o                         
   6  -2   4        247.94        257.71         5.33 o                         
   6  -2   5         42.62         42.51         3.26 o                         
   6  -2   6        100.81        118.85         3.76 o                         
   6  -2   7        609.08        613.61         6.57 o                         
   6  -2   8        188.97        194.58         5.10 o                         
  -6  -2  -9        152.05        137.22         3.85 o                         
  -6  -2 -10        125.97        116.48         3.90 o                         
  -6  -2 -11        259.46        283.07         4.96 o                         
   6  -2  12          5.73          2.91         2.59 o                         
   6  -2  13         55.46         62.59         2.18 o                         
   6  -2  14         72.03         71.09         2.91 o                         
  -6  -1  16         15.91         20.98         1.75 o                         
   6  -1 -15         58.34         70.98         4.01 o                         
   6  -1 -14         17.21         34.49         6.81 o                         
   6  -1 -14        256.51        354.59         7.85 o                         
   6  -1 -13         29.24         33.67         4.73 o                         
  -6  -1  12        140.39         86.77        14.63 o                         
   6  -1 -12        202.49        248.50         6.98 o                         
   6  -1 -11        615.55        694.86         9.59 o                         
  -6  -1  10         20.81         26.89         5.01 o                         
   6  -1  -9        239.25        251.11         6.00 o                         
   6  -1  -8        599.03        556.11         6.83 o                         
   6  -1  -7        145.92        161.79         6.14 o                         
   6  -1  -5        641.20        585.35         9.42 o                         
   6  -1  -4       4550.76       4339.12        26.29 o                         
   6  -1   3        311.95        249.26         7.45 o                         
  -6  -1  -4        925.08        924.13         8.65 o                         
  -6  -1  -5        466.35        400.88         5.03 o                         
  -6  -1  -6        126.70        136.72         4.90 o                         
  -6  -1  -7        526.40        577.61         8.22 o                         
  -6  -1  -8        315.74        377.56         7.10 o                         
  -6  -1  -9        172.92        173.66         4.84 o                         
  -6  -1 -10         64.53         64.63         4.30 o                         
  -6  -1 -11        224.37        225.67         6.15 o                         
  -6  -1 -12         77.59         68.32         3.19 o                         
  -6  -1 -13         45.92         50.58         3.99 o                         
  -6  -1 -14          3.80          6.29         2.73 o                         
   6   0 -17          6.97          5.14         2.35 o                         
   6   0 -16        101.89         98.58         2.13 o                         
   6   0 -15         99.20        157.01         5.09 o                         
   6   0 -14        204.49        264.22         6.56 o                         
   6   0 -14        225.61        275.60         9.71 o                         
   6   0 -13        188.91        284.46         4.73 o                         
   6   0 -12        112.38        122.54        14.05 o                         
   6   0 -12        113.28        134.83         5.28 o                         
   6   0 -11        435.05        494.77         7.10 o                         
   6   0 -10        364.40        335.89         4.93 o                         
   6   0  -9       3350.06       3282.91        12.27 o                         
  -6   0   8        976.87        958.03         6.46 o                         
  -6   0   7       1384.72       1359.47        10.93 o                         
  -6   0   6        189.81        175.71         6.74 o                         
   6   0  -5        544.08        453.87         5.91 o                         
   6   0  -4       2485.13       2505.74        13.26 o                         
   6   0  -3        994.85        816.09        19.88 o                         
  -6   0   2          3.99         -2.36         8.71 o                         
   6   0  -1       2319.52       2608.31        24.80 o                         
  -6   0   0        175.96        201.72        16.00 o                         
   6   0   1        401.41        487.56         9.36 o                         
  -6   0  -2        305.15        343.23         8.27 o                         
   6   0   3        202.48        216.95         7.97 o                         
   6   0   4        151.81        136.33         5.68 o                         
   6   0   5        145.30        154.21         3.73 o                         
  -6   0  -6         46.84         53.84         3.20 o                         
  -6   0  -7        310.29        312.49         5.38 o                         
   6   0   8        311.71        281.35         5.18 o                         
  -6   0  -9         84.67         80.67         3.41 o                         
   6   0  10        125.72        119.64         3.69 o                         
  -6   0 -11        295.03        328.53         7.13 o                         
   6   0  12          8.28         -3.24         3.24 o                         
  -6   0 -13          0.10          2.76         2.60 o                         
   6   0  14         38.31         38.52         2.11 o                         
   6   1 -17         26.55         23.90         2.34 o                         
   6   1 -16         14.15         17.24         1.91 o                         
   6   1 -15         54.26         68.17         0.32 o                         
   6   1 -14         17.09         41.74         5.20 o                         
   6   1 -14        243.29        293.38         9.78 o                         
   6   1 -13         35.05         41.78         3.68 o                         
  -6   1  12        137.06         83.31        15.50 o                         
   6   1 -12        215.02        239.41         5.59 o                         
   6   1 -11        577.01        603.74         7.47 o                         
   6   1 -10         21.53         20.46         3.63 o                         
   6   1  -9        234.58        215.62         5.91 o                         
   6   1  -8        611.43        531.11         7.94 o                         
  -6   1   7        128.75        117.50         6.25 o                         
  -6   1   6        690.65        630.42         9.55 o                         
  -6   1   5        633.15        636.66         9.42 o                         
   6   1  -4       4497.94       4383.63        24.57 o                         
   6   1  -3        902.29        908.78        20.69 o                         
  -6   1   2       2515.91       2590.61        24.48 o                         
   6   1  -1       1047.42       1062.86        17.30 o                         
  -6   1   0       4189.38       5066.66         1.27 o                         
   6   1   1       1712.58       1996.33        15.07 o                         
  -6   1  -2        824.16        829.55        11.28 o                         
   6   1   3        305.23        238.04         7.92 o                         
  -6   1  -4       1002.74        927.19        12.85 o                         
   6   1   5        515.69        426.51         5.74 o                         
   6   1   6        130.84        120.02         4.20 o                         
   6   1   7        530.69        500.85         6.73 o                         
  -6   1  -8        315.46        304.78         6.16 o                         
  -6   1  -9        152.14        130.59         4.36 o                         
  -6   1 -10         70.59         68.10         4.14 o                         
  -6   1 -11        234.94        234.23         6.44 o                         
   6   1  12         74.18         65.81         3.54 o                         
   6   1  13         42.34         46.03         2.77 o                         
   6   1  14          4.34          7.86         1.87 o                         
   6   2 -16         42.26         44.64         2.32 o                         
   6   2 -15         99.33        117.05         4.35 o                         
   6   2 -14         50.53         62.62         7.63 o                         
   6   2 -14        134.91        140.88         5.85 o                         
   6   2 -13        408.97        486.17         5.22 o                         
   6   2 -12        156.82        181.93         5.23 o                         
   6   2 -11       1122.66       1148.07        10.25 o                         
  -6   2  10        548.22        522.29         5.98 o                         
   6   2  -9       1012.70        923.03         7.07 o                         
   6   2  -8        970.81        895.70         8.87 o                         
  -6   2   7       1029.68        975.99        12.62 o                         
  -6   2   6        249.63        236.62         7.11 o                         
   6   2  -5        436.60        467.91         8.44 o                         
  -6   2   4        771.33        787.75        12.63 o                         
  -6   2   3       1470.29       1426.62        12.82 o                         
  -6   2   2       1898.89       2088.20        27.26 o                         
   6   2  -1       1106.48       1203.27        17.87 o                         
   6   2   0        119.87        142.48         0.41 o                         
   6   2   1       1041.59       1251.05        12.10 o                         
  -6   2  -2        413.23        471.97         9.87 o                         
   6   2   3        149.39        178.94         8.14 o                         
   6   2   4        234.58        217.94         8.47 o                         
  -6   2  -5         44.51         30.34         3.26 o                         
  -6   2  -6        120.16        115.67         3.92 o                         
   6   2   7        618.75        508.25         6.61 o                         
   6   2   8        181.77        157.24         5.19 o                         
   6   2   9        154.69        119.96         3.86 o                         
  -6   2 -10        152.03        126.37         4.43 o                         
  -6   2 -11        249.80        248.69         5.37 o                         
   6   2  12          6.74          3.08         2.99 o                         
  -6   2 -13         54.67         55.78         2.70 o                         
   6   2  14         81.09         78.80         2.94 o                         
   6   3 -16         30.52         39.74         2.06 o                         
   6   3 -15         29.85         35.12         3.41 o                         
   6   3 -14        116.52        143.61         6.81 o                         
   6   3 -14        237.67        238.65         5.82 o                         
   6   3 -13         22.62         23.65         3.08 o                         
   6   3 -12        186.14        205.57         4.88 o                         
   6   3 -11         83.82         21.54         0.90 o                         
   6   3 -10        394.62        378.86         5.97 o                         
   6   3  -9        122.61        115.76         4.70 o                         
  -6   3   8        274.62        230.46         8.09 o                         
   6   3  -7        415.57        380.53         9.06 o                         
  -6   3   6        141.60        133.25         5.92 o                         
  -6   3   5       1266.59       1222.57        11.30 o                         
  -6   3   4       2089.01       2203.11        17.88 o                         
   6   3  -3       1709.47       1827.03        13.76 o                         
   6   3  -2        501.43        502.48        15.43 o                         
   6   3  -1       1505.81       1755.47        20.38 o                         
  -6   3   0        427.01        410.36        17.04 o                         
  -6   3  -1       1232.20       1458.63        12.35 o                         
   6   3   2        359.38        406.89         9.69 o                         
   6   3   3       1068.36       1219.75        12.93 o                         
   6   3   4        214.28        221.88         9.50 o                         
  -6   3  -5        380.76        287.88         3.99 o                         
  -6   3  -6        239.37        202.48         4.20 o                         
  -6   3  -7        482.91        413.82         5.97 o                         
  -6   3  -8        462.92        379.73         5.85 o                         
  -6   3  -9        294.51        254.27         4.32 o                         
   6   3  10        234.18        194.11         3.81 o                         
   6   3  11        276.91        282.40         6.29 o                         
  -6   3 -12         20.16         13.64         2.88 o                         
   6   3  13         40.21         39.35         2.41 o                         
   6   4 -15         59.35         78.08         0.29 o                         
   6   4 -14        158.22        151.01         5.55 o                         
   6   4 -14        181.46        197.43         5.31 o                         
   6   4 -13        142.29        141.32         3.89 o                         
   6   4 -12         98.39        104.59         4.55 o                         
   6   4 -11         93.44         99.50         4.69 o                         
  -6   4  10        253.56        226.01         5.01 o                         
  -6   4   9         49.97         37.66         3.97 o                         
  -6   4   8        156.62        127.80        11.86 o                         
  -6   4   7        221.81        182.96        12.00 o                         
  -6   4   6        156.31        123.09         5.43 o                         
   6   4  -5        198.47        163.60         5.80 o                         
  -6   4   4       3684.04       3545.23        20.92 o                         
   6   4  -3       1088.31       1109.38        10.61 o                         
   6   4  -2        416.79        435.72         7.37 o                         
  -6   4   1       1517.51       1798.79        24.83 o                         
  -6   4   0        946.33       1074.64        14.56 o                         
  -6   4  -1        182.76        231.13         6.91 o                         
   6   4   2        241.45        277.74         7.93 o                         
   6   4   3         13.84         14.22         5.65 o                         
   6   4   4        282.04        269.09         9.81 o                         
  -6   4  -5         50.59         45.21         2.93 o                         
   6   4   6        145.64        111.76         3.31 o                         
  -6   4  -7        121.25        109.77         4.06 o                         
   6   4   8        427.96        317.02         4.57 o                         
   6   4   9        114.41         85.71         2.77 o                         
   6   4  10         81.91         72.78         2.89 o                         
  -6   4 -11        245.67        223.41         5.36 o                         
  -6   4 -12         22.01         16.26         2.59 o                         
   6   4  13         37.65         43.32         2.12 o                         
   6   5 -15          3.00          8.03         4.52 o                         
   6   5 -14         32.04         40.80         3.03 o                         
   6   5 -13         48.79         50.12         3.74 o                         
   6   5 -12        195.47        217.37         5.25 o                         
   6   5 -11        111.22        135.62         8.03 o                         
   6   5 -10        181.82        147.64         6.20 o                         
   6   5 -10        209.64        186.42         7.91 o                         
  -6   5   9         99.02         89.58         4.18 o                         
   6   5  -8        254.65        203.44         6.73 o                         
  -6   5   7        885.13        731.26        16.65 o                         
   6   5  -6        154.10        106.28         4.99 o                         
  -6   5   5        447.67        390.58         6.64 o                         
  -6   5   4        763.45        728.92        10.32 o                         
  -6   5   3       1902.56       1755.99        22.05 o                         
  -6   5   2        152.82        150.50        10.75 o                         
   6   5  -1        445.36        441.00        13.86 o                         
  -6   5   0        360.42        423.48        14.99 o                         
   6   5   1        531.05        658.28        16.28 o                         
   6   5   2        105.21        130.06         5.93 o                         
  -6   5  -3        108.92        107.67         6.00 o                         
   6   5   4        190.02        178.78         8.09 o                         
   6   5   5        896.12        687.53         5.12 o                         
   6   5   6         50.85         33.24         2.71 o                         
   6   5   7        868.67        671.17         5.43 o                         
  -6   5  -8        170.07        150.45         3.80 o                         
   6   5   9          0.09          1.59         2.31 o                         
  -6   5 -10         84.12         59.31         3.22 o                         
  -6   5 -11        123.48        128.09         4.12 o                         
  -6   5 -12         15.47         14.14         2.12 o                         
  -6   5 -13         24.74         24.04         2.58 o                         
   6   6 -15        104.87        111.07         4.74 o                         
   6   6 -14         49.80         61.63         4.49 o                         
  -6   6   6        225.92        128.14        11.20 o                         
  -6   6   5        364.94        269.78        13.02 o                         
  -6   6   4        956.83        668.97        22.26 o                         
  -6   6   3        296.28        265.11         9.92 o                         
   6   6  -2        118.96         83.54         8.58 o                         
  -6   6   1        202.82        180.52        10.16 o                         
   6   6   0        224.04        231.68        22.49 o                         
  -6   6  -1         53.67         42.26         7.30 o                         
  -6   6  -2         19.77         23.62         6.62 o                         
  -6   6  -3         17.68          1.91         6.02 o                         
  -6   6  -4         93.68         60.52        10.97 o                         
  -6   6  -5        611.10        477.95         7.53 o                         
  -6   6  -6        505.22        406.56         7.37 o                         
  -6   6  -7        348.68        271.35         7.30 o                         
  -6   6  -8        331.49        255.43         7.16 o                         
  -6   6  -9        115.40         82.09         4.67 o                         
  -6   6 -10         26.24         22.02         3.86 o                         
  -6   6 -11        120.06        107.05         5.09 o                         
  -6   6 -12         18.82         20.02         2.80 o                         
   6   7 -14          5.81          9.85         3.38 o                         
   6   7 -14         68.03         74.09         5.11 o                         
  -6   7  -6       1156.32        954.47         9.82 o                         
  -6   7  -7        326.50        284.17         7.04 o                         
  -6   7  -8        216.83        208.34         6.52 o                         
  -6   7  -9        198.94        168.96         4.99 o                         
  -6   7 -10         89.88         86.39         3.96 o                         
  -6   7 -11         68.47         79.06         4.09 o                         
   6   8 -14         54.84         68.32         4.22 o                         
   6   8 -13         81.60         68.61         4.53 o                         
   6   8 -12         52.70         58.84         6.51 o                         
   6   8 -11        129.22        152.02         8.90 o                         
   6   8 -10        560.73        508.26        10.17 o                         
   6   8  -9        150.82        163.04         8.63 o                         
  -6   8  -6        326.83        247.77         5.96 o                         
  -6   8  -7        129.39        126.70         5.68 o                         
  -6   8  -8         25.49         23.44         4.76 o                         
  -6   8  -9         82.15         72.16         3.79 o                         
  -6   8 -10         58.77         47.95         3.01 o                         
  -6   8 -11         56.74         54.16         3.13 o                         
   6   9 -13          9.55         11.93         3.31 o                         
   6   9 -12         81.02         90.23         5.76 o                         
   6   9 -11        143.27        123.40         7.71 o                         
   6   9 -10         14.80         13.30         6.16 o                         
   6   9  -9         55.48         67.10         7.29 o                         
  -6   9  -6        185.41        157.18         4.92 o                         
  -6   9  -7        364.96        320.22         6.00 o                         
  -6   9  -8        119.82        103.77         4.54 o                         
  -6   9  -9        115.05         96.01         3.24 o                         
  -6   9 -10         27.69         29.26         2.24 o                         
   6  10 -12         50.19         66.03         4.30 o                         
   6  10 -11        106.65        137.35         6.43 o                         
   6  10 -10        110.68        131.62         5.96 o                         
   6  10  -9        159.15        149.35         6.91 o                         
   6  11 -11         33.51         37.33         4.09 o                         
   6  11 -10         46.27         52.56         4.19 o                         
   6  11  -9         56.31         61.61         5.11 o                         
   6  11  -8         54.60         81.72         7.19 o                         
   6  12  -9         52.80         59.63         3.78 o                         
   6  12  -8         72.00         76.99         5.54 o                         
   6  12  -7         66.17         95.79         6.56 o                         
   6  13  -7         65.41         71.36         4.54 o                         
   6  13  -6         25.06         27.58         3.97 o                         
  -7 -14   3          4.05          6.55         1.73 o                         
  -7 -14   1          8.80         14.22         1.86 o                         
  -7 -14   0         63.64         74.60         2.88 o                         
  -7 -14  -1          4.00         11.41         1.61 o                         
   7 -14   3         40.91         34.90         1.17 o                         
  -7 -13   7         86.65         83.27         2.79 o                         
  -7 -13   6         24.56         26.57         1.44 o                         
  -7 -13   5         89.37         83.50         1.88 o                         
  -7 -13   4         35.53         42.81         2.21 o                         
  -7 -13   3        117.04        123.79         3.25 o                         
  -7 -13   3        177.39        188.18         4.18 o                         
  -7 -13   2          2.23          2.20         1.68 o                         
  -7 -13   1         64.76         70.58         1.73 o                         
  -7 -13   0         64.85         70.62         2.63 o                         
  -7 -13  -1         29.88         24.62         1.08 o                         
  -7 -13  -2         14.15         11.40         0.97 o                         
   7 -13   3         62.60         67.61         1.16 o                         
   7 -13   4         18.09         17.51         1.48 o                         
   7 -13   5         13.80         11.60         1.36 o                         
  -7 -12   8         26.72         24.81         2.59 o                         
  -7 -12   7         78.69         75.39         2.24 o                         
  -7 -12   6         12.68         12.85         1.32 o                         
  -7 -12   5        109.49        102.05         1.74 o                         
  -7 -12   4         97.36         88.46         2.33 o                         
  -7 -12   3         47.56         39.19         4.26 o                         
  -7 -12   2         43.22         55.40         2.65 o                         
  -7 -12   1         46.55         59.24         1.71 o                         
  -7 -12   0        140.52        152.46         3.23 o                         
  -7 -12  -1         36.55         31.55         1.32 o                         
  -7 -12  -2         24.38         24.06         1.24 o                         
  -7 -12  -3         26.32         22.38         1.13 o                         
  -7 -12  -4         24.50         25.34         1.55 o                         
   7 -12   5         24.81         24.19         1.94 o                         
   7 -12   6          3.59          4.89         1.16 o                         
  -7 -11  10         12.83          7.84         1.59 o                         
  -7 -11   9         87.64         65.49         2.73 o                         
  -7 -11   8         48.62         44.55         3.73 o                         
  -7 -11   7        385.34        349.05         3.49 o                         
  -7 -11   6         57.70         51.91         1.71 o                         
  -7 -11   5        229.18        196.23         2.53 o                         
  -7 -11   4         75.18         69.93         2.67 o                         
   7 -11  -3        177.15        157.73         3.14 o                         
  -7 -11   3        251.86        243.10         6.83 o                         
   7 -11  -2         13.84         16.66         1.59 o                         
  -7 -11   1        233.15        236.76         2.48 o                         
   7 -11   0         58.38         72.49         2.63 o                         
  -7 -11  -1        234.33        245.23         2.54 o                         
  -7 -11  -2         12.97         11.20         1.53 o                         
  -7 -11  -3        100.68        101.16         2.01 o                         
  -7 -11  -4         99.21         91.73         2.75 o                         
  -7 -11  -5        105.92         91.20         2.05 o                         
   7 -11   6          6.12          6.60         1.80 o                         
   7 -11   7         49.77         53.12         2.19 o                         
   7 -11   8         23.49         19.10         1.63 o                         
  -7 -10  11         72.42         57.39         2.65 o                         
  -7 -10  10         50.11         34.80         2.76 o                         
  -7 -10   9         41.26         31.60         3.55 o                         
  -7 -10   8         29.38         38.05         3.28 o                         
  -7 -10   7         98.90        102.63         3.03 o                         
  -7 -10   6         61.49         54.68         2.11 o                         
  -7 -10   5         35.78         26.56         1.77 o                         
  -7 -10   4         38.50         32.70         2.62 o                         
  -7 -10   3         24.81         23.95         2.74 o                         
  -7 -10   3         82.00         82.99         6.33 o                         
  -7 -10   2         56.86         61.54         1.99 o                         
   7 -10  -1         17.18         16.25         1.71 o                         
  -7 -10   0        224.05        209.15         4.07 o                         
  -7 -10  -1        245.50        242.27         2.69 o                         
  -7 -10  -2         27.84         24.54         1.91 o                         
  -7 -10  -3         64.58         54.93         1.98 o                         
  -7 -10  -4         14.05         20.48         2.50 o                         
  -7 -10  -5         72.60         74.75         2.01 o                         
   7 -10   6          7.86          9.62         2.42 o                         
   7 -10   7         55.09         75.51         3.09 o                         
   7 -10   8          5.82          7.36         2.17 o                         
   7 -10   8          6.10         19.79         3.66 o                         
   7 -10   9          1.78          4.56         1.13 o                         
  -7  -9  11         64.79         66.46         3.86 o                         
  -7  -9  10          9.50          9.29         3.50 o                         
  -7  -9   9         77.27         86.42         3.03 o                         
  -7  -9   8        152.15        169.33         4.80 o                         
  -7  -9   7         79.00         83.35         3.44 o                         
  -7  -9   6         87.43         77.28         2.56 o                         
  -7  -9   5        307.62        267.24         3.00 o                         
  -7  -9   4        354.02        331.88         4.48 o                         
   7  -9  -3         75.89         75.72         2.41 o                         
  -7  -9   3        239.60        235.73         8.63 o                         
  -7  -9   2        366.43        340.50         3.26 o                         
  -7  -9   1        215.86        212.47         2.91 o                         
   7  -9   0        201.80        237.91         0.38 o                         
  -7  -9  -1         57.83         59.26         2.88 o                         
  -7  -9  -2         90.01         86.73         2.74 o                         
  -7  -9  -3        168.16        158.20         2.50 o                         
   7  -9   4         43.37         49.33         2.33 o                         
  -7  -9  -5         67.09         77.05         2.17 o                         
  -7  -9  -6        123.34        108.04         2.53 o                         
   7  -9   7        197.98        192.91         5.65 o                         
   7  -9   8          1.92          5.88         2.73 o                         
   7  -9   9          9.88         11.53         2.04 o                         
  -7  -8  12          9.22          8.40         2.58 o                         
  -7  -8  12          9.25         16.28         3.65 o                         
   7  -8 -11        174.24        190.79         3.75 o                         
   7  -8 -10         59.09         55.84         3.25 o                         
  -7  -8   9        103.41        107.97         2.90 o                         
   7  -8  -8        333.58        323.99         4.74 o                         
   7  -8  -7         94.16         83.37         4.94 o                         
  -7  -8   6         99.77         93.29         2.53 o                         
  -7  -8   5        263.11        232.20         3.14 o                         
  -7  -8   4        366.01        345.57         5.45 o                         
  -7  -8   3        279.09        234.63         3.07 o                         
   7  -8  -2        170.69        169.57         2.78 o                         
   7  -8  -1         30.60         21.88         2.38 o                         
  -7  -8   0        116.92        110.97         0.28 o                         
   7  -8   1         95.17         95.38         3.16 o                         
   7  -8   2         88.50         88.45         2.96 o                         
   7  -8   3          1.71          5.45         2.37 o                         
   7  -8   4         31.05         42.48         3.20 o                         
  -7  -8  -5        143.95        123.28         3.50 o                         
  -7  -8  -6        194.93        181.64         3.49 o                         
   7  -8   7        237.09        229.64         4.76 o                         
   7  -8   8          8.96          9.83         2.40 o                         
   7  -8   9         23.44         33.01         2.21 o                         
   7  -8  10         11.55          8.35         1.47 o                         
   7  -8  11         76.87         86.72         2.89 o                         
  -7  -7  13          7.62          5.46         1.80 o                         
   7  -7 -12         50.55         56.44         3.41 o                         
   7  -7 -11         52.86         57.02         4.20 o                         
   7  -7 -10         21.50         16.29         3.40 o                         
  -7  -7   9        282.84        278.27         4.01 o                         
   7  -7  -8        609.77        613.15         5.94 o                         
   7  -7  -7        506.82        487.70         5.88 o                         
  -7  -7   6         29.91         28.24         2.83 o                         
  -7  -7   5        313.53        310.12         4.47 o                         
  -7  -7   4        399.25        359.88         5.53 o                         
   7  -7  -3        841.59        824.73         5.62 o                         
   7  -7  -2         31.42         22.93         2.47 o                         
   7  -7  -1        388.53        339.45         5.43 o                         
   7  -7   0         19.42         23.36         0.38 o                         
   7  -7   1        786.36        724.42         5.80 o                         
   7  -7   2        322.98        280.75         3.78 o                         
  -7  -7  -3        171.23        141.99         3.19 o                         
   7  -7   4        328.56        308.64         4.21 o                         
   7  -7   5        562.02        494.31         5.52 o                         
   7  -7   6        126.20        108.85         3.51 o                         
   7  -7   7        122.51        120.91         3.25 o                         
   7  -7   8         19.87         23.80         2.68 o                         
   7  -7   8         48.11         72.13         7.72 o                         
   7  -7   9          8.55          8.20         1.88 o                         
   7  -7  10         20.74         13.44         3.53 o                         
   7  -7  11         67.91         71.34         3.83 o                         
  -7  -6  14         17.91         27.58         2.85 o                         
   7  -6 -13         93.85        104.94         2.97 o                         
   7  -6 -12         39.48         40.93         3.83 o                         
   7  -6 -11        220.32        236.12         4.59 o                         
   7  -6 -10        126.16        134.92         3.48 o                         
   7  -6  -9         14.83          9.61         2.71 o                         
   7  -6  -8        131.66        132.91         3.74 o                         
   7  -6  -7        410.46        370.77         5.14 o                         
  -7  -6   6        110.51         99.49         2.79 o                         
   7  -6  -5        251.60        204.56         4.30 o                         
  -7  -6   4        115.63        102.65         3.41 o                         
   7  -6  -3         10.53          9.75         2.11 o                         
   7  -6  -2        467.76        392.72         4.30 o                         
  -7  -6   1        172.43        145.00         2.94 o                         
   7  -6   0        235.09        198.79         0.33 o                         
   7  -6   1        132.07        130.95         2.68 o                         
   7  -6   2         15.39         20.00         2.04 o                         
  -7  -6  -3        105.69        107.92         2.44 o                         
   7  -6   4        184.58        190.83         4.01 o                         
   7  -6   5         71.40         58.45         3.03 o                         
   7  -6   6          6.91          8.95         2.79 o                         
   7  -6   7        417.11        430.98         4.19 o                         
   7  -6   8         72.22         57.46         2.98 o                         
   7  -6   8         79.50         87.89         4.50 o                         
   7  -6   9         31.16         43.01         2.42 o                         
   7  -6  10         16.38         22.53         4.35 o                         
   7  -6  11        105.37        125.11         5.06 o                         
   7  -6  12          1.56          5.43         1.97 o                         
  -7  -5  15         23.64         30.55         3.10 o                         
   7  -5 -14         21.15         17.38         2.25 o                         
   7  -5 -13         64.78         66.60         3.18 o                         
   7  -5 -12         72.79         78.33         3.39 o                         
   7  -5 -11        217.65        207.34         4.97 o                         
   7  -5 -10        116.66         89.35         4.24 o                         
  -7  -5   9        332.13        299.80         4.64 o                         
  -7  -5   8        522.80        471.12         6.98 o                         
   7  -5  -7        449.07        393.30        10.43 o                         
  -7  -5   6         31.26         25.83         3.47 o                         
   7  -5  -5        750.10        688.55         5.62 o                         
   7  -5  -4        197.75        184.32         4.81 o                         
   7  -5  -3        722.57        641.97         5.09 o                         
  -7  -5   2         56.31         56.35         3.05 o                         
   7  -5  -1        721.22        638.49         5.23 o                         
  -7  -5   0         50.32         29.52         0.26 o                         
   7  -5   1        337.09        285.90         3.59 o                         
   7  -5   2        108.16         82.03         2.34 o                         
  -7  -5  -3        765.84        704.58         4.60 o                         
  -7  -5  -4         34.15         35.93         3.38 o                         
  -7  -5  -5        317.00        332.75         4.16 o                         
  -7  -5  -6        309.27        337.63         4.10 o                         
   7  -5   7        821.63        856.56         5.02 o                         
   7  -5   8         84.24         67.29         4.09 o                         
   7  -5   8         98.41        122.83         5.32 o                         
   7  -5   9         14.47         18.97         3.19 o                         
   7  -5  10         19.24         19.81         3.35 o                         
   7  -5  11        107.12         99.18         3.88 o                         
   7  -5  12         44.47         49.49         2.98 o                         
   7  -4 -15        115.77        127.09         4.01 o                         
   7  -4 -14         45.21         35.26         3.89 o                         
   7  -4 -13         86.86         86.19         2.85 o                         
   7  -4 -12         57.00         51.00         4.17 o                         
   7  -4 -11        394.55        385.74         7.35 o                         
   7  -4 -10         38.54         30.70         3.31 o                         
   7  -4  -9        230.27        164.98         4.98 o                         
  -7  -4   8        215.90        197.88         7.11 o                         
  -7  -4   7        489.65        418.58         6.66 o                         
   7  -4  -6        196.64        202.83         3.93 o                         
  -7  -4   5        407.60        379.16         5.62 o                         
  -7  -4   4        352.58        276.90         6.48 o                         
   7  -4  -3         85.46         95.31         3.18 o                         
   7  -4  -2          4.35          8.01         3.06 o                         
  -7  -4   1        130.83        145.16         3.97 o                         
  -7  -4   0        236.22        215.23         5.27 o                         
   7  -4   1         23.74         22.05         2.45 o                         
   7  -4   2          2.93          7.63         2.46 o                         
  -7  -4  -3          6.27         10.86         2.22 o                         
   7  -4   4        354.77        300.03         4.24 o                         
   7  -4   5        198.47        194.05         2.87 o                         
   7  -4   6        211.38        216.21         3.23 o                         
  -7  -4  -7        187.04        208.32         3.68 o                         
  -7  -4  -8        126.32        141.74         7.69 o                         
   7  -4   8        135.09        153.99         5.57 o                         
   7  -4   9        261.49        307.99         4.20 o                         
   7  -4  10          7.32         10.75         2.78 o                         
   7  -4  11        276.99        288.55         5.45 o                         
   7  -4  12          9.57          9.52         2.11 o                         
   7  -3 -15         50.37         46.42         2.95 o                         
   7  -3 -14          0.06          9.99         4.15 o                         
   7  -3 -13         71.14         83.28         3.60 o                         
   7  -3 -12         16.01         20.54         3.98 o                         
   7  -3 -11        136.79        127.22         6.60 o                         
  -7  -3  10         18.94         17.31         4.02 o                         
   7  -3  -9        211.37        174.02         4.96 o                         
   7  -3  -8        187.63        158.53         6.82 o                         
  -7  -3   7        826.05        704.62         7.71 o                         
  -7  -3   6         79.56         60.73         3.66 o                         
  -7  -3   5        453.36        384.20         5.73 o                         
  -7  -3   4        189.59        173.16         6.16 o                         
   7  -3  -3          3.71         13.23         3.41 o                         
  -7  -3   2        201.18        223.16         4.41 o                         
   7  -3  -1        951.55        964.98         6.67 o                         
  -7  -3   0        582.99        576.15         0.65 o                         
  -7  -3  -1       1044.69        971.18         6.24 o                         
   7  -3   2         52.60         55.08         3.12 o                         
  -7  -3  -3        561.99        447.04         3.72 o                         
   7  -3   4        334.08        327.74         4.71 o                         
  -7  -3  -5        303.89        266.99         3.37 o                         
   7  -3   6         20.85         29.15         2.43 o                         
   7  -3   7        488.64        520.15         5.56 o                         
   7  -3   8         26.30          9.01        11.91 o                         
  -7  -3  -8        202.77        196.63         4.58 o                         
   7  -3   9         61.14         76.20         3.20 o                         
  -7  -3 -10         14.49         20.84         2.56 o                         
  -7  -3 -11        147.06        175.49         4.32 o                         
   7  -3  12          3.04         10.07         2.36 o                         
   7  -3  13          8.88          7.99         2.48 o                         
   7  -2 -16         14.17         11.22         2.04 o                         
   7  -2 -15         90.43         97.21         3.29 o                         
   7  -2 -14         12.71         14.18         3.87 o                         
   7  -2 -13        219.13        221.09         5.21 o                         
   7  -2 -12         83.94         98.50         5.92 o                         
   7  -2 -12         87.19         87.40         6.86 o                         
   7  -2 -11        374.26        391.48         6.80 o                         
   7  -2 -10        119.62        103.94         4.10 o                         
   7  -2  -9        145.80        126.63         4.61 o                         
   7  -2  -8         31.68         31.28         4.20 o                         
   7  -2  -7        662.23        597.94         7.35 o                         
   7  -2  -6         38.15         31.21         3.46 o                         
   7  -2  -5        199.85        185.49         4.81 o                         
   7  -2  -4        336.23        347.18         7.13 o                         
  -7  -2   3         81.49         78.48         4.61 o                         
   7  -2  -2        283.30        312.37         4.12 o                         
  -7  -2   1         44.12         49.16         3.50 o                         
   7  -2   0        606.41        677.34         0.65 o                         
  -7  -2  -1        100.75         97.19         3.62 o                         
   7  -2   2          2.99          5.28         3.19 o                         
   7  -2   3         83.61         92.75         3.09 o                         
   7  -2   4        332.96        308.87         4.75 o                         
   7  -2   5        464.60        449.98         4.56 o                         
   7  -2   6        286.35        294.66         4.13 o                         
   7  -2   7        679.72        766.66         6.18 o                         
  -7  -2  -8         84.36         99.64         5.61 o                         
  -7  -2  -8        142.15        146.32         5.25 o                         
  -7  -2  -9        236.93        258.54         3.96 o                         
  -7  -2 -10         61.57         52.24         2.76 o                         
  -7  -2 -11        160.51        180.49         4.38 o                         
  -7  -2 -12         15.92         14.30         2.84 o                         
   7  -2  13         14.36          9.67         2.97 o                         
   7  -1 -16         15.32         12.92         1.42 o                         
   7  -1 -15         39.00         54.43         3.25 o                         
   7  -1 -14         13.37         32.24         7.89 o                         
   7  -1 -13         91.06        143.46         4.74 o                         
   7  -1 -12         46.91         49.39         4.61 o                         
   7  -1 -11        154.00        186.96         6.42 o                         
   7  -1 -10        341.82        382.52         6.03 o                         
   7  -1  -9       1045.72       1165.02         8.37 o                         
   7  -1  -8        552.25        498.30         7.61 o                         
   7  -1  -7       1268.12       1148.90        16.29 o                         
   7  -1  -6        210.40        187.68         9.14 o                         
   7  -1  -5        608.31        465.44         8.96 o                         
   7  -1  -4        711.39        774.24        13.16 o                         
   7  -1  -3       2009.31       2108.18        17.30 o                         
   7  -1  -2          2.33          4.58         4.32 o                         
   7  -1  -1        856.26        865.38         8.11 o                         
   7  -1   0        855.11        944.69        10.85 o                         
   7  -1   1       2614.12       2977.72        14.04 o                         
   7  -1   2        162.50        209.28         5.07 o                         
  -7  -1  -3        828.88        692.61         7.32 o                         
  -7  -1  -4         35.64         42.40         6.54 o                         
  -7  -1  -5        540.39        486.97         8.42 o                         
  -7  -1  -6         56.61         53.78         4.31 o                         
  -7  -1  -7        428.52        421.81         6.58 o                         
  -7  -1  -8        191.03        213.53         6.74 o                         
  -7  -1  -8        348.79        361.63         8.72 o                         
  -7  -1  -9         92.28         74.65         4.07 o                         
  -7  -1 -10          9.70         12.76         3.33 o                         
  -7  -1 -11        178.91        193.70         7.58 o                         
  -7  -1 -12          5.01          2.93         3.75 o                         
  -7  -1 -13          9.95         11.49         2.96 o                         
   7   0 -16        147.34        124.74         1.97 o                         
   7   0 -15         54.99         87.19         8.03 o                         
   7   0 -14         34.30         39.24         3.78 o                         
   7   0 -14         70.78         88.70         6.59 o                         
   7   0 -13        185.83        220.43         4.18 o                         
   7   0 -12          0.69         -1.34         8.47 o                         
   7   0 -12          7.98         16.46         4.89 o                         
   7   0 -11        182.62        185.58         5.36 o                         
   7   0 -10         69.72         74.58         3.69 o                         
   7   0  -9        776.11        755.95         6.85 o                         
   7   0  -8        298.50        296.80         4.77 o                         
   7   0  -7       1043.37       1024.69         8.11 o                         
  -7   0   6         54.28         44.25         5.88 o                         
   7   0  -5        528.01        491.19         6.22 o                         
  -7   0   4        113.13        104.60         5.61 o                         
  -7   0   3         29.75         34.73         4.48 o                         
  -7   0   2         48.65         70.87         4.78 o                         
  -7   0   1        192.52        208.75         5.54 o                         
  -7   0   0        569.06        612.81        13.76 o                         
  -7   0  -1         54.96         52.95         6.37 o                         
  -7   0  -2          1.09         11.34         6.17 o                         
   7   0   3        829.52        779.42         8.69 o                         
   7   0   4        747.25        757.87        10.05 o                         
  -7   0  -5        729.33        725.33         7.67 o                         
   7   0   6         39.97         37.91         3.41 o                         
   7   0   7        716.59        770.74         6.89 o                         
  -7   0  -8          5.75          6.42         7.87 o                         
  -7   0  -8         29.40         23.37         5.05 o                         
   7   0   9        267.07        286.25         4.78 o
[truncated: 533,305 more chars]
