# Supplementary material for: Bis[2,6-bis­(benzimidazol-2-yl)pyridine-κ3 N,N′,N′′]nickel(II) bis­(tri­fluoro­methane­sulfonate) diethyl ether monosolvate
Source: IUCrdata. 2024 Jan 31;9(Pt 1):x240088. doi: 10.1107/S2414314624000889 (PMC10842276; doi:10.1107/S2414314624000889)
Supplement: Supplementary file 3 [file x-09-x240088-Isup3.mol]

hpd738b_twin1_hklf4
  --CCDC--011724    3D                              

106116  0  0  0  0  0  0  0  0999 V2000
    4.4566    8.7400   10.6259 Ni     0
    7.3467    8.9450    7.6521 N      0
    7.6088    8.5848    6.8931 H      0
    6.5781    8.1169   14.1590 N      0
    6.7994    8.5064   14.9166 H      0
    3.3007   10.2981    9.7452 N      0
    4.3741   10.0964   12.1159 N      0
    1.5542    5.7581   10.5849 N      0
    1.2940    5.0332   10.1588 H      0
    5.6409    7.8151   12.1686 N      0
    6.1719    9.2816    9.5134 N      0
    1.7270    7.4464   12.0243 C      0
    2.6060    6.5542   10.2573 C      0
    2.7369    7.5867   11.0943 N      0
    2.2095   12.2188   10.1227 N      0
    1.9102   12.9296   10.5460 H      0
    2.6308   10.6561    8.5862 C      0
    3.6241   11.2170   11.9576 C      0
    5.3755    6.5315    7.1135 C      0
    6.0287    6.5841    6.4259 H      0
    0.3355    7.8097   13.8925 C      0
    0.0894    8.3282   14.6496 H      0
    4.4476    7.3569    9.1442 N      0
    3.4848   12.1293   12.9875 C      0
    2.9811   12.9259   12.8666 H      0
    0.9714    6.3017   11.7092 C      0
    5.7296    8.6098   13.2193 C      0
    4.1030   11.8542   14.2048 C      0
    3.9935   12.4477   14.9390 H      0
    7.1961   10.2086    9.4759 C      0
    1.4075    8.2091   13.1374 C      0
    1.9123    8.9802   13.3684 H      0
    3.0358   11.2478   10.6265 C      0
    7.0263    6.9028   13.7121 C      0
    7.5293   11.2224   10.3739 C      0
    7.0210   11.3658   11.1644 H      0
    7.8604    5.9331   14.2742 C      0
    8.2616    6.0580   15.1267 H      0
    3.4393    5.4776    8.1045 C      0
    2.7676    4.8058    8.0981 H      0
    2.6250   10.0563    7.3245 C      0
    3.0989    9.2506    7.1574 H      0
    6.4410    6.7225   12.4545 C      0
    4.3889    5.5524    7.1038 C      0
    4.3676    4.9217    6.3938 H      0
    1.1870   12.4806    7.8131 C      0
    0.6998   13.2785    7.9818 H      0
    4.8814   10.7041   14.3450 C      0
    5.3214   10.5116   15.1644 H      0
    1.9402   11.8528    8.8041 C      0
    3.5044    6.4260    9.1206 C      0
    1.1897   11.8769    6.5819 C      0
    0.6953   12.2736    5.8737 H      0
    9.0472   10.8123    7.9796 C      0
    9.5538   10.6813    7.1864 H      0
    7.9279   10.0149    8.2975 C      0
    9.3594   11.7954    8.8957 C      0
   10.1072   12.3557    8.7228 H      0
   -0.4119    6.6610   13.5872 C      0
   -1.1392    6.4152   14.1472 H      0
    6.2963    8.5537    8.4085 C      0
    4.9960    9.8680   13.2790 C      0
    8.6201   12.0064   10.0755 C      0
    8.8768   12.7001   10.6716 H      0
    1.9057   10.6828    6.3335 C      0
    1.8892   10.3050    5.4624 H      0
    8.0737    4.7897   13.5427 C      0
    8.6472    4.1183   13.8936 H      0
   -0.1102    5.8863   12.4948 C      0
   -0.6111    5.1067   12.2834 H      0
    7.4672    4.5854   12.2894 C      0
    7.6299    3.7752   11.8196 H      0
    6.6379    5.5417   11.7272 C      0
    6.2207    5.4027   10.8849 H      0
    5.3658    7.4304    8.1739 C      0
   -0.0812    2.2467   10.1444 S      0
   -2.1491    3.8321   10.2879 F      0
    0.0770    0.8588   10.3767 O      0
   -2.1295    2.2146   11.7231 F      0
    0.5391    3.0667   11.0943 O      0
   -2.6225    1.8339    9.7035 F      0
    0.0699    2.6206    8.8083 O      0
   -1.8578    2.5511   10.4600 C      0
    6.2147    8.8001    3.6715 S      0
    4.6344    6.7292    3.9475 F      0
    3.8978    8.5190    4.8955 F      0
    3.8141    8.2986    2.7524 F      0
    5.9858   10.1993    3.5172 O      0
    6.7483    8.1356    2.5206 O      0
    6.8186    8.4108    4.9177 O      0
    4.5462    8.0608    3.8309 C      0
   10.7096    7.8618    9.4870 O      0
   10.4514    8.6298   10.6335 C      0
   10.2693    9.5702   10.3838 H      0
   11.2308    8.6106   11.2437 H      0
   11.8607    8.3373    8.7833 C      0
   12.6521    8.3319    9.3778 H      0
   11.7103    9.2644    8.4692 H      0
   12.0816    7.4344    7.6271 C      0
   11.3228    7.5016    7.0109 H      0
   12.1639    6.5114    7.9453 H      0
   12.9042    7.6947    7.1625 H      0
    9.2264    8.0127   11.3150 C      0
    8.4443    8.1111   10.7327 H      0
    9.0598    8.4719   12.1652 H      0
    9.3906    7.0619   11.4843 H      0
  1  6  1
  1  7  1
  1 10  1
  1 11  1
  1 14  1
  1 23  1
  2  3  1
  2 56  1
  2 61  1
  4  5  1
  4 27  1
  4 34  1
  6 17  1
  6 33  1
  7 18  1
  7 62  1
  8  9  1
  8 13  1
  8 26  1
 10 27  1
 10 43  1
 11 30  1
 11 61  1
 12 14  1
 12 26  1
 12 31  1
 13 14  1
 13 51  1
 15 16  1
 15 33  1
 15 50  1
 17 41  1
 17 50  1
 18 24  1
 18 33  1
 19 20  1
 19 44  1
 19 75  1
 21 22  1
 21 31  1
 21 59  1
 23 51  1
 23 75  1
 24 25  1
 24 28  1
 26 69  1
 27 62  1
 28 29  1
 28 48  1
 30 35  1
 30 56  1
 31 32  1
 34 37  1
 34 43  1
 35 36  1
 35 63  1
 37 38  1
 37 67  1
 39 40  1
 39 44  1
 39 51  1
 41 42  1
 41 65  1
 43 73  1
 44 45  1
 46 47  1
 46 50  1
 46 52  1
 48 49  1
 48 62  1
 52 53  1
 52 65  1
 54 55  1
 54 56  1
 54 57  1
 57 58  1
 57 63  1
 59 60  1
 59 69  1
 61 75  1
 63 64  1
 65 66  1
 67 68  1
 67 71  1
 69 70  1
 71 72  1
 71 73  1
 73 74  1
 76 78  1
 76 80  1
 76 82  1
 76 83  1
 77 83  1
 79 83  1
 81 83  1
 84 88  1
 84 89  1
 84 90  1
 84 91  1
 85 91  1
 86 91  1
 87 91  1
 92 93  1
 92 96  1
 93 94  1
 93 95  1
 93103  1
 96 97  1
 96 98  1
 96 99  1
 99100  1
 99101  1
 99102  1
103104  1
103105  1
103106  1
M  END
$$$$
